# Supplementary material for: Gene Network Analysis of the Transcriptome Impact of SARS-CoV-2 Interacting MicroRNAs in COVID-19 Disease
Source: Int J Mol Sci. 2022 Aug 17;23(16):9239. doi: 10.3390/ijms23169239 (PMC9409149; doi:10.3390/ijms23169239)
Supplement: Supplementary file 1 [file ijms-23-09239-s001.zip]

Archive with 2 entries (2 files):
- Supplementary file S5.pdf
- Supplementary Files S1-S4.xlsx
