# Supplementary material for: Gene Network Analysis of the Transcriptome Impact of SARS-CoV-2 Interacting MicroRNAs in COVID-19 Disease
Source: Int J Mol Sci. 2022 Aug 17;23(16):9239. doi: 10.3390/ijms23169239 (PMC9409149; doi:10.3390/ijms23169239)
Supplement: Supplementary file 1 [file ijms-23-09239-s001.zip › Supplementary Files S1-S4.xlsx]

## Sheet: Supplementary File S1
Name	Ref	Algorithm	Predicted Targets on SARS-CoV-2 genome	Thresholds
hsa-miR--8066	Arisan et al., 2021 [1]	miRTarget miRBase	NA	e-value< 10 score>70
hsa-miR--5197-3p
hsa-miR--3611
hsa-miR--3934-3p
hsa-miR--1468-5p
hsa-miR-1307-3p
hsa-miR-3691-3p
hsa-miR--155-5p	Yousefi et al., [2]	miRWalk 2.0 & miRTarBase	NA	Interactions of miR and lncR setting the cutoff at seed length>13 & miRNA-target interaction (MTI) functional selected from miRTarBase
hsa-miR--200a-3p
hsa-miR--200b-3p
hsa-miR--484
hsa-miR--148a-3p
hsa-let-7g-5p
hsa-miR--146a-5p
hsa-miR--18a-5p
hsa-miR--18b-5p
hsa-miR--27a-3p
hsa-miR--27b-3p
hsa-miR--323a-3p
hsa-miR--128-3p
hsa-miR--425-5p
hsa-miR--486-5p
hsa-miR--206
hsa-miR--503-3p
hsa-miR--15b-5p
hsa-miR--205-5p
hsa-miR--125a-5p
hsa-miR--145-5p
hsa-miR--212-3p
hsa-miR--132-3p
hsa-miR--193b-3p
hsa-miR--142-5p
hsa-miR--491-5p
hsa-miR--92b-3p
hsa-miR--708-5p
hsa-miR--199a-5p
hsa-miR--145-3p
hsa-miR--590-5p
hsa-miR--23a-3p
hsa-miR--23b-5p
hsa-miR--424-5p
hsa-miR--29b-1-5p
hsa-miR--26a-5p
hsa-miR--483-3p
hsa-miR--17-5p
hsa-miR--19a-3p
hsa-miR--20a-5p
hsa-miR--203a-3p
hsa-miR--421
hsa-miR--224-5p
hsa-miR--125b-5p
hsa-miR--130a-3p
hsa-miR--301a-3p
hsa-miR--454-3p
hsa-miR--182-5p
hsa-miR--130b-3p
hsa-miR--19b-3p
hsa-miR--204-5p
hsa-miR--1260b
hsa-miR--183-5p
hsa-miR--34a-5p
hsa-miR--144-3p
hsa-miR--574-3p
hsa-miR--34a-3p
hsa-miR--31-5p
hsa-miR--144-5p
hsa-miR--217
hsa-miR--216a-5p
hsa-miR--25-3p
hsa-miR--21-5p
hsa-miR--106b-5p
hsa-miR--93-5p
hsa-miR--33a-3p
hsa-miR--520g-3p
hsa-miR--195-5p
hsa-miR--497-5p
hsa-miR--185-5p
hsa-miR--4775
hsa-miR--519d-3p
hsa-let-7c-5p
hsa-miR--140-5p
hsa-miR--142-3p
hsa-miR--181a-5p
hsa-let-7b-5p
hsa-miR--202-5p
hsa-miR--376c-3p
hsa-miR--135b-5p
hsa-miR--490-3p
hsa-miR--20a-5p
hsa-miR--181c-5p
hsa-miR--199a-5p
hsa-let-7i-5p	Chow et al.,[3]	TargetScan RNA22	miRNA with significant binding in the SARS-CoV-2 genome	miRNA-MRE predictions (p<0.05)
hsa-miR--4701-3p
hsa-miR--1273g-5p
hsa-miR--1265
hsa-miR--6736-5p
hsa-miR--122-5p
hsa-miR--1229-5p
hsa-miR--6511a-5p
hsa-miR--1269a
hsa-miR--4420
hsa-miR--1301-3p
hsa-miR--1256
hsa-miR--1910-3p
hsa-miR--1915-5p
hsa-miR--1292-5p
hsa-let-7g-5p
hsa-miR--3129-5p
hsa-miR--1287-5p
hsa-let-7c-5p
hsa-let-7e-5p
hsa-miR--1304-5p
hsa-miR--4758-5p
hsa-miR--135b-5p
hsa-miR--203b-3p
hsa-let-7a-3p
hsa-miR--1246
hsa-miR--182-3p
hsa-miR--1270
hsa-miR--4298
hsa-miR--16-1-3p
hsa-let-7b-5p
hsa-miR--197-5p
hsa-miR--1322
hsa-miR--1275
hsa-miR--196a-5p
hsa-miR--1305
hsa-miR--152-5p
hsa-miR--3132
hsa-miR--138-5p
hsa-miR--134-5p
hsa-miR--1298-3p
hsa-miR--195-3p
hsa-miR--1250-5p
hsa-miR--1269b
hsa-miR--153-5p
hsa-miR--125a-3p
hsa-miR--139-5p
hsa-miR--5047
hsa-miR--155-3p
hsa-miR--4458
hsa-miR--16-2-3p
hsa-miR--1197
hsa-let-7d-5p
hsa-miR--1184
hsa-miR--150-3p
hsa-miR--15b-3p
hsa-let-7f-5p
hsa-miR--129-5p
hsa-miR--1202
hsa-miR--4665-5p
hsa-miR--1267
hsa-miR--1231
hsa-miR--1238-5p
hsa-miR--19b-1-5p
hsa-miR--3118
hsa-miR--6874-3p
hsa-miR--1199-5p
hsa-miR--1254
hsa-miR--1224
hsa-miR--550a-3p
hsa-miR--202-5p
hsa-miR--187-5p
hsa-miR--101-5p
hsa-miR--1972
hsa-miR--145-3p
hsa-miR--454-3p
hsa-miR--193b-3p
hsa-miR--124-5p
hsa-miR--19b-2-5p
hsa-miR--138-1-3p
hsa-miR--202-3p
hsa-miR--103a-2-5p
hsa-miR--1185-2-3p
hsa-miR--1976
hsa-miR--301a-3p
hsa-miR--206
hsa-miR--98-5p
hsa-miR-4500
hsa-miR--147a
hsa-miR--3116
hsa-miR--141-3p
hsa-miR--185-3p
hsa-miR--134-3p
hsa-miR--1238-3p
hsa-let-7f-2-3p
hsa-miR--1250-3p
hsa-miR--142-3p.2
hsa-miR--135a-5p
hsa-miR--1251-3p
hsa-miR--1185-1-3p
hsa-miR--1233-3p
hsa-miR--4518
hsa-miR--1283
hsa-miR--142-3p.1
hsa-miR--1284
hsa-miR--138-2-3p
hsa-miR--1208
hsa-miR--1273g-3p
hsa-miR--4262
hsa-miR--1273e
hsa-miR--17-3p
hsa-miR--1304-3p
hsa-miR--19a-5p
hsa-miR--1302
hsa-miR--1237-3p
hsa-miR--191-3p
hsa-miR--1299
hsa-miR--146a-3p
hsa-miR--613
hsa-miR--196b-5p
hsa-miR--3972
hsa-miR--143-5p
hsa-miR--151a-3p
hsa-miR--203a-3p.2
hsa-miR--1293
hsa-miR--1291
hsa-miR--1285-5p
hsa-miR-193b-5p
hsa-miR--4288	Haddad et al., [4]	miRDB	Predicted to target the whole SARS-CoV-2 sequences	Score= 98-99 against the SARS-CoV-2 whole genome
hsa-miR--195-5p
hsa-miR--16-5p
hsa-miR--15b-5p
hsa-miR--15a-5p
hsa-miR--6838-5p
hsa-miR--497-5p
hsahsa-miR-424-5p
hsa-miR--3133
hsa-miR--21-3p
hsa-miR--510-3p			Predicted to target the S protein of SARS-CoV-2 sequence	score=92
hsa-miR--624-5p				score=90
hsa-miR--497-5p				score=84
hsa-miR--122-5p	Alam et al., [5]	miRBase miRTarP miRanda	Predicted microRNAs to target several strains SARS-CoV-2 sequence	MFE value < MFE of hsa-miR-122 on HCV
hsa-miR--766-3p
hsa-miR--1910-5p
hsa-miR--4761-5p
hsa-miR--296-3p
hsa-miR--598-5p
hsa-miR--885-3p
hsa-miR--6834-5p
hsa-miR--187-5p
hsa-miR--149-3p
hsa-miR--1304-5p
hsa-miR--1307-3p
hsa-miR--1912-5p
hsa-miR--514b-5p
hsa-miR--335-5p	Teodori et al., [6]	miRNet	Are being modulated by Spike and ACE together with HDAC pathway.	Significance level= 0.05
hsa-miR--26-5p
hsa-miR-16	Hum et al.,[7]	miRBase to predict the seed site of miR and the coresponding complementary sequence.	ORF1ab (7), S(2), ORF3a, M,N (4)	100% complementarity
hsa-miR-29			ORF1ab (8), S, N
hsa-miR-30			ORF1ab (8), M,ORF8
hsa-miR-186			ORF1ab (5), S, ORF7a
hsa-miR-130			ORF1ab (3), S,ORF3a, ORF7a
hsa-miR-27			ORF1ab (4), S, N
hsa-miR-595			ORF1ab (4), S
hsa-miR-182			S (3), N
hsa-miR-199			ORF1ab (2), S,ORF3a
hsa-miR-20			ORF1ab (3), S
hsa-miR-93			ORF1ab (3), S
hsa-miR-218			ORF1ab, S (2),ORF3a
hsa-miR-23			ORF1ab (4)
hsa-miR-203			ORF1ab, ORF7a, ORF8
hsa-miR-320			ORF1ab (3)
hsa-miR-135			ORF1ab (3)
hsa-miR-19			S, ORF7a
hsa-miR-122			ORF1ab (2)
hsa-miR-520			ORF1ab (2)
hsa-miR-21			ORF1ab (2)
hsa-miR-26			ORF1ab (2)
hsa-miR-125			ORF1ab, S
hsa-miR-92			S
hsa-miR-155			ORF1ab
hsa-miR-183			N
hsa-miR-224			ORF7a
hsa-miR-200			ORF1ab
hsa-miR-24			S
hsa-miR-198			ORF1ab
hsa-miR-936		microRNAs in common miRDB, DIANA microT-CDS, TargetScan to predict the miR that target the 3 UTR of the ACE2 receptor in humans	binds to 3UTR of ACE2	highly and poorly conserved sites as well as 6mer, 7 mer, 8 mer and 9mer binding sites.
hsa-miR-1305
hsa-miR-3529-3p
hsa-miR-3658
hsa-miR-3908
hsa-miR-4270
hsa-miR-4288
hsa-miR-4250-2-3p
hsa-miR-4693-5p
hsa-miR-4773
hsa-miR-4786-5p
hsa-miR-5680
hsa-miR-6755
hsa-miR-6806-5p
hsa-miR-6852-3p
hsa-miR-6873-3p
hsa-miR-7850-5p
hsa-miR-15b-5p	Kim et al.,[8]	miRDB	microRNAs that bind to several viral genomes retrieved from NCBI such as SARS-CoV-2, SARS-CoV and MERS-CoV	target score>95%
hsa-miR-15a-5p
hsa-miR-195-5p
hsa-miR-16-5p
hsa-miR-196a-1-3p
hsa-miR--1307-3p	Khan et al.,[9]	* They retrieved 67 SARS-CoV-2 genomes from 24 countries to see which human miR bind to these genomes. The ones they found to bind in the majority 67 sequences are bold. 1.human miR were retrieved from miRBase and the 3UTR of human protein coding genes from ENSEMBL-Biomart 2.Common Prediction of viral pre-miRNA was performed using RNAfold, FoMmiR and imiRNA-SSF 3.Prediction of mature miR with Mat…	3UTR	retrieved from miRDB
hsa-miR--8057			5UTR
hsa-miR--6721-5p			M
hsa-miR--6820-5p			M
hsa-miR--12119			N
hsa-miR--208a-5p			N
hsa-miR--3155a			N
hsa-miR--4259			N
hsa-miR--506-3p			N
hsa-miR--6817-5p			N
hsa-miR--6876-5p			N
hsa-miR--6882-3p			N
hsa-miR--8066			N
hsa-miR--92a-2-5p			N
hsa-let-7c-3p			orf1ab
hsa-miR--103a-1-5p			orf1ab
hsa-miR--1202			orf1ab
hsa-miR--12127			orf1ab
hsa-miR--1229-5p			orf1ab
hsa-miR--1304-5p			orf1ab
hsa-miR--138-5p			orf1ab
hsa-miR--17-5p			orf1ab
hsa-miR--182-5p			orf1ab
hsa-miR--1843			orf1ab
hsa-miR--193a-5p			orf1ab
hsa-miR--197-5p			orf1ab
hsa-miR--20b-5p			orf1ab
hsa-miR--2277-3p			orf1ab
hsa-miR--3120-5p			orf1ab
hsa-miR--3154			orf1ab
hsa-miR--3190-3p			orf1ab
hsa-miR--3191-3p			orf1ab
hsa-miR--3202			orf1ab
hsa-miR--323a-5p			orf1ab
hsa-miR--365a-5p			orf1ab
hsa-miR--3666			orf1ab
hsa-miR--3689a-5p			orf1ab
hsa-miR--3689b-5p			orf1ab
hsa-miR--3689e			orf1ab
hsa-miR--378c			orf1ab
hsa-miR--3914			orf1ab
hsa-miR--3934-5p			orf1ab
hsa-miR--3935			orf1ab
hsa-miR--3976			orf1ab
hsa-miR--4436b-3p			orf1ab
hsa-miR--4502			orf1ab
hsa-miR--4520-5p			orf1ab
hsa-miR--4524b-5p			orf1ab
hsa-miR--4722-5p			orf1ab
hsa-miR--4758-5p			orf1ab
hsa-miR--494-5p			orf1ab
hsa-miR--498-5p			orf1ab
hsa-miR--4999-5p			orf1ab
hsa-miR--549a-3p			orf1ab
hsa-miR--5582-5p			orf1ab
hsa-miR--5586-5p			orf1ab
hsa-miR--5591-5p			orf1ab
hsa-miR--6076			orf1ab
hsa-miR--6134			orf1ab
hsa-miR--624-5p			orf1ab
hsa-miR--628-3p			orf1ab
hsa-miR--637			orf1ab
hsa-miR--6515-5p			orf1ab
hsa-miR--656-5p			orf1ab
hsa-miR--6736-5p			orf1ab
hsa-miR--6738-5p			orf1ab
hsa-miR--6740-5p			orf1ab
hsa-miR--6741-5p			orf1ab
hsa-miR--6769b-5p			orf1ab
hsa-miR--6772-5p			orf1ab
hsa-miR--6812-5p			orf1ab
hsa-miR--6818-5p			orf1ab
hsa-miR--6831-5p			orf1ab
hsa-miR--6834-5p			orf1ab
hsa-miR--6837-3p			orf1ab
hsa-miR--6838-5p			orf1ab
hsa-miR--6853-5p			orf1ab
hsa-miR--6861-5p			orf1ab
hsa-miR--6893-5p			orf1ab
hsa-miR--7-5p			orf1ab
hsa-miR--8060			orf1ab
hsa-miR--8080			orf1ab
hsa-miR--8082			orf1ab
hsa-miR--892c-5p			orf1ab
hsa-miR--939-5p			orf1ab
hsa-miR--96-3p			orf1ab
hsa-miR--3132			ORF3a
hsa-miR--6732-5p			ORF3a
hsa-miR--6751-5p			ORF3a
hsa-miR--3135b			ORF7a
hsa-miR--4436a			ORF7a
hsa-miR--4684-3p			ORF7a
hsa-miR--12129			ORF8
hsa-miR--2392			ORF8
hsa-miR--23b-5p			ORF8
hsa-miR--4732-5p			ORF8
hsa-miR--5047			ORF8
hsa-miR--11401			S
hsa-miR--125a-3p			S
hsa-miR--4510			S
hsa-miR--5683			S
hsa-miR--597-3p			S
hsa-miR--6759-5p			S
hsa-miR--6792-5p			S
hsa-miR--744-3p			S
hsa-miR--7850-5p			S
hsa-miR--101-5p	Sardar et al.,[10]	1. Collected the SARS-CoV-2 genome sequences submitted at the GISAID until April 2020 and identified mutational changes in the sequence. 2. Searched in miRBase for all the annotated mature sequences of human microRNAs 3.Predicted the host-miRNA targeting the genes and identified 1599 miRNAs for SARS-CoV-2 through miRanda software. 4. Validated through literature survey and identified 28 annotated…	nsp2	energy threshold of −20 kcal/mol against the refseq Wuhan of SARS-CoV-2
hsa-miR--10b-5p			RNA-dependent RNA polymerase, endoRNAse
hsa-miR--122-5p			nsp3, ORF7a
hsa-miR--125a-5p			nsp4
hsa-miR--138-5p			nsp2, nsp4, nsp4, 3'-to-5' exonuclease
hsa-miR--151a-5p			spike glycoprotein
hsa-miR--15a-5p			nsp3
hsa-miR--15b-5p			nsp4, helicase, spike glycoprotein
hsa-miR--17-5p			helicase
hsa-miR--18a-5p			nsp4, RNA-dependent RNA polymerase, ORF7a
hsa-miR--1909-5p			nsp4, RNA-dependent RNA polymerase
hsa-miR--196a-5p			spike glycoprotein
hsa-miR--198			nsp4 (2)
hsa-miR--20a-5p			helicase
hsa-miR--20b-5p			helicase
hsa-miR--23b-5p			ORF8
hsa-miR--29b-1-5p			RNA-dependent RNA polymerase, endoRNAse
hsa-miR--301a-5p			nsp3
hsa-miR--323a-5p			helicase
hsa-miR--342-5p			Nucleocapsid
hsa-miR--34a-5p			nsp3
hsa-miR--380-5p			spike glycoprotein
hsa-miR--382-5p			nsp3, membrane glycoprotein
hsa-miR--449a			spike glycoprotein, Nucleocapsid
hsa-miR--506-5p			nsp4
hsa-miR--622			5’ UTR, RNA-dependent RNA polymerase, spike glycoprotein, membrane glycoprotein
hsa-miR--761			nsp3, helicase, spike glycoprotein, Nucleocapsid
hsa-miR--93-5p			nsp4
hsa-miR-4288	Pierce et al., [11]	1. 288 Candidate miRNAs predicted by both miRDB and miRanda to target the common sequences of 820 unique SARS-CoV-2 genomes retrieved from NCBI 2.miRWalk2.0 was used to predict the miRNA binding sites in the 3UTR of viral entry proteins ACE2 and TMPRSS2 as well as IFN-alpha, beta and gamma.	orf1ab	Candidate miRNA with score>70 in miRDB and a mininimum energy threshold of -18kcal/mol in RNA hybrid queries were used for analysis
hsa-miR-21-3p			orf1ab
hsa-miR-302c-5p			orf1ab
hsa-miR-122b-3p			orf1ab
hsa-miR-409-3p			orf1ab
hsa-miR-505-3p			orf1ab
hsa-miR-548d-5p			orf1ab
hsa-miR-548ay-5p			orf1ab
hsa-miR-548o-5p			orf1ab
hsa-miR-548h-5p			orf1ab
hsa-miR-548c-5p			orf1ab
hsa-miR-548b-5p			orf1ab
hsa-miR-548au-5p			orf1ab
hsa-miR-548am-5p			orf1ab
hsa-miR-548ae-5p			orf1ab
hsa-miR-548ad-5p			orf1ab
hsa-miR-548j-5p			orf1ab
hsa-miR-548i			orf1ab
hsa-miR-548as-5p			orf1ab
hsa-miR-548ap-5p			orf1ab
hsa-miR-5688			orf1ab
hsa-miR-15b-5p			orf1ab, S
hsa-miR-15a-5p			orf1ab, S
hsa-miR-195-5p			orf1ab, S
hsa-miR-16-5p			orf1ab, S
hsa-miR-4310			orf1ab
hsa-miR-628-3p			orf1ab
hsa-miR-548m			orf1ab
hsa-miR-4778-3p			orf1ab
hsa-miR-30e-5p			orf1ab
hsa-miR-548z			orf1ab
hsa-miR-548h-3p			orf1ab
hsa-miR-548d-3p			orf1ab
hsa-miR-1226-3p			orf1ab
hsa-miR-632			orf1ab
hsa-miR-527			orf1ab
hsa-miR-518a-5p			orf1ab
hsa-miR-194-5p			orf1ab
hsa-miR-548as-3p			orf1ab
hsa-miR-3671			orf1ab
hsa-miR-7159-5p			orf1ab
hsa-miR-497-5p			orf1ab, S
hsa-miR-424-5p			orf1ab, S
hsa-miR-374b-5p			orf1ab
hsa-miR-6869-5p			orf1ab
hsa-miR-29c-3p			orf1ab
hsa-miR-29b-3p			orf1ab
hsa-miR-3912-5p			orf1ab
hsa-miR-4724-3p			orf1ab
hsa-miR-3613-5p			orf1ab
hsa-miR-3065-5p			orf1ab
hsa-miR-5003-5p			orf1ab
hsa-miR-6509-5p			orf1ab
hsa-miR-3065-3p			orf1ab
hsa-miR-5003-5p			orf1ab
hsa-miR-4684-3p			orf1ab
hsa-miR-4742-3p			orf1ab
hsa-miR-23a-3p			orf1ab
hsa-miR-4504			orf1ab
hsa-miR-1279			orf1ab
hsa-miR-23c			orf1ab
hsa-miR-23b-3p			orf1ab
hsa-miR-4524b-5p			orf1ab
hsa-miR-4524a-5p			orf1ab
hsa-miR-8075			orf1ab
hsa-miR-222-5p			orf1ab
hsa-miR-493-5p			orf1ab
hsa-miR-29a-3p			orf1ab
hsa-miR-296			orf1ab
hsa-miR-633			orf1ab
hsa-miR-3159			orf1ab
hsa-miR-335-3p			orf1ab
hsa-miR-6835-3p			orf1ab
hsa-miR-101-3p			orf1ab
hsa-miR-582-3p			orf1ab
hsa-miR-7106-5p			orf1ab
hsa-miR-3182			orf1ab
hsa-miR-585-5p			orf1ab
hsa-miR-1256			orf1ab
hsa-miR-7157-5p			orf1ab
hsa-miR-33a-3p			orf1ab
hsa-miR-548l			orf1ab
hsa-miR-653-5p			orf1ab
hsa-miR-641			orf1ab
hsa-miR-3617-5p			orf1ab
hsa-miR-4483			orf1ab
hsa-miR-449b-3p			orf1ab
hsa-miR-6512-5p			orf1ab
hsa-miR-605-5p			orf1ab
hsa-miR-412-3p			orf1ab
hsa-miR-103b			orf1ab
hsa-miR-302c-3p			orf1ab
hsa-miR-664b-3p			orf1ab
hsa-miR-374a-3p			orf1ab
hsa-miR-6866-5p			orf1ab
hsa-miR-28-3p			orf1ab
hsa-miR-7851-3p			orf1ab
hsa-miR-634			orf1ab
hsa-miR-936			orf1ab
hsa-miR-497-3p			orf1ab
hsa-miR-4501			orf1ab
hsa-miR-4766-3p			orf1ab
hsa-miR-1250-3p			orf1ab
hsa-miR-647			orf1ab
hsa-miR-5087			orf1ab
hsa-miR-548aw			orf1ab
hsa-miR-6754-3p			orf1ab
hsa-miR-4452			orf1ab
hsa-miR-758-5p			orf1ab
hsa-miR-548t-3p			orf1ab
hsa-miR-548aa			orf1ab
hsa-miR-548p			orf1ab
hsa-miR-1283			orf1ab
hsa-miR-6800-5p			orf1ab
hsa-miR-330-3p			orf1ab
hsa-miR-485-3p			orf1ab
hsa-miR-6515-3p			orf1ab
hsa-miR-5590-3p			orf1ab
hsa-miR-7-2-3p			orf1ab
hsa-miR-624-3p			orf1ab
hsa-miR-1303			orf1ab
hsa-miR-595			orf1ab
hsa-miR-520a-3p			orf1ab
hsa-miR-6792-3p			orf1ab
hsa-miR-4691-5p			orf1ab
hsa-miR-520d-3p			orf1ab
hsa-miR-651-5p			orf1ab
hsa-miR-6805-3p			orf1ab
hsa-miR-5691			orf1ab
hsa-miR-3680-3p			orf1ab
hsa-miR-3650			orf1ab
hsa-miR-325			orf1ab
hsa-miR-499b-3p			orf1ab
hsa-miR-499a-3p			orf1ab
hsa-miR-125b-2-3p			orf1ab
hsa-miR-4422			orf1ab
hsa-miR-4731-3p			orf1ab
hsa-miR-4744			orf1ab
hsa-miR-549a-3p			orf1ab
hsa-miR-4708-5p			orf1ab
hsa-miR-548k			orf1ab
hsa-miR-548av-5p			orf1ab
hsa-miR-8054			orf1ab
hsa-miR-100-3p			orf1ab
hsa-miR-144-3p			orf1ab
hsa-miR-183-3p			orf1ab
hsa-miR-520e-3p			orf1ab
hsa-miR-520c-3p			orf1ab
hsa-miR-520b-3p			orf1ab
hsa-miR-373-3p			orf1ab
hsa-miR-372-3p			orf1ab
hsa-miR-644a			orf1ab
hsa-miR-548j-3p			orf1ab
hsa-miR-7978			orf1ab
hsa-miR-4799-5p			orf1ab
hsa-miR-4711-5p			orf1ab
hsa-miR-7112-3p			orf1ab
hsa-miR-29b-1-5p			orf1ab
hsa-miR-3614-3p			orf1ab
hsa-miR-219a-2-3p			orf1ab
hsa-miR-219b-3p			orf1ab
hsa-miR-503-5p			orf1ab
hsa-miR-3149			orf1ab
hsa-miR-4789-5p			orf1ab
hsa-miR-6797-3p			orf1ab
hsa-miR-603			orf1ab
hsa-miR-548az-5p			orf1ab
hsa-miR-548n			orf1ab
hsa-miR-548t-5p			orf1ab
hsa-miR-297			orf1ab
hsa-miR-891a-3p			orf1ab
hsa-miR-6875-5p			orf1ab
hsa-miR-208a-5p			orf1ab
hsa-miR-346			orf1ab
hsa-miR-299-5p			orf1ab
hsa-miR-452-5p			orf1ab
hsa-miR-3191-5p			orf1ab
hsa-miR-4676-5p			orf1ab
hsa-miR-200a-3p			orf1ab
hsa-miR-141-3p			orf1ab
hsa-miR-208b-5p			orf1ab
hsa-miR-548x-5p			orf1ab
hsa-miR-548g-5p			orf1ab
hsa-miR-548aj-5p			orf1ab
hsa-miR-3143			orf1ab
hsa-miR-4786-3p			orf1ab
hsa-miR-139-5p			orf1ab
hsa-miR-532-5p			orf1ab
hsa-miR-411-3p			orf1ab
hsa-miR-3934-5p			orf1ab
hsa-miR-2052			orf1ab
hsa-miR-122b-5p			orf1ab
hsa-miR-379-3p			orf1ab
hsa-miR-6809-3p			orf1ab
hsa-miR-8485			orf1ab
hsa-miR-181a-2-3p			orf1ab
hsa-miR-514b-3p			orf1ab
hsa-miR-514a-3p			orf1ab
hsa-miR-3925-5p			orf1ab
let-7c-3p			orf1ab
hsa-miR-5195-3p			orf1ab
hsa-miR-1179			orf1ab
hsa-miR-145-5p			orf1ab
hsa-miR-583			orf1ab
hsa-miR-577			orf1ab
hsa-miR-942-5p			orf1ab
hsa-miR-1257			orf1ab
hsa-miR-548ag			orf1ab
hsa-miR-181d-5p			orf1ab
hsa-miR-8081			orf1ab
hsa-miR-548ba			orf1ab
hsa-miR-570-5p			orf1ab
hsa-miR-548ai			orf1ab
hsa-miR-33b-5p			orf1ab
hsa-miR-33a-5p			orf1ab
hsa-miR-153-3p			orf1ab
hsa-miR-4255			orf1ab
hsa-miR-3935			orf1ab
hsa-miR-4733-3p			orf1ab
hsa-miR-1181			orf1ab
hsa-miR-4803			orf1ab
hsa-miR-6502-3p			orf1ab
hsa-miR-6728-3p			orf6
hsa-miR-152-3p			orf7a
hsa-miR-148b-3p			orf7a
hsa-miR-148a-3p			orf7a
hsa-miR-589-5p			orf7a
hsa-miR-5192			orf7a
hsa-miR-6790-5p			orf7a
hsa-miR-3605-5p			orf7a
hsa-miR-574-5p			orf7a
hsa-miR-8073			orf8
hsa-miR-221-5p			orf8
hsa-miR-510-3p			S
hsa-miR-624-5p			S
hsa-miR-511-3p			S
hsa-miR-203a-5p			S
hsa-miR-6828-5p			S
hsa-miR-597-3p			S
hsa-miR-20b-3p			S
hsa-miR-432-5p			S
hsa-miR-6722-3p			S
hsa-miR-3120-3p			S
hsa-miR-3190-3p			S
hsa-miR-508-3p			S
hsa-miR-1909-3p			S
hsa-miR-6719-3p			S
hsa-miR-21-3p			S
hsa-miR-2113			S
hsa-miR-122b-3p			S
hsa-miR-3130-3p			S
hsa-miR-4642			orf3
hsa-miR-1202			orf3
hsa-miR-484			orf3
hsa-miR-3622b-3p			orf3
hsa-miR-548ax			orf3
hsa-miR-4506			orf3
hsa-miR-218-1-3p			orf3
hsa-miR-451b			E
hsa-miR-6801-5p			M
hsa-miR-193a-3p			M
hsa-miR-193b-3p			M
hsa-miR-4766-5p			M
hsa-miR-4257			N
hsa-miR-6503-5p			N
hsa-miR-4684-3p			N
hsa-miR-3189-3p			N
hsa-miR-4659b-5p			N
hsa-miR-1184			N
hsa-miR-4312			N
hsa-miR-502-5p			N
hsa-miR-4531			N
hsa-miR-584-3p			N
hsa-miR-1915-5p			N
hsa-miR-1288-3p			N
hsa-miR-107			N
hsa-miR-103a-3p			N
hsa-miR-29a-3p			N
hsa-miR-29b-3p			N
hsa-miR-29c-3p			N
hsa-miR-141-3p		2.miRWalk2.0, microT4, miRMap, RNAhybrid, TargetScan was used to predict the miRNA binding sites in the 3UTR of viral entry proteins ACE2 and TMPRSS2 as well as IFN-alpha, beta and gamma.	NA	>10 CPM in Human MicroRNA Tissue Atlas
hsa-miR-200a-3p
hsa-miR-218-5p
hsa-miR-331-3p
hsa-miR-4270
hsa-miR-4463
hsa-miR-574-5p
let-7d-5p			NA
let-7e-5p
hsa-miR-181a-5p
hsa-miR-181b-5p
hsa-miR-181c-5p
hsa-miR-181d-5p
hsa-miR-185-5p
hsa-miR-202-3p
hsa-miR-204-5p
hsa-miR-214-3p
hsa-miR-338-3p
hsa-miR-3663-3p
hsa-miR-4261
hsa-miR-4291
hsa-miR-4505
hsa-miR-4530
hsa-miR-4646-5p
hsa-miR-4763-3p
hsa-miR-494-3p
hsa-miR-5001-5p
hsa-miR-664b-3p
hsa-miR-762
hsa-miR-939-5p
hsa-miR-203a-3p			NA
hsa-miR-361-5p
hsa-miR-145-5p			NA
hsa-miR-128-3p			NA
hsa-miR-143-3p
hsa-miR-181b-5p
hsa-miR-181d-5p
hsa-miR-24-3
hsa-miR-26a-5p
hsa-miR-26b-5p
hsa-miR-340-5p
hsa-miR-664b-3p
hsa-miR--3622b-3p	Jafarinejad-Farsangi et al.,[12]	miRBase for retrieving all the human microRNA mature sequences and miRanda tool for the prediction of the microRNAs that bind to the SARS-CoV-2 genome	NA	thermodynamic folding energy <- 20 for miRanda 150kcal/mol, strict alignment in the seed was also required, perfect seed match
hsa-miR--3622a-5p
hsa-miR--103a-2-5p
hsa-miR--4436a
hsa-miR--3619-5p
hsa-miR--4715-3p
hsa-miR--3928-3p
hsa-miR--3189-3p
hsa-miR--3692-3p
hsa-miR--770-5p
hsa-miR--1226-3p
hsa-miR--103a-3p
hsa-miR--4772-3p
hsa-miR--5694
hsa-miR--1183
hsa-miR--498-5p
hsa-miR--4732-3p
hsa-miR--6516-5p
hsa-miR--624-5p
hsa-miR--550a-5p
hsa-miR--29b-3p
hsa-miR--767-3p
hsa-miR--9900
hsa-miR--628-5p
hsa-miR--3130-3p
hsa-miR--8066
hsa-miR--2278
hsa-miR--6833-5p
hsa-miR--146b-3p
hsa-miR--298
hsa-miR--21-3p
hsa-miR--320a-3p
hsa-miR--6849-3p
hsa-miR--4711-5p
hsa-miR--6838-5p
hsa-miR--29c-3p
hsa-miR--4684-3p
hsa-miR--219a-5p
hsa-miR--219a-1-3p
hsa-miR--497-5p
hsa-miR--7161-3p
hsa-miR--548p
hsa-miR--6715b-5p
hsa-miR--3177-5p
hsa-miR--29a-3p
hsa-miR--147a
hsa-miR--143-5p
hsa-miR--761
hsa-miR--320b
hsa-miR--107
hsa-miR--7845-5p
hsa-miR--6790-5p
hsa-miR--29a-3p	Srivastava et al.,[13]	To predict the potential binding sites of microRNAs in the SARS-CoV-2 genome they used FIMO software and identified 22 miRs	NA	Frequency of binding>15 sites and p-value< 1 × 10−5
hsa-miR--8054
hsa-miR--520d-5p
hsa-miR--3529-3p
hsa-miR--451b
hsa-miR--548f-5p
hsa-miR--548j-5p
hsa-miR--374a-3p
hsa-miR--559
hsa-miR--548g-5p
hsa-miR--548x-5p
hsa-miR--548aj-5p
hsa-miR--548aj-3p
hsa-miR--5688
hsa-miR--21-3p
hsa-miR--2054
hsa-miR--5197-3p
hsa-miR--3591-3p
hsa-miR--499a-3p
hsa-miR--194-5p
hsa-miR--1468-3p
hsa-miR--499b-3p
hsa-miR--25-5p	Mukherjee et al., [14]	They used the 3UTR seq of reference genome SARS-CoV-2 in order to obtain the microRNAs that might potentially bind to it using RNA22	NA	Folding energy< -20 kcal/mol and p-value
hsa-miR--105-5p
hsa-miR--210-3p
hsa-miR--9-5p
hsa-miR--34b-5p
hsa-miR--196b-5p
hsa-miR--1293
hsa-miR--2116-5p
hsa-miR--323b-5p
hsa-miR--4497
hsa-miR--4659b-3p
hsa-miR--4757-5p
hsa-miR--409–3p	Mangukia et al.,[15]	They used the 3UTR seq of the reference genome of SARS-CoV-2 using miRanda algorithm	NA	score>=80 and deltaG<=-14kcal/mol +7 ST( 7Site Types)
hsa-miR--6867–3p
hsa-miR--6778–3p
hsa-miR--6507–3p
hsa-miR--4540
hsa-miR--8057
hsa-miR--1204
hsa-miR--487b-3p
hsa-miR--1304–3p
hsa-miR--6867–3p
hsa-miR--4660
hsa-miR--34b-5p
hsa-miR--449c-5p
hsa-miR--1236–3p
hsa-miR--5088–5p
hsa-miR--5010–5p
hsa-miR--4717–3p
hsa-miR--215–3p
hsa-miR--6758–3p
hsa-miR--1307-3p	Barreda Manso et al.,[16]	Against 3 UTR seq of ref SARSCoV2 the high confid miRB and predict the seq using : IntaRNA, RNA22, RNAhybrid and STaRMiR	NA	IntaRNA: E <-12kcal/mol, RNA22 p-value= 0.224, RNAhybrid MFE< -37 and STarMir Logistic probability< 0.831-0.761
hsa-miR--5010-5p
hsa-miR--128-1-5p
hsa-miR--4433b-3p
hsa-miR--365b-5p
hsa-miR--4717-3p		Against 3 UTR seq of ref SARSCoV2 the complete miRB and predict the seq using : IntaRNA, RNA22, RNAhybrid and STaRMiR	NA	IntaRNA: E <-6kcal/mol, RNA22 p-value= 0.34, RNAhybrid MFE< -15.7 and STarMir Logistic probability< 0.719-0.898
hsa-miR--3941
hsa-miR--466
hsa-miR--5088-5p
hsa-miR--4775
hsa-miR--548an	Natarelli et al.,[17]	The aim was to provide a list of miRNA that bind to 3UTR SARS-CoV-2 genome and 3 UTR Spike S protein might be used for designing RNA- based antiviral drugs.The complete genome sequence of SARS-CoV-2 was downloaded from ENA, 3UTR, 5UTR and Spike protein sequences have also been collected and the total mature miRs were downloaded from miRBase. For the miRNA-RNA binding site prediction were used Int…	Binds to 3 UTR of Spike S	They considered only the common results from the three prediction tools and the Match results were expressed such as: Jaccard indexes >= 8 and mininimum free energy(MFE) <-20 for miRNA binding sites at 3UTR and 3UTR of Spike protein and MFE <-5 for miRNA binding sites at 5 UTR because it is a noncanonical site of interaction.
hsa-miR--939-3p
hsa-miR--3145-5p
hsa-miR--563
hsa-miR--3155a
hsa-miR--648
hsa-miR--23a-3p
hsa-miR--660-3p
hsa-miR--4678
hsa-miR--135a-5p
hsa-miR--324-3p
hsa-miR--708-5p
hsa-miR--627-5p
hsa-miR--196a-3p
hsa-miR--604
hsa-miR--219b-5p
hsa-miR--581
hsa-miR--4500
hsa-miR--19a-3p
hsa-miR--3085-5p
hsa-miR--320c
hsa-miR--661
hsa-miR--7515
hsa-miR--200b-3p
hsa-miR--320d
hsa-miR--335-5p
hsa-miR--920
hsa-miR--378a-5p
hsa-miR--555
hsa-miR--425-5p
hsa-miR--1287-3p
hsa-miR--7977
hsa-miR--664a-5p
hsa-miR--320b
hsa-miR--1183			Binds to 3 UTR of SARS-CoV-2
hsa-miR--4710
hsa-miR--183-5p
hsa-miR--22-5p
hsa-miR--6835-5p
hsa-miR--6867-3p
hsa-miR--1304-3p
hsa-miR--130b-5p
hsa-miR--92a-2-5p
hsa-miR--6089	Bertalozzi et al.,[18]	100miRs exp in lung from literature. Out of 100 miRs on SARSCoV2 seq using : miRanda,Pita, ComiR, TargetScan. 5 miRs were predicted by all	ORF1ab	miRanda binding energy, lower than -20;
hsa-miR--6821-5p			ORF1ab	- PITA ΔΔE, lower than -15
hsa-miR--103a-3p			N	- TargetScan Binding Site, 8mer or 7mer
hsa-miR--4763-3p			ORF1ab	- ComiR score, greater than 0.85
hsa-miR--1207-5p			S
hsa-miR--5004-3	Mohammadi-Dehcheshmeh et al., [19]	5UTR of SARS-CoV-2 TargetScan and miRBase , RNA22hybrid		MFE<-15kcal/mol
hsa-miR--6891-5p	Demirci et al., [20]	They used the miRBase to predict the miRNAs and resulted in 484 miRs that target 11 SARS-CoV-2 genomes and compared them to the diff expressed miRs from cells.	ORF3a
hsa-miR--126-5p			ORF1ab
hsa-miR--194-5p			ORF1ab
hsa-miR--374a-3p			ORF1ab, S
hsa-miR--10	McDonald et al.,[21]	They have used RNA-seq data from bronchial lavage fluid and obtained differentially expressed genes, using the DE genes and IPA they obtained miRs from patient positive for COVID-19. Eight miRs resulted	NA	FDR<0.05
hsa-miR--1
hsa-miR--34a-5p
hsa-miR--30c-5p
hsa-miR--29b-3p
hsa-miR--124-3p
hsa-miR--155-5p
hsa-miR--2392			NA
hsa-miR--3675–3p	Hasan et al.,[22]	Pre-miRNA retrieved from VmiR platform that proved to bind efficiently to orf1ab gene of SARS-CoV-2 were searched in miRBase for similarity with human miRNAs. The results retrieved 12 human miRNAs that might bind efficiently to orf1ab	orf1ab	energy threshold value at −10 kcal/mol as cutoff + minimal free energy of hybridization was ranged from −10 kcal/mol to −17.2 kcal/mol
hsa-miR--492
hsa-miR--548b-5p
hsa-miR--624–5p
hsa-miR--4640–5p
hsa-miR--363–5p
hsa-miR--4802–3p
hsa-miR--23b-5p
hsa-miR--363–5p
hsa-miR--448
hsa-miR--4420
hsa-miR--744–3p
hsa-miR--1910-3p	Banaganapalli et al.,[23]	miRBase	orf7a, orf1ab, N	miRBase>68
hsa-miR--342-5p			orf3a, orf1ab, N
hsa-miR--6866-5p			orf7a, orf1ab
hsa-miR--4436a			orf7a, orf1ab
hsa-miR--4436b-3p			orf7a, orf3a, orf1ab
hsa-miR--203b-3p			orf3a, orf1ab
hsa-miR--4482-3p			orf3a, orf1ab
hsa-miR--98-5p			orf1ab
hsa-miR--17-5p			orf1ab
hsa-miR--5047			orf8, orf1ab, M
hsa-miR--3190-3p			orf8, orf1ab
hsa-miR--5011-3p			orf8,orf1ab
hsa-miR--593-3p			orf1ab, N
hsa-miR--6729-5p			S, N
hsa-miR--2052			S, orf1ab
hsa-miR--676-3p			S, orf1ab
hsa-miR--432-5p			S, orf1ab
hsa-miR--4693-3p			S, orf1ab
hsa-miR--6893-5p			S, orf1ab
hsa-miR--3127-5p			S, orf1ab
hsa-miR--374a-3p			S, orf1ab
hsa-miR--548ag			S, orf1ab
hsa-miR--3927-3p			S, orf1ab
hsa-miR--410-5p			S, orf1ab
hsa-miR--6128			S, orf1ab
hsa-miR--6809-5p			orf1ab
In silico references
1	Arisan, E. D., Dart, A., Grant, G. H., Arisan, S., Cuhadaroglu, S., Lange, S., & Uysal-Onganer, P. (2020). The Prediction of miRNAs in SARS-CoV-2 Genomes: hsa-miR Databases Identify 7 Key miRs Linked to Host Responses and Virus Pathogenicity-Related KEGG Pathways Viruses, 12(6), 614. https://doi.org/10.3390/v12060614
2	Yousefi H, Poursheikhani A, Bahmanpour Z, Vatanmakanian M, Taheri M, Mashouri L, Alahari SK. SARS-CoV infection crosstalk with human host cell noncoding-RNA machinery: An in-silico approach. Biomed Pharmacother. 2020 Oct;130:110548. doi: 10.1016/j.biopha.2020.110548. Epub 2020 Jul 28. PMID: 33475497; PMCID: PMC7386606.
3	Chow JT, Salmena L. Prediction and Analysis of SARS-CoV-2-Targeting MicroRNA in Human Lung Epithelium. Genes (Basel). 2020 Aug 26;11(9):1002. doi: 10.3390/genes11091002. PMID: 32858958; PMCID: PMC7565861.
4	Haddad H, Walid Al-Zyoud. miRNA target prediction might explain the reduced transmission of SARS-CoV-2 in Jordan, Middle East. Noncoding RNA Res. 2020 Sep;5(3):135-143. doi: 10.1016/j.ncrna.2020.08.002. Epub 2020 Aug 20. PMID:32839745; PMCID: PMC7439007.
5	Alam T, Lipovich L. miRCOVID-19: Potential Targets of Human miRNAs in SARS-CoV-2 for RNA-Based Drug Discovery. Noncoding RNA. 2021 Mar 2;7(1):18. doi:10.3390/ncrna7010018. PMID: 33801496; PMCID: PMC8005926.
6	Teodori, L., Sestili, P., Madiai, V., Coppari, S., Fraternale, D., Rocchi, M., Ramakrishna, S., & Albertini, M. C. (2020). MicroRNAs Bioinformatics Analyses Identifying HDAC Pathway as a Putative Target for Existing Anti-COVID-19 Therapeutics. Frontiers in pharmacology, 11, 582003. https://doi.org/10.3389/fphar.2020.582003
7	Hum C, Loiselle J, Ahmed N, Shaw TA, Toudic C, Pezacki JP. MicroRNA Mimics or Inhibitors as Antiviral Therapeutic Approaches Against COVID-19. Drugs. 2021 Apr;81(5):517-531. doi: 10.1007/s40265-021-01474-5. Epub 2021 Feb 27. PMID: 33638807; PMCID: PMC7910799.
8	Kim WR, Park EG, Kang KW, Lee SM, Kim B, Kim HS. Expression Analyses of MicroRNAs in Hamster Lung Tissues Infected by SARS-CoV-2. Mol Cells. 2020 Nov 30;43(11):953-963. doi: 10.14348/molcells.2020.0177. PMID: 33199671; PMCID: PMC7700842.
9	Khan, M. A., Sany, M., Islam, M. S., & Islam, A. (2020). Epigenetic Regulator miRNA Pattern Differences Among SARS-CoV, SARS-CoV-2, and SARS-CoV-2 World-Wide Isolates Delineated the Mystery Behind the Epic Pathogenicity and Distinct Clinical Characteristics of Pandemic COVID-19. Frontiers in genetics, 11, 765. https://doi.org/10.3389/fgene.2020.00765
10	Sardar, R., Satish, D., Birla, S., & Gupta, D. (2020). Dataset of mutational analysis, miRNAs targeting SARS-CoV-2 genes and host gene expression in SARS-CoV and SARS-CoV-2 infections. Data in brief, 32, 106207. https://doi.org/10.1016/j.dib.2020.106207
11	Pierce JB et al,. Computational Analysis of Targeting SARS-CoV-2, Viral Entry Proteins ACE2 and TMPRSS2, and Interferon Genes by Host MicroRNAs. Genes (Basel). 2020 Nov 16;11(11):1354. doi: 10.3390/genes11111354. PMID: 33207533; PMCID: PMC7696723.
12	Jafarinejad-Farsangi S, Jazi MM, Rostamzadeh F, Hadizadeh M. High affinity of host human microRNAs to SARS-CoV-2 genome: An in silico analysis. NoncodingRNA Res. 2020 Dec;5(4):222-231. doi: 10.1016/j.ncrna.2020.11.005. Epub 2020 Nov 21. PMID: 33251388; PMCID: PMC7680021.
13	Srivastava R, Daulatabad SV, Srivastava M, Janga SC. Role of SARS-CoV-2 in altering the RNA binding protein and miRNA directed post-transcriptional regulatory networks in humans. bioRxiv [Preprint]. 2020 Sep 22:2020.07.06.190348. doi: 10.1101/2020.07.06.190348. Update in: Int J Mol Sci. 2020 Sep 25;21(19): PMID: 32676599; PMCID: PMC7359521.
14	Mukherjee M, Goswami S. Global cataloguing of variations in untranslated regions of viral genome and prediction of key host RNA binding protein-microRNA interactions modulating genome stability in SARS-CoV-2. PLoS One. 2020 Aug 11;15(8):e0237559. doi: 10.1371/journal.pone.0237559. PMID: 32780783; PMCID:PMC7418985.
15	Mangukia N, Rao P, Patel K, Pandya H, Rawal RM. Identifying potential human and medicinal plant microRNAs against SARS-CoV-2 3'UTR region: A computational genomics assessment. Comput Biol Med. 2021 Sep;136:104662. doi: 10.1016/j.compbiomed.2021.104662. Epub 2021 Jul 19. PMID: 34311261; PMCID:PMC8288231.
16	Barreda-Manso, M. A., Nieto-Díaz, M., Soto, A., Muñoz-Galdeano, T., Reigada, D., & Maza, R. M. (2021). In Silico and In Vitro Analyses Validate Human MicroRNAs Targeting the SARS-CoV-2 3'-UTR. International journal of molecular sciences, 22(11), 6094. https://doi.org/10.3390/ijms22116094
17	Natarelli L, Parca L, Mazza T, Weber C, Virgili F, Fratantonio D. MicroRNAs and Long Non-Coding RNAs as Potential Candidates to Target Specific Motifs of SARS-CoV-2. Noncoding RNA. 2021 Feb 18;7(1):14. doi: 10.3390/ncrna7010014. PMID: 33670580; PMCID: PMC7931055.
18	Bertolazzi G, Cipollina C, Benos PV, Tumminello M, Coronnello C. hsa-miR-1207-5p Can Contribute to Dysregulation of Inflammatory Response in COVID-19 Targeting SARS-CoV-2 RNA. Front Cell Infect Microbiol. 2020 Oct 29;10:586592. doi: 10.3389/fcimb.2020.586592. PMID: 33194826; PMCID: PMC7658538.
19	Mohammadi-Dehcheshmeh M, Moghbeli SM, Rahimirad S, Alanazi IO, Shehri ZSA, Ebrahimie E. A Transcription Regulatory Sequence in the 5' Untranslated Region of SARS-CoV-2 Is Vital for Virus Replication with an Altered Evolutionary Pattern against Human Inhibitory MicroRNAs. Cells. 2021 Feb 4;10(2):319. doi:10.3390/cells10020319. PMID: 33557205; PMCID: PMC7913991.
20	Demirci, Y. M., & Saçar Demirci, M. D. (2021). Circular RNA-MicroRNA-MRNA interaction predictions in SARS-CoV-2 infection. Journal of integrative bioinformatics, 18(1), 45–50. https://doi.org/10.1515/jib-2020-0047
21	McDonald, J. T., Enguita, F. J., Taylor, D., Griffin, R. J., Priebe, W., Emmett, M. R., Sajadi, M. M., Harris, A. D., Clement, J., Dybas, J. M., Aykin-Burns, N., Guarnieri, J. W., Singh, L. N., Grabham, P., Baylin, S. B., Yousey, A., Pearson, A. N., Corry, P. M., Saravia-Butler, A., Aunins, T. R., … Beheshti, A. (2021). Role of hsa-miR-2392 in driving SARS-CoV-2 infection. Cell reports, 37(3), 10…
22	Hasan M, Ashik AI, Chowdhury MB, Tasnim AT, Nishat ZS, Hossain T, Ahmed S.Computational prediction of potential siRNA and human miRNA sequences to silence orf1ab associated genes for future therapeutics against SARS-CoV-2. Inform Med Unlocked. 2021;24:100569. doi: 10.1016/j.imu.2021.100569. Epub 2021 Apr 8. PMID:33846694; PMCID: PMC8028608.
23	Banaganapalli B, Al-Rayes N, Awan ZA, Alsulaimany FA, Alamri AS, Elango R, Malik MZ, Shaik NA. Multilevel systems biology analysis of lung transcriptomics data identifies key miRNAs and potential miRNA target genes for SARS-CoV-2 infection. Comput Biol Med. 2021 Aug;135:104570. doi:10.1016/j.compbiomed.2021.104570. Epub 2021 Jun 12. PMID: 34157472; PMCID: PMC8197616.

## Sheet: Supplementary File S2 
Name	Ref	Methods	Expression	Statistic Method	Sample
hsa-miR-16‐2‐3p	Li et al.,[1]	The total RNA was extracted from peripheral blood samples.The expression levels of various miRNAs were detected by high‐throughput sequencing	up	p<0.05	peripheral blood samples (10 COVID-19 patients vs 4 Controls)
hsa-miR-6501‐5p			up
hsa‐miR‐361‐3p			up
hsa‐miR‐4659a‐3p			up
hsa‐miR‐142‐5p			up
hsa‐miR‐454‐5p			up
hsa‐miR‐4685‐3p			up
hsa‐miR‐30c‐5p			up
hsa‐miR‐10399‐3p			up
hsa‐miR‐5695			up
hsa-miR‐618			up
hsa-miR‐183‐5p			down
hsa-miR‐627‐5p			down
hsa-miR‐144‐3p			down
hsa‐miR‐941			down
hsa‐miR‐21‐5p			down
hsa‐miR‐20a‐5p			down
hsa‐miR‐146b‐5p			down
hsa‐miR‐454‐3p			down
hsa‐miR‐18a‐5p			down
hsa‐miR‐340‐5p			down
hsa‐miR‐17‐5p			down
hsa-miR-219a-2-3p	Siniscalchi et al.,[2]	Transfection of A549 cell lines with Renilla luciferase plasmids containing viral sequence of SARS-CoV-2	Strong reduction of SARS-CoV-2	p<0.05	lung A549 cell lines
hsa-miR-30c-5p
hsa-miR-378d
hsa-miR-29a-3p
hsa-miR-15b-5p			Repress the plasmid-driven Spike exp
hsa-miR-21	Garg et al.,[3]	RNA isolated from serum and PCR using TaqMan microRNA RT kit	up	p<0.05	Serum Discovery study (n=18 ) COVID severly ill vs C( n=15) Validation study COVID severly ill ( n=20) vs C(n=32)
hsa-miR-155			up
hsa-miR-208a			up
hsa-miR-499			up
hsa-miR-126			down
hsa-miR-138-5p	Barreda-Manso et al.,[4]	Transfection of HEK293T cells with COVID-19 plasmid and microRNA mimics that are intended to be tested	reduction of 41.8%	p<0.05, Bonferroni adjusted	HEK293 T cells
hsa-miR-3941			reduction of 33%
hsa-miR-128-1-5p
hsa-miR-4433b-3p
hsa-miR-365b-5p
hsa-miR-146a-5p	Tang et al.,[5]	They, isolated the miRNAs and large RNAs from the red blood cells and then they applied small RNA-seq and rRNA-depleted RNA-seq to sequence the species of miRNAs	-5.33304	P value threshold of .05, and a minimum fold change (FC) of 2	red blood cells depleted whole blood of moderate and severe COVID-19 patients (6 severe vs 6 mild vs 4 controls)
hsa-miR-21-5p			-6.61672
hsa-miR-142-5p			-8.37918
hsa-miR-3605-3p			2.6326
hsa-miR-15b-5p			1.56363
hsa-miR-18a-3p			2.07538
hsa-miR-486-3p			4.56787
hsa-miR-486-5p			4.79679
hsa-miR-181a-2-3p			-2.60689
hsa-miR-31-5p			-4.74442
hsa-miR-99a-5p			-2.16195
hsa-miR-342-3p			-2.45293
hsa-miR-32	Kaur et al.,[6]	They evaluated in silico the potential miRs that target TMPRSS2 and validated them in vitro by using the transfection of Caco-2 cells with 20, 40, 80 nM of microRNAs mimics obtained from in silico experiments.	downreg the TMPRSS2 gene and protein levels	p<0.05	Caco-2 cell lines
hsa-miR-98
hsa-miR-214
hsa-miR-21b	Saulle et al.,[7]	They isolated from blood samples the peripheral blood cells and from placenta and plasma samples they have isolated the microRNAs	upregulation in placenta in patients vs controls	Student’s t-test or Mann– Whitney U test	Blood samples and placenta biopsies from asymptomatic positive COVID-19 patients (15) vs controls -pregnant women( 6)
hsa-miR-29c
hsa-miR-98
hsa-miR-146
hsa-miR-155
hsa-miR-190
hsa-miR-346
hsa-miR-326
hsa-miR-21			antiviral microRNAs upregulation in plasma samples at patients vs controls
hsa-miR-23b
hsa-miR-28
hsa-miR-29a
hsa-miR-29c
hsa-miR-98
hsa-miR-326
hsa-miR-17			imunomodulatory microRNAs upregulation in plasma samples patients vs controls
hsa-miR-92
hsa-miR-146
hsa-miR-150
hsa-miR-155
hsa-miR-223
hsa-miR-590	Mishra et al.,[8]	Transf of HEK293T with COVID-19 S plasmid and ev the miRs expressed in the exosomes released from S-transfected cells	6.6 folds increased	Student t test p<0.05	HEK-293T cells
hsa-miR-148a			4.2 folds increased
hsa-miR-4516	Grehl et al.,[9]	The total RNA was extracted from plasma samples and NGS sequencing was applied miRNAs were identified	5.338	0.00493	Plasma samples (8-COVID-19) vs 1 Control vs 1 bacterial pneumonia
hsa-miR-362-5p			4.099	0.00912
hsa-miR-548k			3.726	0.02429
hsa-miR-320a-3p			2.672	0.00033
hsa-miR-320b			2.484	0.00517
hsa-miR-320c			2.339	0.01413
hsa-miR-320d			2.167	0.04336
hsa-miR-185-5p			1.812	0.00484
hsa-miR-629-5p			3.072	0.00067
hsa-miR-1180-3p			2.521	0.0233
hsa-miR-502-3p			1.71	0.03886
hsa-miR-454-3p			−3.235	0.01749
hsa-miR-625-3p			−1.879	0.04092
hsa-miR-30b-5p			−1.893	0.03071
hsa-miR-192-5p			−1.934	0.03201
hsa-miR-451a			−1.945	0.01957
hsa-miR-197-3p			−1.955	0.0197
hsa-miR-29b-3p			−2.080	0.04121
hsa-miR-126-3p			−2.114	0.01316
hsa-miR-146b-5p			−2.118	0.01188
hsa-miR-30c-5p			−2.226	0.01768
hsa-miR-144-5p			−2.444	0.00713
hsa-miR-29a-3p			−2.481	0.001
hsa-miR-363-3p			−2.508	0.01054
hsa-miR-99a-5p			−2.523	0.0057
hsa-miR-342-3p			−2.753	0.00373
hsa-miR-193b-3p			−2.828	0.03472
hsa-miR-190a-5p			−3.118	0.03146
hsa-miR-365b-3p			−3.523	0.02085
hsa-miR-122b-5p			−3.960	0.02326
hsa-miR-122-3p			−4.128	0.0205
hsa-miR-223-3p	Wang et al.,[10]	They evaluated their expression through qRT-PCR and after that transfected the HEK-293T cells with the mimics of miRs and S plasmids of SAR-CoV-2	downregulated in elder group than in younger one	Absolute quantification	Serum samples (n=15 <30 years) vs elderly group (n=15 >60 years)
hsa-miR-24-3p
hsa-miR-145-5p
hsa-miR-7-5p
hsa-miR-92a-3p	Park et al.,[11]	They obtained the extracellular vesicles from 8 MSCs under various cell culture methods. Small RNA seuqencing was performed. They transfected SK-N-BE(2)C cells with the 3 UTR of SARS-CoV-2	inhibits the 3UTR of SARS-CoV-2	p value < 0.05	SK-N-BE(2) cells and mesenchymal cells
hsa-miR-26a-5p
hsa-miR-23a-3p
hsa-miR-103a-3p
hsa-miR-181a-5p
hsa-miR-146a-5p	Sabatinelli et al.,[12]	Quantified by RT-PCR and droplet PCR	lower in non-responder than in responder	p=0.007	29 serum samples of patients with COVID-19( 16 responders vs 13 non-responders) at treatment with Tolicizumab
hsa-let-7a-5p	Farr et al.,[13]	They sequenced small RNAs from 10 plasma samples of patients vs 10 controls	1.0124	0.007946	Profiled from plasma samples of 7 COVID patients vs ten healthy controls
hsa-let-7e-5p			1.37742	0.002687
hsa-let-7f-5p			0.824654	0.046345
hsa-miR-103a-3p			0.759379	0.013436
hsa-miR-1290			2.35127	0.011278
hsa-miR-142-3p			1.12717	0.022748
hsa-miR-148a-3p			1.07639	0.017152
hsa-miR-193a-5p			2.61875	0.015806
hsa-miR-195-5p			2.35888	0.003354
hsa-miR-197-3p			1.42773	0.018452
hsa-miR-206			3.49976	0.015806
hsa-miR-2116-3p			4.39075	0.010311
hsa-miR-27a-5p			4.31881	0.010311
hsa-miR-30a-5p			1.13476	0.010311
hsa-miR-3125			6.25268	0.00876
hsa-miR-31-5p			6.50997	0.010311
hsa-miR-320a-3p			0.881589	0.017672
hsa-miR-320b			1.36746	0.015806
hsa-miR-320c			1.31657	0.020377
hsa-miR-423-5p			0.869915	0.019812
hsa-miR-4742-3p			5.00518	0.019211
hsa-miR-483-5p			2.55009	0.008575
hsa-miR-576-5p			1.606	0.017882
hsa-miR-6721-5p			2.64982	0.034055
hsa-miR-92a-3p			0.995885	0.026838
hsa-let-7i-3p			-2.711	0.025046
hsa-miR-1226-3p			-3.93577	0.013326
hsa-miR-1275			-5.48443	0.001241
hsa-miR-145-3p			-3.58149	0.010311
hsa-miR-150-5p			-1.06201	0.046345
hsa-miR-18a-3p			-4.18347	0.028575
hsa-miR-210-3p			-3.42172	0.013412
hsa-miR-28-5p			-2.90744	0.020377
hsa-miR-3065-3p			-3.16935	0.043718
hsa-miR-3115			-4.1628	0.015325
hsa-miR-3198			-3.78907	0.002869
hsa-miR-3617-5p			-5.45059	0.010311
hsa-miR-3684			-4.76149	0.007946
hsa-miR-3913-5p			-3.46608	0.017672
hsa-miR-4662a-5p			-2.50778	0.003576
hsa-miR-4772-3p			-3.69055	0.010403
hsa-miR-491-5p			-2.72341	0.032344
hsa-miR-500b-3p			-4.96428	0.010311
hsa-miR-5189-3p			-3.84697	0.010311
hsa-miR-548k			-4.01054	0.02819
hsa-miR-551b-3p			-2.99277	0.022674
hsa-miR-589-3p			-4.13788	0.013412
hsa-miR-627-5p			-4.48848	0.003576
hsa-miR-6503-3p			-3.44108	0.040326
hsa-miR-651-5p			-4.21545	0.000631
hsa-miR-664b-3p			-4.05027	0.010311
hsa-miR-6772-3p			-3.63046	0.010311
hsa-miR-766-3p			-3.21286	2.95e-07
hsa-miR-769-3p			-3.94101	0.015806
hsa-miR-873-5p			-3.89657	0.017152
hsa-miR-3617-5p			-5.45059	0.010311
hsa-miR-3684			-4.76149	0.007946
hsa-miR-3913-5p			-3.46608	0.017672
hsa-miR-4662a-5p			-2.50778	0.003576
hsa-miR-4772-3p			-3.69055	0.010403
hsa-miR-491-5p			-2.72341	0.032344
hsa-miR-500b-3p			-4.96428	0.010311
hsa-miR-5189-3p			-3.84697	0.010311
hsa-miR-551b-3p			-2.99277	0.022674
hsa-miR-589-3p			-4.13788	0.013412
hsa-miR-627-5p			-4.48848	0.003576
hsa-miR-6503-3p			-3.44108	0.040326
hsa-miR-651-5p			-4.21545	0.000631
hsa-miR-664b-3p			-4.05027	0.010311
hsa-miR-6772-3p			-3.63046	0.010311
hsa-miR-766-3p			-3.21286	2.95e-07
hsa-miR-769-3p			-3.94101	0.015806
hsa-miR-873-5p			-3.89657	0.017152
hsa-miR-2392	McDonald et al.,[14]	They used dropletPCR	increased in urine and serum but not in nasal	ROC analysis	Serum samples( n=20) patients vs controls( n=10) Urine samples( n=30) patients vs( n=21 ) controls Nasal swabs( n=10) patients vs( n=12) controls
hsa-miR-26a-5p	Centa et al.,[15]	They used qRT-PCR	downregulated at patients vs controls	ROC analysis	Lung biopsies from COVID-19( n=9) vs( n=10) controls
hsa-miR-29b-3p
hsa-miR-17-5p	Fayyad-Kazan et al.,[16]	miRCURY LNA miRNA miRNome qPCR Panels were performed for miRNA signature characterization. Individual quantitative real-time PCR (qRT-PCR)	0.19	ROC analysis	Plasma samples( n=19) COVID samples vs controls
hsa-miR-142-5p			0.32
hsa-miR-191-5p			0.22
hsa-miR-374a-5p			0.18
hsa-miR-15a-5p			9.1
hsa-miR-19a-3p			10.2
hsa-miR-19b-3p			7.2
hsa-miR-23a-3p			8.2
hsa-miR-140-3p			4.2
hsa-miR-92a-3p			20
hsa-miR-194-5p			6.5
hsa-miR-320a			11.7
hsa-miR-10b	Bagheri-Hosseinabadi et al.,[17]	qRT-PCR	downregulated	fold change= 0.12, P< 0.0001	Peripheral blood( n=33) vs controls(n=29)
hsa-miR-16-2-3p	Li et al.,[18]	They extracted the RNA and performed NGS sequencing 23 DE miRNAs	1.56277	0.000216	Peripheral blood samples( n=10 COVID19) vs ( n=4 controls)
hsa-miR-5695			1.01746	0.000508
hsa-miR-10399-3p			1.33218	0.000546
hsa-miR-6501-5p			1.73994	0.00216009
hsa-miR-4659a-3p			1.03617	0.00428589
hsa-miR-142-5p			1.01931	0.00431663
hsa-miR-505-5p			1.06027	0.0153904
hsa-miR-125b-5p			1.11437	0.0190438
hsa-miR-618			1.62063	0.0198122
hsa-miR-183-5p			-1.3012	4.59e-05
hsa-miR-627-5p			-2.29495	8.76e-05
hsa-miR-21-5p			-1.14	0.000598
hsa-miR-20a-5p			-1.164	0.0014435
hsa-miR-18a-5p			-1.05551	0.00286504
hsa-miR-4521			-1.20793	0.00672396
hsa-miR-144-3p			-1.34884	0.00950839
hsa-miR-199a-3p			-1.21035	0.0155178
hsa-miR-199b-3p			-1.21035	0.0155178
hsa-miR-96-5p			-1.03274	0.017072
hsa-miR-18b-5p			-1.07128	0.0181908
hsa-miR-3613-5p			-1.10827	0.0231676
hsa-miR-29b-2-5p			-1.06794	0.0250515
hsa-miR-32-5p			-1.27077	0.0370015
hsa-miR-31-3p	Keikha et al.,[19]	Total RNA was extracted and real-time PCR was performed	Downregulated	p<0.05	Serum samples (n=21- grade I), (n=20 grade II), (n=20 grade III), (n=21, grade IV), (n=21 grade V) versus 20 healthy controls
hsa-miR-29a-3p
hsa-miR-126-3p
hsa-miR-200c-3p	Pimenta et al.,[20]	qRT-PCR	Increased at severe group	p<0.05	Saliva samples from 111 patients (39 controls vs 37 mild symptoms vs 21 symptomatic with respiratory disorders vs 14 with severe conditions)
hsa-miR-29a-3p	Donyavi et al.,[21]	qRT-PCR from peripheral blood cells	3.5	p<0.05	Blood samples from 18 patients (acute and post-acute phase ) vs 15 controls
hsa-miR-146a-3p			2.8
hsa-miR-155-5p			3.7
let-7b-3p			1.7
Experimental References:
1. Li C, Hu X, Li L, Li JH. Differential microRNA expression in the peripheral blood from human patients with COVID-19. J Clin Lab Anal. 2020 Oct;34(10):e23590. doi: 10.1002/jcla.23590. Epub 2020 Sep 22. PMID: 32960473;
2. Siniscalchi C, Di Palo A, Russo A, Potenza N. Human MicroRNAs Interacting with SARS-CoV-2 RNA Sequences: Computational Analysis and Experimental Target Validation. Front Genet. 2021 Jun 7;12:678994. doi: 10.3389/fgene.2021.678994.
3. Garg A, Seeliger B, Derda AA, Xiao K, Gietz A, Scherf K, Sonnenschein K, Pink I, Hoeper MM, Welte T, Bauersachs J, David S, Bär C, Thum T. Circulating cardiovascular microRNAs in critically ill COVID-19 patients. Eur J Heart Fail.2021 Mar;23(3):468-475. doi: 10.1002/ejhf.2096. Epub 2021 Mar 5. PMID: 33421274;
4. Barreda-Manso MA, Nieto-Díaz M, Soto A, Muñoz-Galdeano T, Reigada D, Maza RM. In Silico and In Vitro Analyses Validate Human MicroRNAs Targeting the SARS- CoV-2 3'-UTR. Int J Mol Sci. 2021 Jun 5;22(11):6094. doi: 10.3390/ijms22116094.
5. Tang H, Gao Y, Li Z, Miao Y, Huang Z, Liu X, Xie L, Li H, Wen W, Zheng Y, Su W. The noncoding and coding transcriptional landscape of the peripheral response in patients with COVID-19. Clin Transl Med. 2020 Oct;10(6):e200. doi:immune 10.1002/ctm2.200. PMID: 33135345; PMCID: PMC7548099.
6. Kaur T, Kapila S, Kapila R, Kumar S, Upadhyay D, Kaur M, Sharma C. Tmprss2 specific miRNAs as promising regulators for SARS-CoV-2 entry checkpoint. Virus Res. 2021 Mar;294:198275. doi: 10.1016/j.virusres.2020.198275. Epub 2021 Jan 8.
7. Saulle I, Garziano M, Fenizia C, Cappelletti G, Parisi F, Clerici M, Cetin I, Savasi V, Biasin M. MiRNA Profiling in Plasma and Placenta of SARS-CoV-2-Infected Pregnant Women. Cells. 2021 Jul 15;10(7):1788. doi:10.3390/cells10071788. PMID: 34359957; PMCID: PMC8305278.
8. Mishra R, Banerjea AC. SARS-CoV-2 Spike Targets USP33-IRF9 Axis <i>via</i> Exosomal hsa-miR-148a to Activate Human Microglia. Front Immunol. 2021 Apr14;12:656700. doi: 10.3389/fimmu.2021.656700.
9. Grehl C, Schultheiß C, Hoffmann K, Binder M, Altmann T, Grosse I, Kuhlmann M. Detection of SARS-CoV-2 Derived Small RNAs and Changes in Circulating Small RNAs Associated with COVID-19. Viruses. 2021 Aug 11;13(8):1593. doi:10.3390/v13081593.
10. Wang Y, Zhu X, Jiang XM, Guo J, Fu Z, Zhou Z, Yang P, Guo H, Guo X, Liang G, Zeng P, Xiao G, Ma J, Yin X, Zhang LK, Yan C, Zhang CY. Decreased inhibition of exosomal miRNAs on SARS-CoV-2 replication underlies poor outcomes in elderly people and diabetic patients. Signal Transduct Target Ther. 2021 Aug11;6(1):300. doi: 10.1038/s41392-021-00716-y.
11. Park JH, Choi Y, Lim CW, Park JM, Yu SH, Kim Y, Han HJ, Kim CH, Song YS, Kim C, Yu SR, Oh EY, Lee SM, Moon J. Potential Therapeutic Effect of Micrornas in Extracellular Vesicles from Mesenchymal Stem Cells against SARS-CoV-2. Cells.2021 Sep 12;10(9):2393. doi: 10.3390/cells10092393.
12. Sabbatinelli J, Giuliani A, Matacchione G, Latini S, Laprovitera N, Pomponio G, Ferrarini A, Svegliati Baroni S, Pavani M, Moretti M, Gabrielli A, Procopio AD, Ferracin M, Bonafè M, Olivieri F. Decreased serum levels of the inflammaging marker hsa-miR-146a are associated with clinical non-response to tocilizumab in COVID-19 patients. Mech Ageing Dev. 2021 Jan;193:111413. doi:10.1016/j.mad.202…
13. Farr RJ, Rootes CL, Rowntree LC, Nguyen THO, Hensen L, Kedzierski L, Cheng AC, Kedzierska K, Au GG, Marsh GA, Vasan SS, Foo CH, Cowled C, Stewart CR. Altered microRNA expression in COVID-19 patients enables identification of SARS- CoV-2 infection. PLoS Pathog. 2021 Jul 28;17(7):e1009759. doi:10.1371/journal.ppat.1009759.
14. McDonald JT, Enguita FJ, Taylor D, Griffin RJ, Priebe W, Emmett MR, McGrath Chatterjee A, Meller R, Beheshti A. The Great Deceiver: hsa-miR-2392's Hidden Role in Driving SARS-CoV-2 Infection. bioRxiv [Preprint]. 2021 Apr 27:2021.04.23.441024. doi: 10.1101/2021.04.23.441024. PMID: 33948587; PMCID:
15. Centa A, Fonseca AS, Ferreira SGDS, Azevedo MLV, Vaz de Paula CB, Nagashima S, Machado-Souza C, Miggiolaro AFRDS, Baena CP, de Noronha L, Cavalli LR. Deregulated miRNA expression is associated with endothelial dysfunction in post- mortem lung biopsies of COVID-19 patients. Am J Physiol Lung Cell Mol Physiol.2020 Dec 2;320(3):L405–12. doi: 10.1152/ajplung.00457.2020. Epub ahead of print.
16. Fayyad-Kazan M, Makki R, Skafi N, El Homsi M, Hamade A, El Majzoub R, Hamade E, Fayyad-Kazan H, Badran B. Circulating miRNAs: Potential diagnostic role for coronavirus disease 2019 (COVID-19). Infect Genet Evol. 2021 Oct;94:105020. doi:10.1016/j.meegid.2021.105020. Epub 2021 Jul 31. PMID: 34343725; PMCID:
17. Bagheri-Hosseinabadi Z, Ostad Ebrahimi H, Bahrehmand F, Taghipour G, Abbasifard M. The relationship between serum levels of interleukin-2 and IL-8 with circulating microRNA-10b in patients with COVID-19. Iran J Immunol. 2021 Mar;18(1):65-73. doi: 10.22034/iji.2021.88780.1904. PMID: 33787515.
18. Li CX, Chen J, Lv SK, Li JH, Li LL, Hu X. Whole-Transcriptome RNA Sequencing Reveals Significant Differentially Expressed mRNAs, miRNAs, and lncRNAs Related Regulating Biological Pathways in the Peripheral Blood of COVID-19 and Patients. Mediators Inflamm. 2021 Apr 1;2021:6635925. doi: 10.1155/2021/6635925.
19. Keikha R, Hashemi-Shahri SM, Jebali A. The relative expression of hsa-miR-31, hsa-miR-29, hsa-miR-126, and hsa-miR-17 and their mRNA targets in the serum of COVID-19 patients with different grades during hospitalization. Eur J Med Res. 2021 Jul 13;26(1):75. doi: 10.1186/s40001-021-00544-4. PMID: 34256840; PMCID: PMC8276226.
20. Pimenta R, Viana NI, Dos Santos GA, Candido P, Guimarães VR, Romão P, Silva IA, de Camargo JA, Hatanaka DM, Queiroz PGS, Teruya A, Echenique L, Besen BAMP, Leite KRM, Srougi V, Srougi M, Reis ST. hsa-miR-200c-3p expression may be associated with worsening of the clinical course of patients with COVID-19. Mol Biol Res Commun. 2021 Sep;10(3):141-147. doi: 10.22099/mbrc.2021.40555.1631. PMID:
21. Donyavi T, Bokharaei-Salim F, Baghi HB, Khanaliha K, Alaei Janat-Makan M, Karimi B, Sadri Nahand J, Mirzaei H, Khatami A, Garshasbi S, Khoshmirsafa M, Jalal Kiani S. Acute and post-acute phase of COVID-19: Analyzing expression patterns of miRNA-29a-3p, 146a-3p, 155-5p, and let-7b-3p in PBMC. Int Immunopharmacol. 2021 Aug;97:107641. doi: 10.1016/j.intimp.2021.107641. Epub

## Sheet: Comparison
miRNAs from in silico studies	miRNAs from experimental studies	Common miRNAs		Upregulated miRNAs	Down-regulated miRNAs	miRNAs with contradictory data	Up-regulated		Down-regulated
hsa-let-7a-3p	hsa-let-7a-5p	hsa-let-7e-5p		hsa-let-7e-5p	hsa-miR-1226-3p	hsa-miR-31-5p	Ref 13 (plasma 7 COVID vs 10 HC)		Ref 5 ( red blood cells from 6 severe COVID vs 6 mild vs 4 controls)
hsa-let-7b-5p	hsa-let-7b-3p	hsa-let-7f-5p		hsa-let-7f-5p	hsa-miR-122b-5p		6.50997	0.010311	only significantly downregulated in severe cases of COVID-19
hsa-let-7c-3p	hsa-let-7e-5p	hsa-miR-103a-3p		hsa-miR-103a-3p	hsa-miR-1275	hsa-miR-548k	Ref 9(plasma 8 COVID vs 1 pneumonia vs 1 HC)		Ref 13 (plasma 7 COVID vs 10 HC)
hsa-let-7c-5p	hsa-let-7f-5p	hsa-miR-1226-3p		hsa-miR-125b-5p	hsa-miR-144-3p		3.726	0.02429	-4.01054	0.02819
hsa-let-7d-5p	hsa-let-7i-3p	hsa-miR-122b-5p		hsa-miR-142-3p	hsa-miR-144-5p	hsa-miR-21	Ref 3(serum Discovery set(n=18 ) COVID severly ill vs C( n=15) Validation set COVID severly ill ( n=20) vs C(n=32)		Ref 5 ( red blood cells from 6 severe COVID vs 6 mild vs 4 controls)
hsa-let-7e-5p	hsa‐miR‐10399‐3p	hsa-miR-125b-5p		hsa-miR-142-5p	hsa-miR-145-3p		up	p< 0.05	consistently downregulated
hsa-let-7f-2-3p	hsa-miR-103a-3p	hsa-miR-1275		hsa-miR-146a-3p	hsa-miR-146a-5p		Ref 7( plasma samples 15 COVID vs 6 controls)		Ref 18( peripheral blood cells 10 COVID vs 4 controls
hsa-let-7f-5p	hsa-miR-10b	hsa-miR-128-1-5p		hsa-miR-148a-3p	hsa-miR-17-5p		up	Student t test	Decreased	0.000598
hsa-let-7g-5p	hsa-miR-1180-3p	hsa-miR-138-5p		hsa-miR-155-5p	hsa-miR-181a-2-3p	hsa-miR-29a-3p	Ref 21( blood samples from 18 COVID vs 15 patients		Ref 9(plasma 8 COVID vs 1 pneumonia vs 1 HC)
hsa-let-7i-5p	hsa-miR-122-3p	hsa-miR-142-3p		hsa-miR-15a-5p	hsa-miR-183-5p		up	p< 0.05	−2.481	0.001
hsa-miR-1	hsa-miR-1226-3p	hsa-miR-142-5p		hsa-miR-15b-5p	hsa-miR-18a-5p				Ref 19(Serum samples (n=21- grade I), (n=20 grade II), (n=20 grade III), (n=21, grade IV), (n=21 grade V) versus 20 healthy controls
hsa-miR-10	hsa-miR-122b-5p	hsa-miR-144-3p		hsa-miR-16-2-3p	hsa-miR-18b-5p				Down-regulated	p<0.05
hsa-miR-100-3p	hsa-miR-125b-5p	hsa-miR-144-5p		hsa-miR-185-5p	hsa-miR-193b-3p	miRNAs from in vitro studies	References	Conclusion
hsa-miR-101-3p	hsa-miR-126	hsa-miR-145-3p		hsa-miR-193a-5p	hsa-miR-20a-5p	hsa-miR-181a-5p	11	Inhibits the 3 UTR of SARS-CoV-2 in SK-N-BE(2) cells and mesenchymal cells
hsa-miR-101-5p	hsa-miR-126-3p	hsa-miR-145-5p		hsa-miR-195-5p	hsa-miR-210-3p	hsa-miR-219a-2-3p	2	Strong reduction of SARS-CoV-2 transcription in A549 lung cell lines transfected with plasmid containing the SARS-CoV-2 sequence
hsa-miR-103a-1-5p	hsa-miR-1275	hsa-miR-146a-3p		hsa-miR-19a-3p	hsa-miR-29b-3p	hsa-miR-128-1-5p	4	MicroRNA mimic proved to reduce by 33% the transcription of SARS-CoV-2 in transfected HEK293 T cells
hsa-miR-103a-2-5p	hsa-miR-128-1-5p	hsa-miR-146a-5p		hsa-miR-19b-3p	hsa-miR-3065-3p	hsa-miR-138-5p		MicroRNA mimic proved to reduce by 41.8% the transcription of SARS-CoV-2 in transfected HEK293 T cells
hsa-miR-103a-3p	hsa-miR-1290	hsa-miR-148a-3p		hsa-miR-206	hsa-miR-3613-5p	hsa-miR-365b-5p	4	MicroRNA mimic proved to reduce by 33% the transcription of SARS-CoV-2 in transfected HEK293 T cells
hsa-miR-103b	hsa-miR-138-5p	hsa-miR-155		hsa-miR-23a-3p	hsa-miR-3617-5p	hsa-miR-3941	4	MicroRNA mimic proved to reduce by 33% the transcription of SARS-CoV-2 in transfected HEK293 T cells
hsa-miR-105-5p	hsa-miR-142-3p	hsa-miR-155-5p		hsa-miR-320a-3p	hsa-miR-454-3p	hsa-miR-4433b-3p	4	MicroRNA mimic proved to reduce by 33% the transcription of SARS-CoV-2 in transfected HEK293 T cells
hsa-miR-106b-5p	hsa-miR-142-5p	hsa-miR-15a-5p		hsa-miR-320b	hsa-miR-4772-3p
hsa-miR-107	hsa-miR-144-3p	hsa-miR-15b-5p		hsa-miR-320c	hsa-miR-491-5p
hsa-miR-10b-5p	hsa-miR-144-5p	hsa-miR-16-2-3p		hsa-miR-320d	hsa-miR-627-5p
hsa-miR-11401	hsa-miR-145-3p	hsa-miR-17-5p		hsa-miR-4742-3p	hsa-miR-651-5p
hsa-miR-1179	hsa-miR-145-5p	hsa-miR-181a-2-3p		hsa-miR-486-5p	hsa-miR-664b-3p
hsa-miR-1181	hsa-miR-146	hsa-miR-181a-5p		hsa-miR-6721-5p	hsa-miR-766-3p
hsa-miR-1183	hsa-miR-146a-3p	hsa-miR-183-5p		hsa-miR-92
hsa-miR-1184	hsa-miR-146a-5p	hsa-miR-185-5p		hsa-miR-194-5p
hsa-miR-1185-1-3p	hsa-miR-146b-5p	hsa-miR-18a-5p
hsa-miR-1185-2-3p	hsa-miR-148a	hsa-miR-18b-5p
hsa-miR-1197	hsa-miR-148a-3p	hsa-miR-193a-5p
hsa-miR-1199-5p	hsa-miR-150	hsa-miR-193b-3p
hsa-miR-1202	hsa-miR-150-5p	hsa-miR-195-5p
hsa-miR-1204	hsa-miR-155	hsa-miR-19a-3p
hsa-miR-1207-5p	hsa-miR-155-5p	hsa-miR-19b-3p
hsa-miR-1208	hsa-miR-15a-5p	hsa-miR-206
hsa-miR-12119	hsa-miR-15b-5p	hsa-miR-20a-5p
hsa-miR-12127	hsa-miR-16-2-3p	hsa-miR-21
hsa-miR-12129	hsa-miR-17	hsa-miR-210-3p
hsa-miR-122	hsa-miR-17-5p	hsa-miR-219a-2-3p
hsa-miR-1224	hsa-miR-181a-2-3p	hsa-miR-2392
hsa-miR-122-5p	hsa-miR-181a-5p	hsa-miR-23a-3p
hsa-miR-1226-3p	hsa-miR-183-5p	hsa-miR-26a-5p
hsa-miR-1229-5p	hsa-miR-185-5p	hsa-miR-29a-3p
hsa-miR-122b-3p	hsa-miR-18a-3p	hsa-miR-29b-3p
hsa-miR-122b-5p	hsa-miR-18a-5p	hsa-miR-3065-3p
hsa-miR-1231	hsa-miR-18b-5p	hsa-miR-31-5p
hsa-miR-1233-3p	hsa-miR-190	hsa-miR-320a-3p
hsa-miR-1236–3p	hsa-miR-190a-5p	hsa-miR-320b
hsa-miR-1237-3p	hsa-miR-192-5p	hsa-miR-320c
hsa-miR-1238-3p	hsa-miR-193a-5p	hsa-miR-320d
hsa-miR-1238-5p	hsa-miR-193b-3p	hsa-miR-346
hsa-miR-124-3p	hsa-miR-195-5p	hsa-miR-3613-5p
hsa-miR-124-5p	hsa-miR-197-3p	hsa-miR-3617-5p
hsa-miR-1246	hsa-miR-199a-3p	hsa-miR-365b-5p
hsa-miR-125	hsa-miR-199b-3p	hsa-miR-3941
hsa-miR-1250-3p	hsa-miR-19a-3p	hsa-miR-4433b-3p
hsa-miR-1250-5p	hsa-miR-19b-3p	hsa-miR-454-3p
hsa-miR-1251-3p	hsa-miR-200c-3p	hsa-miR-4742-3p
hsa-miR-1254	hsa-miR-206	hsa-miR-4772-3p
hsa-miR-1256	hsa-miR-208a	hsa-miR-486-5p
hsa-miR-1257	hsa-miR-20a-5p	hsa-miR-491-5p
hsa-miR-125a-3p	hsa-miR-21	hsa-miR-548k
hsa-miR-125a-5p	hsa-miR-210-3p	hsa-miR-627-5p
hsa-miR-125b-2-3p	hsa-miR-2116-3p	hsa-miR-651-5p
hsa-miR-125b-5p	hsa-miR-214	hsa-miR-664b-3p
hsa-miR-1260b	hsa-miR-21-5p	hsa-miR-6721-5p
hsa-miR-1265	hsa-miR-219a-2-3p	hsa-miR-7-5p
hsa-miR-126-5p	hsa-miR-21b	hsa-miR-766-3p
hsa-miR-1267	hsa-miR-223	hsa-miR-92
hsa-miR-1269a	hsa-miR-223-3p	hsa-miR-194-5p
hsa-miR-1269b	hsa-miR-2392
hsa-miR-1270	hsa-miR-23a-3p
hsa-miR-1273e	hsa-miR-23b
hsa-miR-1273g-3p	hsa-miR-24-3p
hsa-miR-1273g-5p	hsa-miR-26a-5p
hsa-miR-1275	hsa-miR-27a-5p
hsa-miR-1279	hsa-miR-28
hsa-miR-128-1-5p	hsa-miR-28-5p
hsa-miR-1283	hsa-miR-29a
hsa-miR-128-3p	hsa-miR-29a-3p
hsa-miR-1284	hsa-miR-29b-2-5p
hsa-miR-1285-5p	hsa-miR-29b-3p
hsa-miR-1287-3p	hsa-miR-29c
hsa-miR-1287-5p	hsa-miR-3065-3p
hsa-miR-1288-3p	hsa-miR-30a-5p
hsa-miR-1291	hsa-miR-30b-5p
hsa-miR-1292-5p	hsa‐miR‐30c‐5p
hsa-miR-1293	hsa-miR-3115
hsa-miR-129-5p	hsa-miR-3125
hsa-miR-1298-3p	hsa-miR-31-3p
hsa-miR-1299	hsa-miR-31-5p
hsa-miR-130	hsa-miR-3198
hsa-miR-1301-3p	hsa-miR-32
hsa-miR-1302	hsa-miR-320a
hsa-miR-1303	hsa-miR-320a-3p
hsa-miR-1304-3p	hsa-miR-320b
hsa-miR-1304–3p	hsa-miR-320c
hsa-miR-1304-5p	hsa-miR-320d
hsa-miR-1305	hsa-miR-32-5p
hsa-miR-1307-3p	hsa-miR-326
hsa-miR-130a-3p	hsa‐miR‐340‐5p
hsa-miR-130b-3p	hsa-miR-342-3p
hsa-miR-130b-5p	hsa-miR-346
hsa-miR-1322	hsa-miR-3605-3p
hsa-miR-132-3p	hsa-miR-3613-5p
hsa-miR-134-3p	hsa‐miR‐361‐3p
hsa-miR-134-5p	hsa-miR-3617-5p
hsa-miR-135	hsa-miR-362-5p
hsa-miR-135a-5p	hsa-miR-363-3p
hsa-miR-135b-5p	hsa-miR-365b-3p
hsa-miR-138-1-3p	hsa-miR-365b-5p
hsa-miR-138-2-3p	hsa-miR-3684
hsa-miR-138-5p	hsa-miR-378d
hsa-miR-139-5p	hsa-miR-3913-5p
hsa-miR-140-5p	hsa-miR-3941
hsa-miR-141-3p	hsa-miR-423-5p
hsa-miR-142-3p	hsa-miR-4433b-3p
hsa-miR-142-3p.1	hsa-miR-4516
hsa-miR-142-3p.2	hsa-miR-451a
hsa-miR-142-5p	hsa-miR-4521
hsa-miR-143-3p	hsa-miR-454-3p
hsa-miR-143-5p	hsa‐miR‐454‐5p
hsa-miR-144-3p	hsa-miR-4659a-3p
hsa-miR-144-5p	hsa-miR-4662a-5p
hsa-miR-145-3p	hsa‐miR‐4685‐3p
hsa-miR-145-5p	hsa-miR-4742-3p
hsa-miR-1468-3p	hsa-miR-4772-3p
hsa-miR-1468-5p	hsa-miR-483-5p
hsa-miR-146a-3p	hsa-miR-486-3p
hsa-miR-146a-5p	hsa-miR-486-5p
hsa-miR-146b-3p	hsa-miR-491-5p
hsa-miR-147a	hsa-miR-499
hsa-miR-148a-3p	hsa-miR-500b-3p
hsa-miR-148b-3p	hsa-miR-502-3p
hsa-miR-149-3p	hsa-miR-505-5p
hsa-miR-150-3p	hsa-miR-5189-3p
hsa-miR-151a-3p	hsa-miR-548k
hsa-miR-151a-5p	hsa-miR-551b-3p
hsa-miR-152-3p	hsa-miR-5695
hsa-miR-152-5p	hsa-miR-576-5p
hsa-miR-153-3p	hsa-miR-589-3p
hsa-miR-153-5p	hsa-miR-590
hsa-miR-155	hsa-miR-618
hsa-miR-155-3p	hsa-miR-625-3p
hsa-miR-155-5p	hsa-miR-627-5p
hsa-miR-15a-5p	hsa-miR-629-5p
hsa-miR-15b-3p	hsa-miR-6501-5p
hsa-miR-15b-5p	hsa-miR-6503-3p
hsa-miR-16	hsa-miR-651-5p
hsa-miR-16-1-3p	hsa-miR-664b-3p
hsa-miR-16-2-3p	hsa-miR-6721-5p
hsa-miR-16-5p	hsa-miR-6772-3p
hsa-miR-17-3p	hsa-miR-7-5p
hsa-miR-17-5p	hsa-miR-766-3p
hsa-miR-181a-2-3p	hsa-miR-769-3p
hsa-miR-181a-5p	hsa-miR-873-5p
hsa-miR-181b-5p	hsa-miR-92
hsa-miR-181c-5p	hsa-miR-92a-3p
hsa-miR-181d-5p	hsa‐miR‐941
hsa-miR-182	hsa-miR-96-5p
hsa-miR-182-3p	hsa-miR-98
hsa-miR-182-5p	hsa-miR-99a-5p
hsa-miR-183	hsa-miR-194-5p
hsa-miR-183-3p
hsa-miR-183-5p
hsa-miR-1843
hsa-miR-185-3p
hsa-miR-185-5p
hsa-miR-186
hsa-miR-187-5p
hsa-miR-18a-5p
hsa-miR-18b-5p
hsa-miR-19
hsa-miR-1909-3p
hsa-miR-1909-5p
hsa-miR-1910-3p
hsa-miR-1910-5p
hsa-miR-1912-5p
hsa-miR-191-3p
hsa-miR-1915-5p
hsa-miR-193a-3p
hsa-miR-193a-5p
hsa-miR-193b-3p
hsa-miR-193b-5p
hsa-miR-194-5p
hsa-miR-195-3p
hsa-miR-195-5p
hsa-miR-196a-1-3p
hsa-miR-196a-3p
hsa-miR-196a-5p
hsa-miR-196b-5p
hsa-miR-1972
hsa-miR-197-5p
hsa-miR-1976
hsa-miR-198
hsa-miR-199
hsa-miR-199a-5p
hsa-miR-19a-3p
hsa-miR-19a-5p
hsa-miR-19b-1-5p
hsa-miR-19b-2-5p
hsa-miR-19b-3p
hsa-miR-20
hsa-miR-200
hsa-miR-200a-3p
hsa-miR-200b-3p
hsa-miR-202-3p
hsa-miR-202-5p
hsa-miR-203
hsa-miR-203a-3p
hsa-miR-203a-3p.2
hsa-miR-203a-5p
hsa-miR-203b-3p
hsa-miR-204-5p
hsa-miR-2052
hsa-miR-2054
hsa-miR-205-5p
hsa-miR-206
hsa-miR-208a-5p
hsa-miR-208b-5p
hsa-miR-20a-5p
hsa-miR-20b-3p
hsa-miR-20b-5p
hsa-miR-21
hsa-miR-210-3p
hsa-miR-2113
hsa-miR-2116-5p
hsa-miR-212-3p
hsa-miR-21-3p
hsa-miR-214-3p
hsa-miR-215–3p
hsa-miR-21-5p
hsa-miR-216a-5p
hsa-miR-217
hsa-miR-218
hsa-miR-218-1-3p
hsa-miR-218-5p
hsa-miR-219a-1-3p
hsa-miR-219a-2-3p
hsa-miR-219a-5p
hsa-miR-219b-3p
hsa-miR-219b-5p
hsa-miR-221-5p
hsa-miR-222-5p
hsa-miR-224
hsa-miR-224-5p
hsa-miR-22-5p
hsa-miR-2277-3p
hsa-miR-2278
hsa-miR-23
hsa-miR-2392
hsa-miR-23a-3p
hsa-miR-23b-3p
hsa-miR-23b-5p
hsa-miR-23c
hsa-miR-24
hsa-miR-24-3
hsa-miR-25-3p
hsa-miR-25-5p
hsa-miR-26
hsa-miR-26-5p
hsa-miR-26a-5p
hsa-miR-26b-5p
hsa-miR-27
hsa-miR-27a-3p
hsa-miR-27b-3p
hsa-miR-28-3p
hsa-miR-29
hsa-miR-296
hsa-miR-296-3p
hsa-miR-297
hsa-miR-298
hsa-miR-299-5p
hsa-miR-29a-3p
hsa-miR-29b-1-5p
hsa-miR-29b-3p
hsa-miR-29c-3p
hsa-miR-30
hsa-miR-301a-3p
hsa-miR-301a-5p
hsa-miR-302c-3p
hsa-miR-302c-5p
hsa-miR-3065-3p
hsa-miR-3065-5p
hsa-miR-3085-5p
hsa-miR-30c-5p
hsa-miR-30e-5p
hsa-miR-3116
hsa-miR-3118
hsa-miR-3120-3p
hsa-miR-3120-5p
hsa-miR-3127-5p
hsa-miR-3129-5p
hsa-miR-3130-3p
hsa-miR-3132
hsa-miR-3133
hsa-miR-3135b
hsa-miR-3143
hsa-miR-3145-5p
hsa-miR-3149
hsa-miR-3154
hsa-miR-3155a
hsa-miR-3159
hsa-miR-31-5p
hsa-miR-3177-5p
hsa-miR-3182
hsa-miR-3189-3p
hsa-miR-3190-3p
hsa-miR-3191-3p
hsa-miR-3191-5p
hsa-miR-320
hsa-miR-3202
hsa-miR-320a-3p
hsa-miR-320b
hsa-miR-320c
hsa-miR-320d
hsa-miR-323a-3p
hsa-miR-323a-5p
hsa-miR-323b-5p
hsa-miR-324-3p
hsa-miR-325
hsa-miR-330-3p
hsa-miR-331-3p
hsa-miR-335-3p
hsa-miR-335-5p
hsa-miR-338-3p
hsa-miR-33a-3p
hsa-miR-33a-5p
hsa-miR-33b-5p
hsa-miR-340-5p
hsa-miR-342-5p
hsa-miR-346
hsa-miR-34a-3p
hsa-miR-34a-5p
hsa-miR-34b-5p
hsa-miR-3529-3p
hsa-miR-3591-3p
hsa-miR-3605-5p
hsa-miR-3611
hsa-miR-3613-5p
hsa-miR-3614-3p
hsa-miR-361-5p
hsa-miR-3617-5p
hsa-miR-3619-5p
hsa-miR-3622a-5p
hsa-miR-3622b-3p
hsa-miR-363–5p
hsa-miR-3650
hsa-miR-3658
hsa-miR-365a-5p
hsa-miR-365b-5p
hsa-miR-3663-3p
hsa-miR-3666
hsa-miR-3671
hsa-miR-3675–3p
hsa-miR-3680-3p
hsa-miR-3689a-5p
hsa-miR-3689b-5p
hsa-miR-3689e
hsa-miR-3691-3p
hsa-miR-3692-3p
hsa-miR-372-3p
hsa-miR-373-3p
hsa-miR-374a-3p
hsa-miR-374b-5p
hsa-miR-376c-3p
hsa-miR-378a-5p
hsa-miR-378c
hsa-miR-379-3p
hsa-miR-380-5p
hsa-miR-382-5p
hsa-miR-3908
hsa-miR-3912-5p
hsa-miR-3914
hsa-miR-3925-5p
hsa-miR-3927-3p
hsa-miR-3928-3p
hsa-miR-3934-3p
hsa-miR-3934-5p
hsa-miR-3935
hsa-miR-3941
hsa-miR-3972
hsa-miR-3976
hsa-miR-409-3p
hsa-miR-409–3p
hsa-miR-410-5p
hsa-miR-411-3p
hsa-miR-412-3p
hsa-miR-421
hsa-miR-424-5p
hsa-miR-4250-2-3p
hsa-miR-4255
hsa-miR-425-5p
hsa-miR-4257
hsa-miR-4259
hsa-miR-4261
hsa-miR-4262
hsa-miR-4270
hsa-miR-4288
hsa-miR-4291
hsa-miR-4298
hsa-miR-4310
hsa-miR-4312
hsa-miR-432-5p
hsa-miR-4420
hsa-miR-4422
hsa-miR-4433b-3p
hsa-miR-4436a
hsa-miR-4436b-3p
hsa-miR-4452
hsa-miR-4458
hsa-miR-4463
hsa-miR-448
hsa-miR-4482-3p
hsa-miR-4483
hsa-miR-4497
hsa-miR-449a
hsa-miR-449b-3p
hsa-miR-449c-5p
hsa-miR-4500
hsa-miR-4501
hsa-miR-4502
hsa-miR-4504
hsa-miR-4505
hsa-miR-4506
hsa-miR-4510
hsa-miR-4518
hsa-miR-451b
hsa-miR-4520-5p
hsa-miR-4524a-5p
hsa-miR-4524b-5p
hsa-miR-452-5p
hsa-miR-4530
hsa-miR-4531
hsa-miR-4540
hsa-miR-454-3p
hsa-miR-4640–5p
hsa-miR-4642
hsa-miR-4646-5p
hsa-miR-4659b-3p
hsa-miR-4659b-5p
hsa-miR-466
hsa-miR-4660
hsa-miR-4665-5p
hsa-miR-4676-5p
hsa-miR-4678
hsa-miR-4684-3p
hsa-miR-4691-5p
hsa-miR-4693-3p
hsa-miR-4693-5p
hsa-miR-4701-3p
hsa-miR-4708-5p
hsa-miR-4710
hsa-miR-4711-5p
hsa-miR-4715-3p
hsa-miR-4717-3p
hsa-miR-4717–3p
hsa-miR-4722-5p
hsa-miR-4724-3p
hsa-miR-4731-3p
hsa-miR-4732-3p
hsa-miR-4732-5p
hsa-miR-4733-3p
hsa-miR-4742-3p
hsa-miR-4744
hsa-miR-4757-5p
hsa-miR-4758-5p
hsa-miR-4761-5p
hsa-miR-4763-3p
hsa-miR-4766-3p
hsa-miR-4766-5p
hsa-miR-4772-3p
hsa-miR-4773
hsa-miR-4775
hsa-miR-4778-3p
hsa-miR-4786-3p
hsa-miR-4786-5p
hsa-miR-4789-5p
hsa-miR-4799-5p
hsa-miR-4802–3p
hsa-miR-4803
hsa-miR-483-3p
hsa-miR-484
hsa-miR-485-3p
hsa-miR-486-5p
hsa-miR-487b-3p
hsa-miR-490-3p
hsa-miR-491-5p
hsa-miR-492
hsa-miR-493-5p
hsa-miR-494-3p
hsa-miR-494-5p
hsa-miR-497-3p
hsa-miR-497-5p
hsa-miR-498-5p
hsa-miR-4999-5p
hsa-miR-499a-3p
hsa-miR-499b-3p
hsa-miR-5001-5p
hsa-miR-5003-5p
hsa-miR-5004-3
hsa-miR-5010-5p
hsa-miR-5010–5p
hsa-miR-5011-3p
hsa-miR-502-5p
hsa-miR-503-3p
hsa-miR-503-5p
hsa-miR-5047
hsa-miR-505-3p
hsa-miR-506-3p
hsa-miR-506-5p
hsa-miR-508-3p
hsa-miR-5087
hsa-miR-5088-5p
hsa-miR-5088–5p
hsa-miR-510-3p
hsa-miR-511-3p
hsa-miR-514a-3p
hsa-miR-514b-3p
hsa-miR-514b-5p
hsa-miR-518a-5p
hsa-miR-5192
hsa-miR-5195-3p
hsa-miR-5197-3p
hsa-miR-519d-3p
hsa-miR-520
hsa-miR-520a-3p
hsa-miR-520b-3p
hsa-miR-520c-3p
hsa-miR-520d-3p
hsa-miR-520d-5p
hsa-miR-520e-3p
hsa-miR-520g-3p
hsa-miR-527
hsa-miR-532-5p
hsa-miR-548aa
hsa-miR-548ad-5p
hsa-miR-548ae-5p
hsa-miR-548ag
hsa-miR-548ai
hsa-miR-548aj-3p
hsa-miR-548aj-5p
hsa-miR-548am-5p
hsa-miR-548an
hsa-miR-548ap-5p
hsa-miR-548as-3p
hsa-miR-548as-5p
hsa-miR-548au-5p
hsa-miR-548av-5p
hsa-miR-548aw
hsa-miR-548ax
hsa-miR-548ay-5p
hsa-miR-548az-5p
hsa-miR-548b-5p
hsa-miR-548ba
hsa-miR-548c-5p
hsa-miR-548d-3p
hsa-miR-548d-5p
hsa-miR-548f-5p
hsa-miR-548g-5p
hsa-miR-548h-3p
hsa-miR-548h-5p
hsa-miR-548i
hsa-miR-548j-3p
hsa-miR-548j-5p
hsa-miR-548k
hsa-miR-548l
hsa-miR-548m
hsa-miR-548n
hsa-miR-548o-5p
hsa-miR-548p
hsa-miR-548t-3p
hsa-miR-548t-5p
hsa-miR-548x-5p
hsa-miR-548z
hsa-miR-549a-3p
hsa-miR-550a-3p
hsa-miR-550a-5p
hsa-miR-555
hsa-miR-5582-5p
hsa-miR-5586-5p
hsa-miR-559
hsa-miR-5590-3p
hsa-miR-5591-5p
hsa-miR-563
hsa-miR-5680
hsa-miR-5683
hsa-miR-5688
hsa-miR-5691
hsa-miR-5694
hsa-miR-570-5p
hsa-miR-574-3p
hsa-miR-574-5p
hsa-miR-577
hsa-miR-581
hsa-miR-582-3p
hsa-miR-583
hsa-miR-584-3p
hsa-miR-585-5p
hsa-miR-589-5p
hsa-miR-590-5p
hsa-miR-593-3p
hsa-miR-595
hsa-miR-597-3p
hsa-miR-598-5p
hsa-miR-603
hsa-miR-604
hsa-miR-605-5p
hsa-miR-6076
hsa-miR-6089
hsa-miR-6128
hsa-miR-613
hsa-miR-6134
hsa-miR-622
hsa-miR-624-3p
hsa-miR-624-5p
hsa-miR-624–5p
hsa-miR-627-5p
hsa-miR-628-3p
hsa-miR-628-5p
hsa-miR-632
hsa-miR-633
hsa-miR-634
hsa-miR-637
hsa-miR-641
hsa-miR-644a
hsa-miR-647
hsa-miR-648
hsa-miR-6502-3p
hsa-miR-6503-5p
hsa-miR-6507–3p
hsa-miR-6509-5p
hsa-miR-6511a-5p
hsa-miR-6512-5p
hsa-miR-6515-3p
hsa-miR-6515-5p
hsa-miR-651-5p
hsa-miR-6516-5p
hsa-miR-653-5p
hsa-miR-656-5p
hsa-miR-660-3p
hsa-miR-661
hsa-miR-664a-5p
hsa-miR-664b-3p
hsa-miR-6715b-5p
hsa-miR-6719-3p
hsa-miR-6721-5p
hsa-miR-6722-3p
hsa-miR-6728-3p
hsa-miR-6729-5p
hsa-miR-6732-5p
hsa-miR-6736-5p
hsa-miR-6738-5p
hsa-miR-6740-5p
hsa-miR-6741-5p
hsa-miR-6751-5p
hsa-miR-6754-3p
hsa-miR-6755
hsa-miR-6758–3p
hsa-miR-6759-5p
hsa-miR-676-3p
hsa-miR-6769b-5p
hsa-miR-6772-5p
hsa-miR-6778–3p
hsa-miR-6790-5p
hsa-miR-6792-3p
hsa-miR-6792-5p
hsa-miR-6797-3p
hsa-miR-6800-5p
hsa-miR-6801-5p
hsa-miR-6805-3p
hsa-miR-6806-5p
hsa-miR-6809-3p
hsa-miR-6809-5p
hsa-miR-6812-5p
hsa-miR-6817-5p
hsa-miR-6818-5p
hsa-miR-6820-5p
hsa-miR-6821-5p
hsa-miR-6828-5p
hsa-miR-6831-5p
hsa-miR-6833-5p
hsa-miR-6834-5p
hsa-miR-6835-3p
hsa-miR-6835-5p
hsa-miR-6837-3p
hsa-miR-6838-5p
hsa-miR-6849-3p
hsa-miR-6852-3p
hsa-miR-6853-5p
hsa-miR-6861-5p
hsa-miR-6866-5p
hsa-miR-6867-3p
hsa-miR-6867–3p
hsa-miR-6869-5p
hsa-miR-6873-3p
hsa-miR-6874-3p
hsa-miR-6875-5p
hsa-miR-6876-5p
hsa-miR-6882-3p
hsa-miR-6891-5p
hsa-miR-6893-5p
hsa-miR-708-5p
hsa-miR-7106-5p
hsa-miR-7112-3p
hsa-miR-7157-5p
hsa-miR-7159-5p
hsa-miR-7161-3p
hsa-miR-7-2-3p
hsa-miR-744-3p
hsa-miR-744–3p
hsa-miR-7515
hsa-miR-758-5p
hsa-miR-7-5p
hsa-miR-761
hsa-miR-762
hsa-miR-766-3p
hsa-miR-767-3p
hsa-miR-770-5p
hsa-miR-7845-5p
hsa-miR-7850-5p
hsa-miR-7851-3p
hsa-miR-7977
hsa-miR-7978
hsa-miR-8054
hsa-miR-8057
hsa-miR-8060
hsa-miR-8066
hsa-miR-8073
hsa-miR-8075
hsa-miR-8080
hsa-miR-8081
hsa-miR-8082
hsa-miR-8485
hsa-miR-885-3p
hsa-miR-891a-3p
hsa-miR-892c-5p
hsa-miR-92
hsa-miR-920
hsa-miR-92a-2-5p
hsa-miR-92b-3p
hsa-miR-93
hsa-miR-93-5p
hsa-miR-936
hsa-miR-939-3p
hsa-miR-939-5p
hsa-miR-942-5p
hsa-miR-9-5p
hsa-miR-96-3p
hsa-miR-98-5p
hsa-miR-9900
let-7c-3p
let-7d-5p
let-7e-5p

## Sheet: Supplementary File S3
Down-regulated miRNAs	Gene Targets (miRWalk)		Upregulated miRNAs	Gene Targets( miRWalk)
hsa-miR-1226-3p	A1BG		hsa-let-7e-5p	A1BG
hsa-miR-122b-5p	A1CF		hsa-let-7f-5p	A1CF
hsa-miR-1275	A4GALT		hsa-miR-103a-3p	A2ML1
hsa-miR-144-3p	A4GNT		hsa-miR-125b-5p	A4GALT
hsa-miR-144-5p	AADACL3		hsa-miR-142-3p	A4GNT
hsa-miR-145-3p	AADAT		hsa-miR-142-5p	AACS
hsa-miR-146a-5p	AAGAB		hsa-miR-146a-3p	AADACL2
hsa-miR-17-5p	AAK1		hsa-miR-148a-3p	AADACL3
hsa-miR-181a-2-3p	AAMDC		hsa-miR-155-5p	AADAT
hsa-miR-183-5p	AAR2		hsa-miR-15a-5p	AAGAB
hsa-miR-18a-5p	AARD		hsa-miR-15b-5p	AAK1
hsa-miR-18b-5p	AARS2		hsa-miR-16-2-3p	AAMDC
hsa-miR-193b-3p	AASDH		hsa-miR-185-5p	AANAT
hsa-miR-20a-5p	AASS		hsa-miR-193a-5p	AAR2
hsa-miR-210-3p	AATK		hsa-miR-195-5p	AARD
hsa-miR-29b-3p	ABAT		hsa-miR-19a-3p	AARS1
hsa-miR-3065-3p	ABCA1		hsa-miR-19b-3p	AARS2
hsa-miR-3613-5p	ABCA12		hsa-miR-206	AASDH
hsa-miR-3617-5p	ABCA3		hsa-miR-23a-3p	AASS
hsa-miR-454-3p	ABCA5		hsa-miR-320a-3p	AATF
hsa-miR-4772-3p	ABCA8		hsa-miR-320b	AATK
hsa-miR-491-5p	ABCA9		hsa-miR-320c	ABAT
hsa-miR-627-5p	ABCB1		hsa-miR-320d	ABCA1
hsa-miR-651-5p	ABCB11		hsa-miR-4742-3p	ABCA12
hsa-miR-664b-3p	ABCB5		hsa-miR-486-5p	ABCA13
hsa-miR-766-3p	ABCB7		hsa-miR-6721-5p	ABCA2
	ABCB8		hsa-miR-92	ABCA3
	ABCB9		hsa-miR-194-5p	ABCA5
	ABCC1			ABCA8
	ABCC11			ABCB11
	ABCC12			ABCB5
	ABCC3			ABCB6
	ABCC4			ABCB7
	ABCC5			ABCB8
	ABCC6			ABCB9
	ABCC8			ABCC1
	ABCC9			ABCC11
	ABCD2			ABCC12
	ABCD3			ABCC3
	ABCD4			ABCC4
	ABCF1			ABCC5
	ABCF2			ABCC6
	ABCF3			ABCC9
	ABCG1			ABCD2
	ABCG2			ABCD3
	ABCG4			ABCD4
	ABCG8			ABCE1
	ABHD1			ABCF1
	ABHD10			ABCF2
	ABHD11			ABCG1
	ABHD12			ABCG2
	ABHD13			ABCG4
	ABHD14A-ACY1			ABCG5
	ABHD14B			ABCG8
	ABHD15			ABHD1
	ABHD17B			ABHD11
	ABHD18			ABHD12
	ABHD2			ABHD12B
	ABHD4			ABHD13
	ABHD5			ABHD14B
	ABHD6			ABHD15
	ABHD8			ABHD16A
	ABI1			ABHD17B
	ABI2			ABHD17C
	ABI3BP			ABHD18
	ABL1			ABHD2
	ABL2			ABHD3
	ABLIM1			ABHD4
	ABLIM2			ABHD5
	ABLIM3			ABI1
	ABO			ABI2
	ABR			ABI3
	ABRA			ABL1
	ABRACL			ABL2
	ABRAXAS1			ABLIM1
	ABRAXAS2			ABLIM2
	ABTB1			ABLIM3
	ABTB2			ABO
	ACAA2			ABR
	ACACA			ABRA
	ACACB			ABRACL
	ACAD10			ABRAXAS1
	ACAD11			ABRAXAS2
	ACAD8			ABT1
	ACAD9			ABTB1
	ACADS			ABTB2
	ACADSB			ACAA2
	ACADVL			ACACA
	ACAP2			ACACB
	ACAP3			ACAD10
	ACAT1			ACAD11
	ACBD3			ACAD8
	ACBD4			ACAD9
	ACBD5			ACADL
	ACBD7			ACADM
	ACE			ACADS
	ACE2			ACADSB
	ACER1			ACAN
	ACER3			ACAP2
	ACHE			ACAP3
	ACIN1			ACBD4
	ACKR2			ACBD5
	ACKR3			ACBD7
	ACKR4			ACCS
	ACLY			ACE
	ACO1			ACE2
	ACO2			ACER1
	ACOD1			ACER2
	ACOT11			ACER3
	ACOT13			ACHE
	ACOT7			ACIN1
	ACOT9			ACKR2
	ACOX1			ACKR3
	ACOX3			ACKR4
	ACOXL			ACLY
	ACP1			ACO1
	ACP2			ACOD1
	ACP3			ACOT11
	ACP6			ACOT13
	ACP7			ACOT7
	ACRV1			ACOT9
	ACSBG1			ACOX1
	ACSBG2			ACOX3
	ACSF2			ACOXL
	ACSF3			ACP2
	ACSL1			ACP3
	ACSL3			ACP5
	ACSL4			ACP6
	ACSL5			ACP7
	ACSL6			ACRV1
	ACSM1			ACSBG1
	ACSM2A			ACSBG2
	ACSM2B			ACSF2
	ACSM5			ACSF3
	ACSM6			ACSL1
	ACSS1			ACSL3
	ACSS2			ACSL4
	ACSS3			ACSL5
	ACTA2			ACSL6
	ACTB			ACSM1
	ACTG1			ACSM2B
	ACTL8			ACSM5
	ACTN2			ACSS1
	ACTN3			ACSS2
	ACTN4			ACSS3
	ACTR10			ACTA2
	ACTR1A			ACTBL2
	ACTR2			ACTG1
	ACTR3			ACTG2
	ACTR3C			ACTL6A
	ACTR5			ACTL8
	ACTR8			ACTN1
	ACVR1			ACTN4
	ACVR1B			ACTR10
	ACVR1C			ACTR1A
	ACVR2A			ACTR2
	ACVR2B			ACTR3
	ACVRL1			ACTR3B
	ACY1			ACTR3C
	ADA2			ACTR5
	ADAD2			ACTR8
	ADAL			ACTRT3
	ADAM10			ACVR1
	ADAM11			ACVR1B
	ADAM12			ACVR1C
	ADAM15			ACVR2A
	ADAM17			ACVR2B
	ADAM19			ACVRL1
	ADAM2			ADA2
	ADAM22			ADAL
	ADAM23			ADAM10
	ADAM28			ADAM11
	ADAM7			ADAM12
	ADAMDEC1			ADAM17
	ADAMTS1			ADAM19
	ADAMTS10			ADAM22
	ADAMTS12			ADAM23
	ADAMTS13			ADAM28
	ADAMTS14			ADAM32
	ADAMTS15			ADAM7
	ADAMTS16			ADAM8
	ADAMTS17			ADAMDEC1
	ADAMTS18			ADAMTS1
	ADAMTS2			ADAMTS10
	ADAMTS3			ADAMTS12
	ADAMTS4			ADAMTS14
	ADAMTS5			ADAMTS15
	ADAMTS9			ADAMTS16
	ADAMTSL1			ADAMTS17
	ADAMTSL2			ADAMTS18
	ADAMTSL4			ADAMTS19
	ADAMTSL5			ADAMTS2
	ADAP1			ADAMTS20
	ADAP2			ADAMTS3
	ADAR			ADAMTS4
	ADARB1			ADAMTS5
	ADARB2			ADAMTS6
	ADAT1			ADAMTS7
	ADAT2			ADAMTS9
	ADCK1			ADAMTSL1
	ADCY1			ADAMTSL3
	ADCY3			ADAMTSL4
	ADCY4			ADAMTSL5
	ADCY5			ADAP1
	ADCY6			ADAP2
	ADCY7			ADAR
	ADCY9			ADARB1
	ADCYAP1			ADARB2
	ADCYAP1R1			ADAT1
	ADD1			ADAT2
	ADD2			ADCK1
	ADD3			ADCK5
	ADGRA1			ADCY1
	ADGRA2			ADCY2
	ADGRB2			ADCY3
	ADGRB3			ADCY5
	ADGRD1			ADCY6
	ADGRD2			ADCY7
	ADGRE1			ADCY9
	ADGRE2			ADCYAP1
	ADGRE3			ADCYAP1R1
	ADGRE5			ADD1
	ADGRF1			ADD2
	ADGRF2			ADD3
	ADGRF3			ADGRA1
	ADGRF4			ADGRA2
	ADGRF5			ADGRB2
	ADGRG1			ADGRD1
	ADGRG3			ADGRE2
	ADGRG5			ADGRF1
	ADGRG6			ADGRF2
	ADGRL1			ADGRF3
	ADGRL2			ADGRF4
	ADGRL3			ADGRF5
	ADGRV1			ADGRG1
	ADH1A			ADGRG2
	ADH1B			ADGRG3
	ADH1C			ADGRG5
	ADH4			ADGRG6
	ADH5			ADGRL1
	ADH6			ADGRL2
	ADI1			ADGRL3
	ADIPOQ			ADGRL4
	ADIPOR2			ADH1B
	ADK			ADH4
	ADM			ADH5
	ADM2			ADH6
	ADNP			ADHFE1
	ADNP2			ADI1
	ADO			ADIPOQ
	ADORA1			ADIPOR2
	ADORA2A			ADK
	ADORA2B			ADM
	ADPGK			ADM2
	ADPRH			ADNP
	ADPRHL1			ADNP2
	ADPRM			ADO
	ADRA1A			ADORA1
	ADRA1B			ADORA2A
	ADRA2A			ADORA3
	ADRA2B			ADPGK
	ADRB1			ADPRH
	ADRB2			ADPRHL1
	ADRB3			ADPRM
	ADSL			ADRA1A
	ADSS2			ADRA1B
	ADTRP			ADRA1D
	AEBP2			ADRA2A
	AEN			ADRA2B
	AFAP1			ADRA2C
	AFAP1L1			ADRB1
	AFAP1L2			ADRB2
	AFDN			ADSL
	AFF1			ADSS1
	AFF2			ADTRP
	AFF3			AFAP1
	AFF4			AFAP1L1
	AFG1L			AFAP1L2
	AFMID			AFDN
	AFP			AFF1
	AGA			AFF2
	AGAP1			AFF3
	AGAP2			AFF4
	AGAP3			AFG1L
	AGBL1			AFG3L2
	AGBL2			AFMID
	AGBL3			AFTPH
	AGBL4			AGAP1
	AGBL5			AGAP2
	AGFG1			AGAP3
	AGFG2			AGBL1
	AGK			AGBL2
	AGL			AGBL3
	AGMAT			AGBL4
	AGMO			AGBL5
	AGO1			AGER
	AGO2			AGFG1
	AGO3			AGFG2
	AGO4			AGGF1
	AGPAT1			AGK
	AGPAT2			AGL
	AGPAT3			AGMAT
	AGPAT4			AGMO
	AGPAT5			AGO1
	AGPS			AGO2
	AGR2			AGO3
	AGR3			AGO4
	AGRN			AGPAT1
	AGRP			AGPAT2
	AGTR1			AGPAT3
	AGTR2			AGPAT4
	AGTRAP			AGPAT5
	AGXT			AGPS
	AGXT2			AGR2
	AHCTF1			AGT
	AHCY			AGTR1
	AHCYL1			AGTR2
	AHCYL2			AGTRAP
	AHDC1			AGXT
	AHI1			AGXT2
	AHNAK			AHCYL1
	AHNAK2			AHCYL2
	AHR			AHI1
	AHRR			AHNAK
	AHSA1			AHNAK2
	AHSG			AHR
	AICDA			AHRR
	AIDA			AHSP
	AIF1L			AICDA
	AIFM1			AIF1L
	AIFM2			AIFM1
	AIG1			AIFM2
	AIM2			AIFM3
	AIMP1			AIG1
	AIMP2			AIMP2
	AIPL1			AIPL1
	AIRE			AIRE
	AJAP1			AJAP1
	AJUBA			AJM1
	AK1			AJUBA
	AK2			AK1
	AK3			AK2
	AK4			AK3
	AK5			AK4
	AK6			AK5
	AK9			AK7
	AKAIN1			AK9
	AKAP10			AKAIN1
	AKAP13			AKAP1
	AKAP5			AKAP10
	AKAP6			AKAP11
	AKAP7			AKAP12
	AKAP8			AKAP13
	AKIP1			AKAP5
	AKIRIN1			AKAP6
	AKNA			AKAP7
	AKR1B15			AKAP8
	AKR1C1			AKAP8L
	AKR1C2			AKIP1
	AKR1C3			AKIRIN1
	AKR1C4			AKIRIN2
	AKR1D1			AKNA
	AKR1E2			AKR1A1
	AKT1			AKR1B1
	AKT1S1			AKR1B15
	AKT2			AKR1C1
	AKT3			AKR1C2
	AKTIP			AKR1C3
	ALAD			AKR1D1
	ALCAM			AKR1E2
	ALDH18A1			AKR7A2
	ALDH1A1			AKT1
	ALDH1A2			AKT1S1
	ALDH1A3			AKT2
	ALDH1B1			AKT3
	ALDH1L2			ALAD
	ALDH2			ALCAM
	ALDH3A2			ALDH16A1
	ALDH3B1			ALDH1A2
	ALDH3B2			ALDH1A3
	ALDH4A1			ALDH1B1
	ALDH5A1			ALDH1L1
	ALDH6A1			ALDH1L2
	ALDH7A1			ALDH2
	ALDH8A1			ALDH3A1
	ALDH9A1			ALDH3A2
	ALDOC			ALDH3B1
	ALG1			ALDH3B2
	ALG10			ALDH4A1
	ALG10B			ALDH5A1
	ALG11			ALDH6A1
	ALG12			ALDH7A1
	ALG13			ALDH8A1
	ALG14			ALDH9A1
	ALG2			ALDOB
	ALG6			ALDOC
	ALG9			ALG1
	ALKBH1			ALG10
	ALKBH4			ALG10B
	ALKBH5			ALG11
	ALKBH7			ALG12
	ALKBH8			ALG13
	ALOX15			ALG14
	ALOX15B			ALG2
	ALOXE3			ALG9
	ALPG			ALK
	ALPI			ALKBH1
	ALPK1			ALKBH3
	ALPK2			ALKBH5
	ALPK3			ALKBH6
	ALPP			ALKBH7
	ALS2			ALKBH8
	ALS2CL			ALMS1
	ALX1			ALOX12
	ALX3			ALOX12B
	ALX4			ALOX15
	ALYREF			ALOX15B
	AMACR			ALOX5
	AMBN			ALOXE3
	AMBRA1			ALPI
	AMD1			ALPK1
	AMDHD2			ALPK3
	AMER1			ALPL
	AMER2			ALPP
	AMER3			ALS2
	AMFR			ALS2CL
	AMHR2			ALX1
	AMIGO1			ALX4
	AMIGO2			AMACR
	AMIGO3			AMBN
	AMMECR1			AMBRA1
	AMMECR1L			AMD1
	AMN			AMDHD1
	AMN1			AMDHD2
	AMOT			AMER1
	AMOTL1			AMER2
	AMOTL2			AMER3
	AMPD2			AMFR
	AMPD3			AMHR2
	AMPH			AMIGO1
	AMT			AMIGO2
	AMTN			AMMECR1
	AMZ1			AMMECR1L
	AMZ2			AMN1
	ANAPC1			AMOT
	ANAPC10			AMOTL1
	ANAPC15			AMOTL2
	ANAPC16			AMPD2
	ANAPC7			AMPD3
	ANGEL1			AMPH
	ANGEL2			AMT
	ANGPT1			AMZ1
	ANGPT2			ANAPC1
	ANGPT4			ANAPC10
	ANGPTL3			ANAPC11
	ANGPTL4			ANAPC13
	ANGPTL6			ANAPC15
	ANGPTL7			ANAPC16
	ANHX			ANAPC7
	ANK1			ANGEL1
	ANK2			ANGEL2
	ANK3			ANGPT1
	ANKDD1A			ANGPT2
	ANKDD1B			ANGPT4
	ANKEF1			ANGPTL1
	ANKFN1			ANGPTL4
	ANKFY1			ANGPTL7
	ANKH			ANHX
	ANKIB1			ANK1
	ANKK1			ANK2
	ANKLE1			ANK3
	ANKLE2			ANKDD1A
	ANKMY1			ANKEF1
	ANKMY2			ANKFN1
	ANKRD1			ANKFY1
	ANKRD10			ANKH
	ANKRD11			ANKIB1
	ANKRD12			ANKLE1
	ANKRD13A			ANKLE2
	ANKRD13B			ANKMY1
	ANKRD13C			ANKMY2
	ANKRD16			ANKRD1
	ANKRD17			ANKRD10
	ANKRD18B			ANKRD12
	ANKRD2			ANKRD13A
	ANKRD22			ANKRD13B
	ANKRD23			ANKRD13C
	ANKRD24			ANKRD13D
	ANKRD27			ANKRD16
	ANKRD28			ANKRD18A
	ANKRD29			ANKRD18B
	ANKRD33			ANKRD20A1
	ANKRD33B			ANKRD22
	ANKRD34C			ANKRD23
	ANKRD36			ANKRD26
	ANKRD36B			ANKRD28
	ANKRD36C			ANKRD29
	ANKRD40			ANKRD30A
	ANKRD40CL			ANKRD33B
	ANKRD44			ANKRD34A
	ANKRD45			ANKRD34C
	ANKRD46			ANKRD36B
	ANKRD49			ANKRD36C
	ANKRD50			ANKRD40
	ANKRD52			ANKRD40CL
	ANKRD53			ANKRD42
	ANKRD54			ANKRD44
	ANKRD60			ANKRD45
	ANKRD62			ANKRD46
	ANKRD63			ANKRD49
	ANKRD65			ANKRD50
	ANKRD66			ANKRD52
	ANKRD9			ANKRD53
	ANKS1A			ANKRD54
	ANKS1B			ANKRD6
	ANKS3			ANKRD60
	ANKS4B			ANKRD62
	ANKS6			ANKRD63
	ANKUB1			ANKRD65
	ANKZF1			ANKRD66
	ANLN			ANKRD9
	ANO1			ANKS1A
	ANO10			ANKS1B
	ANO3			ANKS4B
	ANO4			ANKS6
	ANO5			ANKUB1
	ANO6			ANLN
	ANO7			ANO1
	ANOS1			ANO10
	ANP32A			ANO2
	ANP32B			ANO3
	ANP32D			ANO4
	ANP32E			ANO5
	ANTXR1			ANO6
	ANTXR2			ANO7
	ANXA11			ANOS1
	ANXA13			ANP32A
	ANXA2			ANP32D
	ANXA4			ANP32E
	ANXA5			ANPEP
	ANXA6			ANTXR1
	ANXA8L1			ANTXR2
	AOC3			ANXA11
	AOPEP			ANXA13
	AP1AR			ANXA2
	AP1B1			ANXA4
	AP1G1			ANXA5
	AP1G2			ANXA6
	AP1M1			ANXA7
	AP1M2			ANXA8
	AP1S1			ANXA8L1
	AP1S2			AOAH
	AP1S3			AOC1
	AP2A2			AOC3
	AP2B1			AOPEP
	AP2M1			AP1AR
	AP3B1			AP1B1
	AP3B2			AP1G1
	AP3D1			AP1M1
	AP3M1			AP1M2
	AP3M2			AP1S1
	AP3S2			AP1S2
	AP4E1			AP1S3
	AP4M1			AP2A2
	AP4S1			AP2B1
	AP5B1			AP2M1
	AP5M1			AP3B2
	AP5S1			AP3D1
	AP5Z1			AP3M1
	APAF1			AP3M2
	APBA1			AP3S1
	APBA2			AP3S2
	APBB1			AP4B1
	APBB2			AP4E1
	APBB3			AP4M1
	APC2			AP4S1
	APCDD1			AP5B1
	APCDD1L			AP5M1
	APEH			AP5S1
	APELA			AP5Z1
	APEX1			APAF1
	APEX2			APBA1
	APH1A			APBA2
	APH1B			APBB1
	API5			APBB2
	APIP			APBB3
	APLF			APC
	APLN			APCDD1
	APLNR			APCDD1L
	APLP1			APEH
	APLP2			APELA
	APMAP			APEX1
	APOA5			APEX2
	APOBEC3A			APH1A
	APOBEC3B			APH1B
	APOBEC3C			API5
	APOBEC3D			APLF
	APOBEC3F			APLN
	APOBEC3H			APLNR
	APOBEC4			APLP1
	APOC1			APLP2
	APOC3			APOA2
	APOC4			APOA5
	APOD			APOBEC3A
	APOF			APOBEC3C
	APOL1			APOBEC3D
	APOL2			APOBEC3F
	APOL3			APOBEC3G
	APOL4			APOBEC3H
	APOL6			APOBEC4
	APOLD1			APOC1
	APOOL			APOC4
	APP			APOD
	APPBP2			APOL1
	APPL1			APOL2
	APPL2			APOL3
	APRT			APOL4
	APTX			APOL6
	AQP1			APOLD1
	AQP10			APOM
	AQP11			APOO
	AQP12A			APOOL
	AQP12B			APP
	AQP2			APPBP2
	AQP3			APPL1
	AQP4			APPL2
	AQP6			APRT
	AQP7			APTX
	AQP9			AQP1
	AQR			AQP10
	AR			AQP11
	ARAF			AQP2
	ARAP1			AQP3
	ARAP2			AQP4
	ARC			AQP5
	ARCN1			AQP6
	AREL1			AQP7
	ARF1			AQP8
	ARF3			AQP9
	ARF4			AQR
	ARF5			AR
	ARF6			ARAF
	ARFGAP1			ARAP1
	ARFGAP2			ARAP3
	ARFGEF2			ARC
	ARFGEF3			ARCN1
	ARFIP1			AREL1
	ARFIP2			ARF1
	ARFRP1			ARF3
	ARGFX			ARF4
	ARHGAP1			ARF5
	ARHGAP10			ARF6
	ARHGAP11A			ARFGAP1
	ARHGAP12			ARFGAP2
	ARHGAP19			ARFGAP3
	ARHGAP20			ARFGEF1
	ARHGAP24			ARFGEF2
	ARHGAP26			ARFGEF3
	ARHGAP27			ARFIP1
	ARHGAP28			ARFIP2
	ARHGAP29			ARFRP1
	ARHGAP30			ARG1
	ARHGAP31			ARG2
	ARHGAP32			ARGFX
	ARHGAP33			ARGLU1
	ARHGAP35			ARHGAP1
	ARHGAP36			ARHGAP10
	ARHGAP4			ARHGAP11A
	ARHGAP40			ARHGAP12
	ARHGAP42			ARHGAP17
	ARHGAP44			ARHGAP18
	ARHGAP45			ARHGAP19
	ARHGAP5			ARHGAP20
	ARHGAP6			ARHGAP23
	ARHGAP8			ARHGAP24
	ARHGAP9			ARHGAP25
	ARHGDIA			ARHGAP26
	ARHGEF11			ARHGAP27
	ARHGEF12			ARHGAP31
	ARHGEF15			ARHGAP32
	ARHGEF16			ARHGAP35
	ARHGEF17			ARHGAP36
	ARHGEF18			ARHGAP39
	ARHGEF19			ARHGAP4
	ARHGEF2			ARHGAP40
	ARHGEF25			ARHGAP42
	ARHGEF26			ARHGAP44
	ARHGEF3			ARHGAP45
	ARHGEF37			ARHGAP5
	ARHGEF38			ARHGAP6
	ARHGEF39			ARHGAP8
	ARHGEF4			ARHGAP9
	ARHGEF40			ARHGDIA
	ARHGEF6			ARHGDIB
	ARHGEF7			ARHGEF1
	ARHGEF9			ARHGEF10
	ARID1B			ARHGEF10L
	ARID2			ARHGEF11
	ARID3A			ARHGEF12
	ARID3B			ARHGEF15
	ARID3C			ARHGEF18
	ARID4A			ARHGEF2
	ARID4B			ARHGEF25
	ARID5B			ARHGEF26
	ARIH1			ARHGEF28
	ARIH2			ARHGEF3
	ARL1			ARHGEF33
	ARL10			ARHGEF35
	ARL11			ARHGEF37
	ARL13B			ARHGEF38
	ARL14EP			ARHGEF39
	ARL16			ARHGEF4
	ARL17A			ARHGEF40
	ARL17B			ARHGEF5
	ARL2			ARHGEF6
	ARL3			ARHGEF7
	ARL4A			ARHGEF9
	ARL4C			ARID1A
	ARL4D			ARID1B
	ARL5A			ARID2
	ARL5B			ARID3A
	ARL6			ARID3B
	ARL6IP1			ARID3C
	ARL6IP5			ARID4A
	ARL6IP6			ARID4B
	ARL8A			ARID5B
	ARL8B			ARIH1
	ARMC1			ARIH2
	ARMC10			ARL1
	ARMC2			ARL10
	ARMC3			ARL11
	ARMC5			ARL13A
	ARMC8			ARL13B
	ARMC9			ARL14EP
	ARMCX2			ARL15
	ARMCX5			ARL16
	ARMCX5-GPRASP2			ARL17A
	ARMCX6			ARL17B
	ARMH1			ARL2
	ARMH3			ARL2BP
	ARMH4			ARL3
	ARMT1			ARL4A
	ARNT			ARL4C
	ARNT2			ARL4D
	ARNTL2			ARL5A
	ARPC1B			ARL5B
	ARPC2			ARL6
	ARPC4			ARL6IP1
	ARPC5			ARL6IP5
	ARPC5L			ARL6IP6
	ARPIN			ARL8A
	ARPIN-AP3S2			ARL8B
	ARPP19			ARL9
	ARPP21			ARMC1
	ARRB1			ARMC10
	ARRB2			ARMC12
	ARRDC2			ARMC2
	ARRDC3			ARMC3
	ARRDC4			ARMC5
	ARSA			ARMC6
	ARSB			ARMC7
	ARSD			ARMC8
	ARSG			ARMC9
	ARSJ			ARMCX3
	ARSK			ARMCX5-GPRASP2
	ARSL			ARMCX6
	ART4			ARMH1
	ARTN			ARMH3
	ARV1			ARMH4
	ARVCF			ARNT
	ASAH1			ARNT2
	ASAH2			ARNTL2
	ASAH2B			ARPC1A
	ASAP1			ARPC2
	ASAP3			ARPC3
	ASB1			ARPC4
	ASB11			ARPC4-TTLL3
	ASB12			ARPC5
	ASB13			ARPC5L
	ASB14			ARPIN
	ASB15			ARPIN-AP3S2
	ASB18			ARPP19
	ASB3			ARPP21
	ASB4			ARRB1
	ASB5			ARRDC1
	ASB6			ARRDC2
	ASB7			ARRDC3
	ASB8			ARRDC4
	ASB9			ARRDC5
	ASCC1			ARSA
	ASCC2			ARSB
	ASCC3			ARSD
	ASCL1			ARSG
	ASCL4			ARSI
	ASCL5			ARSJ
	ASDURF			ARSK
	ASF1A			ARSL
	ASGR1			ART4
	ASH1L			ART5
	ASH2L			ARVCF
	ASIC1			ARX
	ASIC2			AS3MT
	ASIC4			ASAH1
	ASL			ASAH2
	ASNS			ASAH2B
	ASPA			ASAP1
	ASPG			ASAP2
	ASPH			ASAP3
	ASPN			ASB1
	ASPRV1			ASB11
	ASRGL1			ASB13
	ASS1			ASB14
	ASTL			ASB15
	ASTN1			ASB16
	ASTN2			ASB18
	ASXL1			ASB2
	ASXL2			ASB3
	ASXL3			ASB4
	ATAD1			ASB5
	ATAD2			ASB6
	ATAD2B			ASB7
	ATAD3B			ASB8
	ATAD3C			ASB9
	ATAT1			ASCC1
	ATCAY			ASCC2
	ATE1			ASCC3
	ATF1			ASCL1
	ATF2			ASCL2
	ATF3			ASCL4
	ATF5			ASCL5
	ATF6			ASDURF
	ATF6B			ASF1A
	ATF7			ASF1B
	ATF7IP			ASGR1
	ATF7IP2			ASGR2
	ATG10			ASH1L
	ATG12			ASH2L
	ATG14			ASIC1
	ATG16L1			ASIC2
	ATG2A			ASIC4
	ATG2B			ASL
	ATG4A			ASMTL
	ATG4B			ASNS
	ATG4C			ASPA
	ATG5			ASPDH
	ATG7			ASPG
	ATG9A			ASPH
	ATL2			ASPHD2
	ATL3			ASPN
	ATM			ASPRV1
	ATN1			ASRGL1
	ATOH1			ASS1
	ATOH7			ASTL
	ATOH8			ASTN1
	ATP10A			ASTN2
	ATP10B			ASXL1
	ATP11A			ASXL2
	ATP11B			ASXL3
	ATP11C			ATAD1
	ATP13A2			ATAD2
	ATP13A3			ATAD2B
	ATP13A4			ATAD3B
	ATP1A2			ATAD3C
	ATP1A3			ATAD5
	ATP1A4			ATAT1
	ATP1B1			ATCAY
	ATP1B2			ATE1
	ATP1B4			ATF1
	ATP23			ATF2
	ATP2A1			ATF3
	ATP2A2			ATF5
	ATP2A3			ATF6
	ATP2B1			ATF6B
	ATP2B2			ATF7
	ATP2B3			ATF7IP
	ATP2B4			ATF7IP2
	ATP2C1			ATF7-NPFF
	ATP2C2			ATG10
	ATP4A			ATG101
	ATP5F1A			ATG12
	ATP5F1B			ATG13
	ATP5F1E			ATG14
	ATP5IF1			ATG16L1
	ATP5MC3			ATG16L2
	ATP5MF			ATG2B
	ATP5MF-PTCD1			ATG3
	ATP5MG			ATG4A
	ATP5MJ			ATG4B
	ATP5PB			ATG4C
	ATP6AP1			ATG5
	ATP6AP2			ATG7
	ATP6V0A1			ATG9A
	ATP6V0A2			ATL2
	ATP6V0B			ATL3
	ATP6V0D1			ATM
	ATP6V0E2			ATMIN
	ATP6V1A			ATN1
	ATP6V1B2			ATOH7
	ATP6V1C1			ATOH8
	ATP6V1C2			ATP10B
	ATP6V1E1			ATP11A
	ATP6V1F			ATP11B
	ATP6V1FNB			ATP12A
	ATP6V1G1			ATP13A2
	ATP6V1G2			ATP13A3
	ATP6V1H			ATP13A4
	ATP7A			ATP1A2
	ATP7B			ATP1A3
	ATP8A1			ATP1B1
	ATP8A2			ATP1B2
	ATP8B1			ATP1B3
	ATP8B2			ATP1B4
	ATP8B3			ATP23
	ATP8B4			ATP2A2
	ATP9B			ATP2A3
	ATPAF1			ATP2B1
	ATPAF2			ATP2B2
	ATPSCKMT			ATP2B3
	ATRIP			ATP2B4
	ATRN			ATP2C1
	ATRNL1			ATP2C2
	ATRX			ATP5F1A
	ATXN1			ATP5F1B
	ATXN10			ATP5F1C
	ATXN1L			ATP5F1D
	ATXN2			ATP5F1E
	ATXN3			ATP5IF1
	ATXN3L			ATP5MC3
	ATXN7			ATP5ME
	ATXN7L1			ATP5MF
	ATXN7L2			ATP5MF-PTCD1
	ATXN7L3			ATP5MG
	ATXN7L3B			ATP5MGL
	AUNIP			ATP5MJ
	AUP1			ATP5PB
	AURKA			ATP5PD
	AURKB			ATP6AP1
	AUTS2			ATP6AP2
	AVL9			ATP6V0A1
	AVPI1			ATP6V0A2
	AVPR1A			ATP6V0A4
	AVPR1B			ATP6V0B
	AVPR2			ATP6V0C
	AWAT2			ATP6V0D1
	AXIN1			ATP6V0D2
	AXIN2			ATP6V0E1
	AXL			ATP6V0E2
	AZGP1			ATP6V1A
	AZI2			ATP6V1B2
	AZIN1			ATP6V1C1
	AZIN2			ATP6V1C2
	B2M			ATP6V1D
	B3GALNT1			ATP6V1E1
	B3GALNT2			ATP6V1F
	B3GALT1			ATP6V1FNB
	B3GALT2			ATP6V1G1
	B3GALT5			ATP6V1G2
	B3GALT6			ATP6V1H
	B3GALT9			ATP7A
	B3GAT1			ATP7B
	B3GAT2			ATP8A1
	B3GLCT			ATP8A2
	B3GNT2			ATP8B1
	B3GNT3			ATP8B2
	B3GNT4			ATP8B3
	B3GNT5			ATP8B4
	B3GNT6			ATP9A
	B3GNT7			ATP9B
	B3GNT9			ATPAF1
	B3GNTL1			ATPAF2
	B4GALNT1			ATPSCKMT
	B4GALNT2			ATR
	B4GALNT3			ATRAID
	B4GALT1			ATRIP
	B4GALT2			ATRN
	B4GALT3			ATRNL1
	B4GALT5			ATRX
	B4GALT6			ATXN1
	B4GALT7			ATXN10
	B4GAT1			ATXN1L
	B9D1			ATXN3
	B9D2			ATXN7
	BAALC			ATXN7L1
	BAAT			ATXN7L2
	BABAM1			ATXN7L3
	BABAM2			ATXN7L3B
	BACE1			AUH
	BACE2			AUNIP
	BACH1			AURKA
	BACH2			AUTS2
	BAD			AVL9
	BAG1			AVPR1A
	BAG2			AVPR1B
	BAG3			AVPR2
	BAG5			AWAT1
	BAHCC1			AWAT2
	BAHD1			AXIN1
	BAIAP2			AXL
	BAIAP2L1			AZI2
	BAIAP3			AZIN1
	BAK1			AZIN2
	BANF1			AZU1
	BANP			B2M
	BARD1			B3GALNT1
	BARHL2			B3GALNT2
	BARX2			B3GALT1
	BASP1			B3GALT4
	BATF2			B3GALT5
	BATF3			B3GALT6
	BAX			B3GALT9
	BAZ1A			B3GAT1
	BAZ1B			B3GAT2
	BAZ2A			B3GAT3
	BAZ2B			B3GLCT
	BBC3			B3GNT2
	BBIP1			B3GNT3
	BBOF1			B3GNT4
	BBS10			B3GNT7
	BBS12			B3GNT9
	BBS9			B3GNTL1
	BBX			B4GALNT1
	BCAM			B4GALNT2
	BCAN			B4GALNT3
	BCAP29			B4GALNT4
	BCAP31			B4GALT1
	BCAR1			B4GALT2
	BCAR3			B4GALT3
	BCAS1			B4GALT4
	BCAS2			B4GALT5
	BCAS3			B4GALT6
	BCAS4			B4GAT1
	BCAT1			B9D1
	BCAT2			B9D2
	BCCIP			BAALC
	BCDIN3D			BAAT
	BCKDHA			BABAM1
	BCKDHB			BACE1
	BCKDK			BACE2
	BCL10			BACH1
	BCL11A			BACH2
	BCL11B			BAG1
	BCL2			BAG2
	BCL2L1			BAG4
	BCL2L10			BAG5
	BCL2L11			BAHCC1
	BCL2L12			BAHD1
	BCL2L13			BAIAP2
	BCL2L14			BAIAP2L1
	BCL2L15			BAIAP2L2
	BCL2L2			BANF1
	BCL2L2-PABPN1			BANK1
	BCL3			BANP
	BCL6			BAP1
	BCL6B			BARD1
	BCL7A			BARHL2
	BCL7B			BARX2
	BCL7C			BASP1
	BCL9			BATF
	BCL9L			BATF2
	BCLAF1			BATF3
	BCLAF3			BAX
	BCO2			BAZ1B
	BCOR			BAZ2A
	BCORL1			BBC3
	BCR			BBIP1
	BDH1			BBOF1
	BDKRB2			BBOX1
	BDNF			BBS1
	BEAN1			BBS12
	BEGAIN			BBS2
	BEND3			BBS4
	BEND4			BBS5
	BEND5			BBS9
	BEND6			BBX
	BEND7			BCAN
	BEST1			BCAP29
	BEST2			BCAP31
	BEST3			BCAR1
	BEST4			BCAR3
	BET1L			BCAS3
	BEX4			BCAS4
	BFAR			BCAT1
	BGLAP			BCAT2
	BGN			BCCIP
	BHLHA15			BCDIN3D
	BHLHA9			BCKDHA
	BHLHB9			BCKDHB
	BHLHE22			BCKDK
	BHLHE40			BCL10
	BHLHE41			BCL11A
	BHMT			BCL11B
	BHMT2			BCL2
	BICC1			BCL2A1
	BICD1			BCL2L1
	BICD2			BCL2L10
	BICDL2			BCL2L11
	BICRA			BCL2L12
	BICRAL			BCL2L13
	BID			BCL2L14
	BIN1			BCL2L15
	BIN2			BCL2L2
	BIN3			BCL2L2-PABPN1
	BIRC3			BCL3
	BIRC5			BCL6
	BIRC6			BCL6B
	BIVM			BCL7A
	BLCAP			BCL7B
	BLID			BCL7C
	BLK			BCL9
	BLM			BCL9L
	BLMH			BCLAF1
	BLNK			BCLAF3
	BLOC1S1			BCO1
	BLOC1S2			BCO2
	BLOC1S3			BCOR
	BLOC1S5			BCORL1
	BLOC1S6			BCR
	BLZF1			BCS1L
	BMERB1			BDH1
	BMF			BDH2
	BMI1			BDKRB2
	BMP10			BDNF
	BMP2K			BEAN1
	BMP3			BECN1
	BMP5			BEND2
	BMP6			BEND3
	BMP7			BEND4
	BMP8A			BEND5
	BMPER			BEND6
	BMPR1A			BEND7
	BMPR1B			BEST1
	BMPR2			BEST3
	BMS1			BEST4
	BMT2			BET1
	BNC1			BET1L
	BNC2			BEX1
	BNIP2			BEX2
	BNIP3L			BEX4
	BNIP5			BGLAP
	BNIPL			BGN
	BOC			BHLHA15
	BOD1			BHLHB9
	BOD1L1			BHLHE22
	BOD1L2			BHLHE40
	BOLA1			BHLHE41
	BOLA3			BHMT
	BOLL			BHMT2
	BOP1			BICC1
	BORA			BICD1
	BORCS5			BICD2
	BORCS6			BICDL1
	BORCS7			BICDL2
	BORCS8			BICRA
	BPGM			BICRAL
	BPHL			BID
	BPIFA2			BIN1
	BPIFB4			BIN2
	BPNT1			BIN3
	BPNT2			BIRC3
	BPTF			BIRC5
	BPY2			BIRC6
	BPY2B			BIVM
	BPY2C			BLCAP
	BRAF			BLM
	BRAP			BLMH
	BRCA1			BLNK
	BRCA2			BLOC1S2
	BRCC3			BLOC1S3
	BRD1			BLOC1S5
	BRD2			BLOC1S6
	BRD3			BLZF1
	BRD3OS			BMERB1
	BRD4			BMF
	BRD7			BMI1
	BRD9			BMP10
	BRF1			BMP2
	BRF2			BMP2K
	BRI3BP			BMP3
	BRICD5			BMP5
	BRINP2			BMP6
	BRIX1			BMP7
	BRK1			BMP8A
	BRMS1			BMP8B
	BROX			BMPER
	BRPF1			BMPR1A
	BRPF3			BMPR1B
	BRS3			BMPR2
	BRSK1			BMS1
	BRSK2			BMT2
	BRWD1			BNC1
	BRWD3			BNC2
	BSCL2			BNIP2
	BSDC1			BNIP3L
	BSG			BNIP5
	BSN			BNIPL
	BSND			BOC
	BSPRY			BOD1
	BST1			BOD1L1
	BST2			BOD1L2
	BTAF1			BOK
	BTBD1			BOLA1
	BTBD10			BOLA2-SMG1P6
	BTBD11			BOLL
	BTBD18			BOP1
	BTBD19			BORA
	BTBD2			BORCS5
	BTBD3			BORCS6
	BTBD7			BORCS7
	BTBD9			BORCS8
	BTC			BPIFA1
	BTD			BPIFA2
	BTF3L4			BPIFB3
	BTG1			BPNT1
	BTG2			BPNT2
	BTG4			BPTF
	BTK			BRAF
	BTLA			BRAP
	BTN1A1			BRAT1
	BTN2A1			BRCA1
	BTN2A2			BRCA2
	BTN3A1			BRCC3
	BTN3A2			BRD1
	BTN3A3			BRD3
	BTNL8			BRD3OS
	BTNL9			BRD4
	BTRC			BRD7
	BUB1B			BRD8
	BUB1B-PAK6			BRF1
	BUB3			BRF2
	BUD13			BRI3
	BVES			BRI3BP
	BZW1			BRINP2
	C10orf105			BRINP3
	C10orf143			BRIP1
	C10orf53			BRIX1
	C10orf67			BRK1
	C10orf88			BRME1
	C10orf90			BRMS1
	C10orf99			BRMS1L
	C11orf1			BROX
	C11orf16			BRPF1
	C11orf21			BRPF3
	C11orf49			BRS3
	C11orf52			BRSK1
	C11orf54			BRSK2
	C11orf58			BRWD1
	C11orf68			BRWD3
	C11orf71			BSCL2
	C11orf86			BSDC1
	C11orf87			BSG
	C11orf91			BSN
	C12orf4			BSND
	C12orf43			BSPRY
	C12orf50			BST1
	C12orf54			BST2
	C12orf56			BTAF1
	C12orf60			BTBD1
	C12orf73			BTBD10
	C12orf75			BTBD11
	C12orf76			BTBD19
	C13orf42			BTBD2
	C13orf46			BTBD3
	C14orf119			BTBD7
	C14orf132			BTBD9
	C14orf180			BTC
	C14orf28			BTD
	C14orf39			BTF3
	C14orf93			BTF3L4
	C15orf39			BTG1
	C15orf40			BTG2
	C15orf61			BTK
	C15orf62			BTLA
	C16orf54			BTN1A1
	C16orf72			BTN2A1
	C16orf82			BTN2A2
	C16orf86			BTN3A1
	C16orf87			BTN3A2
	C16orf89			BTNL3
	C16orf91			BTNL8
	C16orf95			BTNL9
	C17orf100			BTRC
	C17orf107			BUB1B
	C17orf113			BUB1B-PAK6
	C17orf50			BUB3
	C17orf58			BUD13
	C17orf67			BUD23
	C17orf75			BVES
	C17orf78			BZW1
	C17orf80			C10orf105
	C17orf97			C10orf143
	C18orf25			C10orf53
	C18orf32			C10orf62
	C18orf63			C10orf67
	C19orf12			C10orf88
	C19orf25			C10orf95
	C19orf33			C10orf99
	C19orf38			C11orf1
	C19orf44			C11orf16
	C19orf47			C11orf21
	C19orf54			C11orf24
	C19orf67			C11orf49
	C1D			C11orf52
	C1GALT1			C11orf53
	C1orf100			C11orf54
	C1orf105			C11orf58
	C1orf109			C11orf65
	C1orf112			C11orf68
	C1orf115			C11orf71
	C1orf116			C11orf86
	C1orf158			C11orf87
	C1orf159			C11orf96
	C1orf162			C12orf29
	C1orf174			C12orf4
	C1orf189			C12orf43
	C1orf198			C12orf50
	C1orf21			C12orf54
	C1orf210			C12orf56
	C1orf216			C12orf57
	C1orf226			C12orf76
	C1orf43			C13orf42
	C1orf50			C13orf46
	C1orf52			C14orf119
	C1orf56			C14orf132
	C1orf74			C14orf180
	C1orf87			C14orf28
	C1orf94			C14orf93
	C1QA			C15orf39
	C1QC			C15orf40
	C1QL2			C15orf61
	C1QL4			C15orf62
	C1QTNF1			C16orf46
	C1QTNF2			C16orf54
	C1QTNF3			C16orf72
	C1QTNF5			C16orf78
	C1QTNF6			C16orf82
	C1QTNF7			C16orf87
	C1QTNF8			C16orf90
	C1QTNF9			C16orf91
	C1RL			C16orf92
	C2			C17orf100
	C20orf173			C17orf107
	C20orf203			C17orf113
	C20orf27			C17orf49
	C20orf96			C17orf50
	C21orf58			C17orf58
	C21orf62			C17orf67
	C21orf91			C17orf75
	C22orf23			C17orf78
	C22orf39			C18orf21
	C22orf42			C18orf25
	C2CD2			C18orf32
	C2CD2L			C18orf54
	C2CD4C			C18orf63
	C2CD5			C19orf12
	C2CD6			C19orf25
	C2orf49			C19orf33
	C2orf50			C19orf38
	C2orf68			C19orf44
	C2orf69			C19orf53
	C2orf72			C19orf54
	C2orf73			C19orf84
	C2orf88			C19orf85
	C3			C1D
	C3AR1			C1GALT1
	C3orf14			C1GALT1C1
	C3orf18			C1GALT1C1L
	C3orf22			C1orf100
	C3orf56			C1orf105
	C3orf62			C1orf109
	C3orf70			C1orf112
	C3orf80			C1orf115
	C3orf84			C1orf116
	C3orf85			C1orf122
	C4orf19			C1orf127
	C4orf3			C1orf141
	C4orf33			C1orf158
	C4orf36			C1orf159
	C4orf45			C1orf162
	C4orf46			C1orf174
	C4orf50			C1orf185
	C4orf51			C1orf189
	C4orf54			C1orf198
	C5AR1			C1orf21
	C5AR2			C1orf210
	C5orf22			C1orf216
	C5orf24			C1orf226
	C5orf47			C1orf35
	C5orf49			C1orf43
	C5orf51			C1orf50
	C5orf63			C1orf52
	C6			C1orf56
	C6orf120			C1orf74
	C6orf132			C1orf87
	C6orf141			C1QB
	C6orf15			C1QC
	C6orf47			C1QL1
	C6orf62			C1QL2
	C6orf89			C1QL3
	C7			C1QL4
	C7orf25			C1QTNF1
	C7orf50			C1QTNF2
	C7orf57			C1QTNF3
	C8orf33			C1QTNF6
	C8orf34			C1QTNF7
	C8orf44-SGK3			C1QTNF8
	C8orf48			C1QTNF9
	C8orf58			C1R
	C8orf82			C1RL
	C8orf89			C2
	C9			C20orf173
	C9orf116			C20orf203
	C9orf131			C20orf27
	C9orf152			C20orf85
	C9orf40			C20orf96
	C9orf43			C21orf58
	C9orf50			C21orf62
	C9orf57			C21orf91
	C9orf64			C22orf15
	C9orf72			C22orf23
	C9orf78			C22orf39
	C9orf85			C22orf42
	CA1			C2CD2
	CA10			C2CD2L
	CA12			C2CD3
	CA13			C2CD4A
	CA2			C2CD4B
	CA3			C2CD4C
	CA4			C2CD6
	CA5B			C2orf15
	CA6			C2orf16
	CA7			C2orf42
	CA8			C2orf49
	CAB39			C2orf50
	CAB39L			C2orf66
	CABIN1			C2orf68
	CABLES1			C2orf69
	CABLES2			C2orf72
	CABP4			C2orf73
	CABP5			C2orf74
	CABP7			C2orf76
	CABYR			C2orf80
	CACHD1			C2orf81
	CACNA1B			C2orf88
	CACNA1C			C3AR1
	CACNA1D			C3orf14
	CACNA1E			C3orf18
	CACNA1H			C3orf22
	CACNA1S			C3orf33
	CACNA2D1			C3orf52
	CACNA2D2			C3orf56
	CACNB1			C3orf62
	CACNB2			C3orf70
	CACNB3			C3orf80
	CACNB4			C3orf85
	CACNG1			C4A
	CACNG2			C4B
	CACNG3			C4orf19
	CACNG4			C4orf3
	CACNG5			C4orf33
	CACNG7			C4orf45
	CACNG8			C4orf46
	CACTIN			C4orf50
	CACUL1			C4orf51
	CACYBP			C4orf54
	CADM1			C5AR1
	CADM2			C5AR2
	CADM3			C5orf22
	CADM4			C5orf24
	CADPS2			C5orf47
	CALB2			C5orf49
	CALCA			C5orf51
	CALCB			C5orf63
	CALCOCO1			C6
	CALCOCO2			C6orf118
	CALCR			C6orf120
	CALCRL			C6orf132
	CALD1			C6orf136
	CALHM1			C6orf141
	CALHM2			C6orf47
	CALHM4			C6orf89
	CALHM5			C7
	CALM1			C7orf26
	CALM3			C7orf31
	CALML4			C7orf33
	CALN1			C7orf50
	CALR			C7orf57
	CALU			C7orf61
	CALY			C8orf33
	CAMK1			C8orf34
	CAMK1D			C8orf44-SGK3
	CAMK1G			C8orf48
	CAMK2A			C8orf58
	CAMK2B			C8orf88
	CAMK2D			C9
	CAMK2G			C9orf153
	CAMK2N1			C9orf64
	CAMK2N2			C9orf72
	CAMK4			C9orf78
	CAMKK1			C9orf85
	CAMKK2			CA1
	CAMKV			CA10
	CAMSAP1			CA12
	CAMSAP2			CA13
	CAMTA1			CA14
	CAND1			CA3
	CANT1			CA5A
	CANX			CA5B
	CAP1			CA6
	CAP2			CA7
	CAPN1			CA8
	CAPN11			CAAP1
	CAPN12			CAB39
	CAPN13			CAB39L
	CAPN14			CABCOCO1
	CAPN2			CABLES1
	CAPN3			CABLES2
	CAPN5			CABP1
	CAPN6			CABP2
	CAPN7			CABP4
	CAPN8			CABP5
	CAPRIN1			CABP7
	CAPRIN2			CABYR
	CAPS			CACFD1
	CAPZA1			CACNA1B
	CAPZA2			CACNA1C
	CAPZB			CACNA1D
	CARD10			CACNA1E
	CARD14			CACNA1F
	CARD8			CACNA1I
	CARD9			CACNA1S
	CARF			CACNA2D1
	CARHSP1			CACNA2D2
	CARMIL3			CACNA2D4
	CARNS1			CACNB1
	CARS1			CACNB2
	CARTPT			CACNB3
	CASC3			CACNB4
	CASK			CACNG1
	CASKIN1			CACNG2
	CASKIN2			CACNG4
	CASP1			CACNG5
	CASP10			CACNG7
	CASP14			CACNG8
	CASP2			CACTIN
	CASP3			CACUL1
	CASP5			CACYBP
	CASP6			CAD
	CASP7			CADM1
	CASP8			CADM2
	CASP9			CADM3
	CASQ2			CADM4
	CASR			CADPS
	CASS4			CALB2
	CAST			CALCA
	CASTOR1			CALCOCO1
	CASTOR2			CALCOCO2
	CASZ1			CALCR
	CATSPER2			CALCRL
	CAV1			CALHM1
	CAV2			CALHM3
	CAV3			CALHM4
	CAVIN2			CALHM5
	CAVIN4			CALM1
	CBARP			CALM3
	CBFA2T2			CALML3
	CBFA2T3			CALML4
	CBFB			CALML5
	CBL			CALML6
	CBLB			CALN1
	CBLL1			CALU
	CBLN1			CALY
	CBLN2			CAMK1D
	CBLN4			CAMK1G
	CBR1			CAMK2A
	CBR4			CAMK2B
	CBWD1			CAMK2D
	CBX1			CAMK2G
	CBX2			CAMK2N1
	CBX5			CAMK2N2
	CBX6			CAMK4
	CBX7			CAMKK1
	CBX8			CAMKK2
	CBY1			CAMKMT
	CBY2			CAMKV
	CC2D1B			CAMLG
	CC2D2A			CAMP
	CC2D2B			CAMSAP1
	CCAR1			CAMSAP2
	CCAR2			CAMTA1
	CCBE1			CAMTA2
	CCDC102B			CAND1
	CCDC103			CAND2
	CCDC106			CANT1
	CCDC107			CANX
	CCDC113			CAP1
	CCDC115			CAP2
	CCDC116			CAPG
	CCDC117			CAPN1
	CCDC12			CAPN11
	CCDC120			CAPN12
	CCDC121			CAPN13
	CCDC122			CAPN14
	CCDC125			CAPN2
	CCDC126			CAPN3
	CCDC127			CAPN5
	CCDC13			CAPN6
	CCDC134			CAPN8
	CCDC136			CAPNS1
	CCDC137			CAPNS2
	CCDC14			CAPRIN1
	CCDC141			CAPRIN2
	CCDC142			CAPS
	CCDC144A			CAPS2
	CCDC149			CAPSL
	CCDC15			CAPZA1
	CCDC150			CAPZA2
	CCDC152			CAPZB
	CCDC157			CARD10
	CCDC163			CARD14
	CCDC169			CARD18
	CCDC169-SOHLH2			CARD19
	CCDC17			CARD6
	CCDC170			CARD8
	CCDC172			CARD9
	CCDC173			CARF
	CCDC174			CARHSP1
	CCDC177			CARMIL1
	CCDC178			CARMIL3
	CCDC179			CARNMT1
	CCDC180			CARNS1
	CCDC182			CARS1
	CCDC184			CARTPT
	CCDC186			CASC3
	CCDC187			CASD1
	CCDC188			CASK
	CCDC190			CASKIN2
	CCDC191			CASP10
	CCDC196			CASP14
	CCDC198			CASP2
	CCDC22			CASP3
	CCDC25			CASP4
	CCDC28A			CASP6
	CCDC3			CASP7
	CCDC32			CASP8
	CCDC33			CASP9
	CCDC40			CASQ1
	CCDC42			CASQ2
	CCDC43			CASR
	CCDC47			CASS4
	CCDC50			CAST
	CCDC51			CASTOR1
	CCDC57			CASTOR2
	CCDC6			CASZ1
	CCDC68			CATSPER1
	CCDC69			CATSPER2
	CCDC70			CATSPER4
	CCDC71L			CATSPERZ
	CCDC77			CAV1
	CCDC80			CAV2
	CCDC81			CAV3
	CCDC82			CAVIN1
	CCDC85B			CAVIN2
	CCDC85C			CAVIN4
	CCDC88A			CBARP
	CCDC88C			CBFA2T2
	CCDC89			CBFA2T3
	CCDC90B			CBFB
	CCDC93			CBL
	CCDC97			CBLB
	CCDC9B			CBLL1
	CCER1			CBLN2
	CCHCR1			CBLN3
	CCKAR			CBLN4
	CCKBR			CBR1
	CCL1			CBR4
	CCL11			CBS
	CCL14			CBSL
	CCL18			CBWD1
	CCL2			CBWD2
	CCL20			CBX1
	CCL22			CBX2
	CCL24			CBX4
	CCL25			CBX5
	CCL28			CBX6
	CCL3			CBX7
	CCL3L3			CBX8
	CCL4L2			CBY1
	CCL5			CBY2
	CCM2			CC2D1B
	CCM2L			CC2D2A
	CCN1			CC2D2B
	CCN2			CCAR1
	CCN3			CCBE1
	CCN4			CCDC102A
	CCN5			CCDC102B
	CCNB1			CCDC103
	CCNB1IP1			CCDC107
	CCNB3			CCDC110
	CCNC			CCDC113
	CCND1			CCDC115
	CCND2			CCDC116
	CCND3			CCDC117
	CCNDBP1			CCDC12
	CCNE1			CCDC120
	CCNF			CCDC121
	CCNG1			CCDC122
	CCNG2			CCDC124
	CCNH			CCDC125
	CCNI2			CCDC126
	CCNJ			CCDC127
	CCNJL			CCDC13
	CCNK			CCDC134
	CCNL1			CCDC136
	CCNL2			CCDC137
	CCNP			CCDC138
	CCNQ			CCDC14
	CCNT1			CCDC141
	CCNT2			CCDC142
	CCNY			CCDC144A
	CCNYL1			CCDC148
	CCP110			CCDC149
	CCPG1			CCDC150
	CCR1			CCDC152
	CCR10			CCDC157
	CCR2			CCDC159
	CCR4			CCDC163
	CCR5			CCDC167
	CCR6			CCDC169
	CCR7			CCDC169-SOHLH2
	CCR9			CCDC170
	CCRL2			CCDC171
	CCSAP			CCDC172
	CCSER1			CCDC174
	CCSER2			CCDC177
	CCT2			CCDC178
	CCT3			CCDC179
	CCT5			CCDC18
	CCT6A			CCDC180
	CCT7			CCDC184
	CCZ1			CCDC186
	CD101			CCDC187
	CD109			CCDC189
	CD151			CCDC190
	CD164			CCDC191
	CD180			CCDC196
	CD19			CCDC198
	CD1A			CCDC200
	CD1B			CCDC24
	CD1C			CCDC25
	CD1D			CCDC28A
	CD200			CCDC28B
	CD200R1			CCDC3
	CD200R1L			CCDC32
	CD207			CCDC33
	CD209			CCDC34
	CD226			CCDC40
	CD24			CCDC47
	CD244			CCDC50
	CD247			CCDC57
	CD248			CCDC59
	CD274			CCDC6
	CD276			CCDC62
	CD28			CCDC68
	CD2AP			CCDC69
	CD2BP2			CCDC7
	CD300A			CCDC74A
	CD300C			CCDC77
	CD300E			CCDC78
	CD300LB			CCDC8
	CD300LF			CCDC80
	CD300LG			CCDC81
	CD302			CCDC82
	CD34			CCDC83
	CD36			CCDC85C
	CD37			CCDC86
	CD38			CCDC87
	CD3D			CCDC88A
	CD4			CCDC88C
	CD40			CCDC90B
	CD40LG			CCDC91
	CD44			CCDC92
	CD47			CCDC93
	CD48			CCDC97
	CD5			CCDC9B
	CD52			CCER2
	CD53			CCHCR1
	CD55			CCK
	CD58			CCKBR
	CD59			CCL1
	CD5L			CCL11
	CD6			CCL13
	CD63			CCL14
	CD68			CCL16
	CD69			CCL18
	CD7			CCL19
	CD70			CCL2
	CD72			CCL22
	CD74			CCL23
	CD79A			CCL24
	CD79B			CCL28
	CD80			CCL3
	CD81			CCL4
	CD82			CCL4L2
	CD83			CCL5
	CD84			CCM2L
	CD86			CCN1
	CD8A			CCN2
	CD8B			CCN3
	CD8B2			CCN4
	CD93			CCN5
	CD96			CCNB1
	CD99			CCNB1IP1
	CD99L2			CCNB2
	CDC14A			CCNC
	CDC14B			CCND1
	CDC14C			CCND2
	CDC20B			CCND3
	CDC23			CCNDBP1
	CDC25A			CCNE1
	CDC25B			CCNF
	CDC25C			CCNG1
	CDC26			CCNG2
	CDC27			CCNH
	CDC34			CCNI2
	CDC37			CCNJ
	CDC37L1			CCNJL
	CDC40			CCNL1
	CDC42			CCNL2
	CDC42BPA			CCNP
	CDC42EP1			CCNT1
	CDC42EP3			CCNT2
	CDC42EP4			CCNY
	CDC42SE1			CCNYL1
	CDC42SE2			CCP110
	CDC5L			CCPG1
	CDC6			CCR1
	CDC7			CCR2
	CDC73			CCR3
	CDCA3			CCR4
	CDCA4			CCR5
	CDCA5			CCR6
	CDCA7			CCR7
	CDCA7L			CCR9
	CDCA8			CCRL2
	CDCP1			CCS
	CDH1			CCSAP
	CDH10			CCSER1
	CDH11			CCSER2
	CDH13			CCT3
	CDH17			CCT4
	CDH18			CCT5
	CDH19			CCZ1
	CDH2			CCZ1B
	CDH20			CD109
	CDH23			CD151
	CDH24			CD160
	CDH26			CD164
	CDH4			CD164L2
	CDH5			CD177
	CDH6			CD180
	CDH7			CD1B
	CDH8			CD1C
	CDHR1			CD1D
	CDHR2			CD200
	CDHR3			CD200R1
	CDHR5			CD207
	CDIN1			CD209
	CDIP1			CD22
	CDIPT			CD226
	CDK1			CD24
	CDK10			CD244
	CDK11A			CD247
	CDK11B			CD274
	CDK12			CD276
	CDK13			CD28
	CDK14			CD2AP
	CDK15			CD2BP2
	CDK16			CD300A
	CDK17			CD300C
	CDK18			CD300E
	CDK19			CD300LB
	CDK2			CD300LD
	CDK20			CD300LF
	CDK2AP1			CD300LG
	CDK2AP2			CD302
	CDK5			CD320
	CDK5R1			CD34
	CDK5R2			CD36
	CDK5RAP2			CD37
	CDK6			CD38
	CDK8			CD3D
	CDKAL1			CD3E
	CDKL1			CD3G
	CDKL2			CD4
	CDKL3			CD40
	CDKL4			CD40LG
	CDKL5			CD44
	CDKN1A			CD46
	CDKN1C			CD47
	CDKN2A			CD48
	CDKN2AIP			CD52
	CDKN2AIPNL			CD53
	CDKN2B			CD55
	CDKN2C			CD58
	CDKN2D			CD59
	CDKN3			CD6
	CDNF			CD63
	CDO1			CD69
	CDON			CD7
	CDPF1			CD70
	CDR2L			CD72
	CDRT1			CD74
	CDRT15			CD79A
	CDRT15L2			CD79B
	CDRT4			CD80
	CDS1			CD81
	CDS2			CD82
	CDV3			CD83
	CDX1			CD84
	CDX2			CD86
	CDY1			CD8A
	CDYL			CD8B
	CDYL2			CD8B2
	CEACAM1			CD9
	CEACAM19			CD93
	CEACAM3			CD96
	CEACAM5			CD99
	CEACAM6			CD99L2
	CEACAM7			CDA
	CEBPA			CDADC1
	CEBPB			CDAN1
	CEBPG			CDC14A
	CEBPZOS			CDC14B
	CECR2			CDC14C
	CELF1			CDC20B
	CELF2			CDC23
	CELF3			CDC25A
	CELF4			CDC25B
	CELF5			CDC25C
	CELF6			CDC27
	CELSR1			CDC34
	CELSR2			CDC37
	CELSR3			CDC37L1
	CEMIP			CDC40
	CEMIP2			CDC42
	CENPA			CDC42BPA
	CENPB			CDC42BPB
	CENPC			CDC42EP2
	CENPH			CDC42EP3
	CENPJ			CDC42EP4
	CENPK			CDC42SE1
	CENPL			CDC42SE2
	CENPM			CDC5L
	CENPN			CDC6
	CENPO			CDC7
	CENPP			CDC73
	CENPS			CDCA3
	CENPS-CORT			CDCA4
	CENPU			CDCA5
	CENPVL1			CDCA7
	CENPVL2			CDCA7L
	CENPVL3			CDCA8
	CENPX			CDCP1
	CEP104			CDH1
	CEP112			CDH10
	CEP126			CDH11
	CEP152			CDH13
	CEP164			CDH17
	CEP170			CDH18
	CEP170B			CDH19
	CEP19			CDH2
	CEP20			CDH20
	CEP250			CDH23
	CEP295NL			CDH24
	CEP350			CDH26
	CEP41			CDH3
	CEP43			CDH4
	CEP44			CDH5
	CEP55			CDH6
	CEP57			CDH7
	CEP57L1			CDH8
	CEP63			CDHR1
	CEP68			CDHR3
	CEP70			CDHR5
	CEP78			CDIN1
	CEP85			CDIP1
	CEP85L			CDIPT
	CEP89			CDK1
	CEP97			CDK10
	CEPT1			CDK11A
	CERCAM			CDK11B
	CERK			CDK12
	CERKL			CDK13
	CERS1			CDK14
	CERS2			CDK15
	CERS3			CDK16
	CERS4			CDK17
	CERS5			CDK19
	CERS6			CDK2
[truncated: 11,979 more rows]

## Sheet: Supplementary File S4
Legend		Down-regulated genes/miRNAs		DEGs from Heart
		Up-regulated genes/miRNAs		DEGs from Kidney
		Common predicted genes		DEGs from Liver
				DEGs from Lung
				DEGs from Lymph Node
DIFFERENTIALLY EXPRESSED GENES FROM HEART TISSUE (Park et al., 2022)										DIFFERENTIALLY EXPRESSED GENES FROM KIDNEY(Park et al., 2022)										DIFFERENTIALLY EXPRESSED GENES FROM LIVER (Park et al., 2022)										DIFFERENTIALLY EXPRESSED GENES FROM LUNG (Park et al., 2022)										DIFFERENTIALLY EXPRESSED GENES FROM LYMPH NODE (Park et al., 2022)
Down-regulated miRNAs	Target Genes (miRWalk)	Up-regulated Genes	Log2FoldChange		Up-regulated miRNAs	Target Genes (miRWalk)	Down-regulated Genes	Log2FoldChange		Down-regulated miRNAs	Target Genes (miRWalk)	Up-regulated Genes	Log2FoldChange		Up-regulated miRNAs	Target Genes (miRWalk)	Down-regulated Genes	Log2FoldChange		Down-regulated miRNAs	Target Genes (miRWalk)	Up-regulated Genes	Log2FoldChange		Up-regulated miRNAs	Target Genes (miRWalk)	Down-regulated Genes	Log2FoldChange		Down-regulated miRNAs	Target Genes (miRWalk)	Up-regulated Genes	Log2FoldChange		Up-regulated miRNAs	Target Genes (miRWalk)	Down-regulated Genes	Log2FoldChange		Down-regulated miRNAs	Target Genes (miRWalk)	Up-regulated Genes	Log2FoldChange		Up-regulated miRNAs	Target Genes (miRWalk)	Down-regulated Genes	Log2FoldChange
hsa-miR-1275	A1BG	ABCB1	1.46701		hsa-let-7e-5p	A1BG	AACS	-0.877026		hsa-miR-1275	A1BG	ABCA8	2.72509		hsa-let-7e-5p	A1BG	A4GALT	-1.82524		hsa-miR-1275	A1BG	ACSL4	2.79157		hsa-let-7e-5p	A1BG	ABCC3	-1.4865		hsa-miR-1275	A1BG	ABCC3	1.50667		hsa-let-7e-5p	A1BG	AARD	-2.59011		hsa-miR-1275	A1BG	A1CF	5.05059		hsa-let-7e-5p	A1BG	ZNF337	-3.3609
hsa-miR-3617-5p	A1CF	ABCC4	2.06928		hsa-let-7f-5p	A1CF	AAK1	-0.930183		hsa-miR-3617-5p	A1CF	ABCB11	4.78149		hsa-let-7f-5p	A1CF	AAR2	-1.0697		hsa-miR-3617-5p	A1CF	ADAM28	2.49809		hsa-let-7f-5p	A1CF	ABCC6	-2.15327		hsa-miR-3617-5p	A1CF	ABL2	1.13741		hsa-let-7f-5p	A1CF	ABCC6	-1.41811		hsa-miR-3617-5p	A1CF	ABCB11	3.61135		hsa-let-7f-5p	A1CF	MGAT2	-4.9437
hsa-miR-146a-5p	A4GALT	ACSL5	0.833317		hsa-miR-103a-3p	A2ML1	AAMDC	-1.81864		hsa-miR-146a-5p	A4GALT	ACVR1C	1.8088		hsa-miR-103a-3p	A2ML1	ABCB8	-2.03382		hsa-miR-146a-5p	A4GALT	ADGRF1	6.71443		hsa-miR-103a-3p	A2ML1	ABCD4	-1.32092		hsa-miR-146a-5p	A4GALT	ACADVL	1.04943		hsa-miR-103a-3p	A2ML1	ACADL	-2.29253		hsa-miR-146a-5p	A4GALT	ACSBG1	3.5622		hsa-miR-103a-3p	A2ML1	ARL2BP	-6.20378
hsa-miR-627-5p	A4GNT	ADAM12	1.77211		hsa-miR-125b-5p	A4GALT	AASS	-1.04929		hsa-miR-627-5p	A4GNT	ADH4	3.93579		hsa-miR-125b-5p	A4GALT	ABCC6	-3.59729		hsa-miR-627-5p	A4GNT	AGR3	6.27237		hsa-miR-125b-5p	A4GALT	ABCG5	-2.74749		hsa-miR-627-5p	A4GNT	ACBD3	0.744458		hsa-miR-125b-5p	A4GALT	ACE2	-3.11353		hsa-miR-627-5p	A4GNT	ACSBG2	6.1994		hsa-miR-125b-5p	A4GALT	NUDT3	-3.69952
hsa-miR-651-5p	AADACL3	ADAM28	2.19128		hsa-miR-142-3p	A4GNT	ABAT	-1.98236		hsa-miR-651-5p	AADACL3	ADPRM	1.41916		hsa-miR-142-3p	A4GNT	ABHD15	-1.50912		hsa-miR-651-5p	AADACL3	AIDA	1.95658		hsa-miR-142-3p	A4GNT	ACACA	-1.40104		hsa-miR-651-5p	AADACL3	ACOT9	0.704713		hsa-miR-142-3p	A4GNT	ACOXL	-2.35572		hsa-miR-651-5p	AADACL3	ACSM6	9.38429		hsa-miR-142-3p	A4GNT	SCN9A	-6.61995
hsa-miR-664b-3p	AADAT	ADAMTS9	2.66841		hsa-miR-142-5p	AACS	ABCB7	-1.15226		hsa-miR-664b-3p	AADAT	AEBP2	0.86673		hsa-miR-142-5p	AACS	ACAD10	-1.77662		hsa-miR-664b-3p	AADAT	AK9	1.39241		hsa-miR-142-5p	AACS	ACACB	-2.17513		hsa-miR-664b-3p	AADAT	ADAP2	1.77588		hsa-miR-142-5p	AACS	ACVR1C	-2.30027		hsa-miR-664b-3p	AADAT	ADAMTS2	2.79348		hsa-miR-142-5p	AACS	TOP3B	-3.78459
hsa-miR-122b-5p	AAGAB	ADAT2	1.04076		hsa-miR-146a-3p	AADACL2	ABCB8	-1.06134		hsa-miR-122b-5p	AAGAB	AGR3	4.19467		hsa-miR-146a-3p	AADACL2	ACAD8	-1.33677		hsa-miR-122b-5p	AAGAB	AKT3	1.7871		hsa-miR-146a-3p	AADACL2	ACAD10	-2.30669		hsa-miR-122b-5p	AAGAB	AEN	1.56447		hsa-miR-146a-3p	AADACL2	ACVRL1	-1.34016		hsa-miR-122b-5p	AAGAB	ADGRF3	2.28069		hsa-miR-146a-3p	AADACL2	CD1C	-8.56366
hsa-miR-1226-3p	AAK1	ADGRF1	4.56723		hsa-miR-148a-3p	AADACL3	ABCC5	-1.28138		hsa-miR-1226-3p	AAK1	AHI1	1.54533		hsa-miR-148a-3p	AADACL3	ACKR2	-1.91102		hsa-miR-1226-3p	AAK1	ANK1	5.2573		hsa-miR-148a-3p	AADACL3	ACCS	-1.79578		hsa-miR-1226-3p	AAK1	AIM2	2.23673		hsa-miR-148a-3p	AADACL3	ADCY1	-1.92666		hsa-miR-1226-3p	AAK1	AFMID	2.20088		hsa-miR-148a-3p	AADACL3	HYI	-11.1604
hsa-miR-4772-3p	AAMDC	ADGRF5	0.992249		hsa-miR-155-5p	AADAT	ABCD2	-2.31692		hsa-miR-4772-3p	AAMDC	AHR	1.46602		hsa-miR-155-5p	AADAT	ACLY	-1.88384		hsa-miR-4772-3p	AAMDC	ANKRD1	7.86911		hsa-miR-155-5p	AADAT	ADGRA1	-6.23674		hsa-miR-4772-3p	AAMDC	AIMP1	0.855162		hsa-miR-155-5p	AADAT	ADCYAP1R1	-3.91007		hsa-miR-4772-3p	AAMDC	AGRP	7.70172		hsa-miR-155-5p	AADAT	CIDEB	-10.9921
hsa-miR-145-3p	AAR2	ADGRV1	4.49296		hsa-miR-15a-5p	AAGAB	ABHD11	-1.60606		hsa-miR-145-3p	AAR2	AIDA	2.49042		hsa-miR-15a-5p	AAGAB	ACOT11	-2.27787		hsa-miR-145-3p	AAR2	ANKRD12	1.64258		hsa-miR-15a-5p	AAGAB	AKAP1	-1.71781		hsa-miR-145-3p	AAR2	AK4	2.13004		hsa-miR-15a-5p	AAGAB	ADGRF5	-1.25001		hsa-miR-145-3p	AAR2	ANGPTL3	5.48764		hsa-miR-15a-5p	AAGAB	RFESD	-3.7873
hsa-miR-210-3p	AARD	ADSS2	0.958837		hsa-miR-15b-5p	AAK1	ABHD2	-1.27305		hsa-miR-210-3p	AARD	AIM2	5.77103		hsa-miR-15b-5p	AAK1	ACOX3	-1.20901		hsa-miR-210-3p	AARD	ANKRD18B	4.27447		hsa-miR-15b-5p	AAK1	ALAD	-1.93629		hsa-miR-210-3p	AARD	AMZ2	0.842984		hsa-miR-15b-5p	AAK1	AFF2	-1.36433		hsa-miR-210-3p	AARD	ANKLE1	2.80721		hsa-miR-15b-5p	AAK1	SNRPD3	-2.38808
hsa-miR-454-3p	AARS2	ADTRP	3.38344		hsa-miR-16-2-3p	AAMDC	ABLIM1	-1.80584		hsa-miR-454-3p	AARS2	AK6	2.2132		hsa-miR-16-2-3p	AAMDC	ACP2	-1.76105		hsa-miR-454-3p	AARS2	ANKRD29	3.2484		hsa-miR-16-2-3p	AAMDC	ALDH5A1	-2.18144		hsa-miR-454-3p	AARS2	ANGPTL4	2.32314		hsa-miR-16-2-3p	AAMDC	AFF3	-2.11538		hsa-miR-454-3p	AARS2	ANKRD11	1.39201		hsa-miR-16-2-3p	AAMDC	TIGIT	-4.12497
hsa-miR-766-3p	AASDH	AFDN	1.49857		hsa-miR-185-5p	AANAT	ABRA	-2.92761		hsa-miR-766-3p	AASDH	AK9	1.27702		hsa-miR-185-5p	AANAT	ACSS1	-1.93222		hsa-miR-766-3p	AASDH	ANKRD36	2.4777		hsa-miR-185-5p	AANAT	ALG1	-1.08491		hsa-miR-766-3p	AASDH	ANKIB1	0.685133		hsa-miR-185-5p	AANAT	AGBL1	-5.18716		hsa-miR-766-3p	AASDH	ANKRD13B	2.58298		hsa-miR-185-5p	AANAT	SFT2D3	-10.659
hsa-miR-3065-3p	AASS	AGBL2	3.85221		hsa-miR-193a-5p	AAR2	ACAD10	-1.06133		hsa-miR-3065-3p	AASS	AKR1E2	1.88818		hsa-miR-193a-5p	AAR2	ACTN4	-1.31185		hsa-miR-3065-3p	AASS	ANKRD36C	2.32422		hsa-miR-193a-5p	AAR2	AMER1	-1.8905		hsa-miR-3065-3p	AASS	ANKRD1	4.79094		hsa-miR-193a-5p	AAR2	AGFG2	-1.15903		hsa-miR-3065-3p	AASS	APC2	5.19707		hsa-miR-193a-5p	AAR2	RCAN3	-3.6138
hsa-miR-193b-3p	AATK	AGMAT	2.15357		hsa-miR-195-5p	AARD	ACAD8	-1.39481		hsa-miR-193b-3p	AATK	AKT3	1.73592		hsa-miR-195-5p	AARD	ACVR1B	-2.09284		hsa-miR-193b-3p	AATK	ANKS1B	2.68103		hsa-miR-195-5p	AARD	AMPD2	-2.11897		hsa-miR-193b-3p	AATK	ANKRD22	5.50197		hsa-miR-195-5p	AARD	AGTR2	-3.73119		hsa-miR-193b-3p	AATK	APCDD1L	4.36238		hsa-miR-195-5p	AARD	ORMDL2	-2.68664
hsa-miR-491-5p	ABAT	AGMO	1.31905		hsa-miR-19a-3p	AARS1	ACAD9	-0.788178		hsa-miR-491-5p	ABAT	ANKRD1	5.12125		hsa-miR-19a-3p	AARS1	ADAMTS15	-3.4499		hsa-miR-491-5p	ABAT	ANP32E	1.03715		hsa-miR-19a-3p	AARS1	ANKFY1	-1.03789		hsa-miR-491-5p	ABAT	ANLN	3.26836		hsa-miR-19a-3p	AARS1	AHRR	-3.70946		hsa-miR-491-5p	ABAT	APOBEC4	5.4386		hsa-miR-19a-3p	AARS1	MTMR3	-2.63183
hsa-miR-181a-2-3p	ABCA1	AGO3	0.690676		hsa-miR-19b-3p	AARS2	ACADM	-2.12512		hsa-miR-181a-2-3p	ABCA1	ANKRD12	2.34236		hsa-miR-19b-3p	AARS2	ADAP1	-1.92704		hsa-miR-181a-2-3p	ABCA1	ANXA2	2.11556		hsa-miR-19b-3p	AARS2	ANPEP	-1.66856		hsa-miR-181a-2-3p	ABCA1	ANP32B	1.03235		hsa-miR-19b-3p	AARS2	AHRR	-3.70946		hsa-miR-181a-2-3p	ABCA1	APOC3	7.73237		hsa-miR-19b-3p	AARS2	COMMD6	-3.48198
hsa-miR-144-5p	ABCA12	AGPAT5	1.23507		hsa-miR-206	AASDH	ACADSB	-2.62276		hsa-miR-144-5p	ABCA12	ANKRD13C	0.970385		hsa-miR-206	AASDH	ADCK1	-1.71208		hsa-miR-144-5p	ABCA12	AP1S2	1.81667		hsa-miR-206	AASDH	ANXA6	-1.2162		hsa-miR-144-5p	ABCA12	ANXA2	1.40398		hsa-miR-206	AASDH	AK1	-1.41746		hsa-miR-144-5p	ABCA12	ARGFX	7.73813		hsa-miR-206	AASDH	BMP2K	-2.44464
hsa-miR-29b-3p	ABCA3	AGR2	3.14605		hsa-miR-23a-3p	AASS	ACBD5	-1.22142		hsa-miR-29b-3p	ABCA3	ANKRD36	2.40284		hsa-miR-23a-3p	AASS	ADCY9	-1.7287		hsa-miR-29b-3p	ABCA3	AP1S3	2.30037		hsa-miR-23a-3p	AASS	AP1B1	-1.12806		hsa-miR-29b-3p	ABCA3	APOBEC3B	2.48852		hsa-miR-23a-3p	AASS	AKAP1	-1.02948		hsa-miR-29b-3p	ABCA3	ARHGAP6	1.784		hsa-miR-23a-3p	AASS	EMB	-3.26957
hsa-miR-144-3p	ABCA5	AGR3	7.76427		hsa-miR-320a-3p	AATF	ACO1	-1.03677		hsa-miR-144-3p	ABCA5	ANKRD36C	2.53542		hsa-miR-320a-3p	AATF	ADGRG1	-3.32261		hsa-miR-144-3p	ABCA5	APLF	1.86054		hsa-miR-320a-3p	AATF	AP1M1	-1.41023		hsa-miR-144-3p	ABCA5	APOL1	1.60207		hsa-miR-320a-3p	AATF	ALDH2	-1.18443		hsa-miR-144-3p	ABCA5	ARHGEF39	3.02872		hsa-miR-320a-3p	AATF	GLIPR1	-2.5857
hsa-miR-183-5p	ABCA8	AHI1	1.38131		hsa-miR-320b	AATK	ACOT11	-2.64202		hsa-miR-183-5p	ABCA8	ANKRD49	1.77852		hsa-miR-320b	AATK	AGAP1	-1.6319		hsa-miR-183-5p	ABCA8	AQP4	5.05683		hsa-miR-320b	AATK	AP2A2	-0.958071		hsa-miR-183-5p	ABCA8	APOL2	1.23373		hsa-miR-320b	AATK	ALDH3A1	-3.88243		hsa-miR-183-5p	ABCA8	ARID3A	2.81971		hsa-miR-320b	AATK	FYB1	-2.20346
hsa-miR-20a-5p	ABCA9	AHR	1.26042		hsa-miR-320c	ABAT	ACOX1	-1.301		hsa-miR-20a-5p	ABCA9	ANLN	3.23158		hsa-miR-320c	ABAT	AGPAT2	-2.1642		hsa-miR-20a-5p	ABCA9	ARAP2	1.36921		hsa-miR-320c	ABAT	APEH	-1.24059		hsa-miR-20a-5p	ABCA9	APOL6	1.11585		hsa-miR-320c	ABAT	ALDH5A1	-1.19663		hsa-miR-20a-5p	ABCA9	ARID3B	1.70309		hsa-miR-320c	ABAT	GOLGA7	-2.5137
hsa-miR-3613-5p	ABCB1	AIM2	2.54831		hsa-miR-320d	ABCA1	ACOX3	-1.20946		hsa-miR-3613-5p	ABCB1	ANP32E	1.03556		hsa-miR-320d	ABCA1	AGPAT3	-2.00281		hsa-miR-3613-5p	ABCB1	ARF6	0.80772		hsa-miR-320d	ABCA1	AQP11	-2.97849		hsa-miR-3613-5p	ABCB1	ARHGAP11A	2.15271		hsa-miR-320d	ABCA1	ALG12	-0.814693		hsa-miR-3613-5p	ABCB1	ASB14	6.58272		hsa-miR-320d	ABCA1	MCUB	-1.91384
hsa-miR-18b-5p	ABCB11	AK9	1.22361		hsa-miR-4742-3p	ABCA12	ACP2	-1.23385		hsa-miR-18b-5p	ABCB11	AP1S2	2.45163		hsa-miR-4742-3p	ABCA12	AGTRAP	-1.80305		hsa-miR-18b-5p	ABCB11	ARHGAP5	1.01365		hsa-miR-4742-3p	ABCA12	ARHGEF10L	-2.04299		hsa-miR-18b-5p	ABCB11	ARID4B	0.845875		hsa-miR-4742-3p	ABCA12	ALPL	-2.36765		hsa-miR-18b-5p	ABCB11	B3GNT4	3.85503		hsa-miR-4742-3p	ABCA12	LEF1	-4.69196
hsa-miR-18a-5p	ABCB5	AKAP5	1.45407		hsa-miR-486-5p	ABCA13	ACSL1	-1.62817		hsa-miR-18a-5p	ABCB5	APLF	2.46855		hsa-miR-486-5p	ABCA13	AIF1L	-1.67848		hsa-miR-18a-5p	ABCB5	ARHGAP8	2.8939		hsa-miR-486-5p	ABCA13	ARHGEF15	-2.2988		hsa-miR-18a-5p	ABCB5	ARID5B	1.17947		hsa-miR-486-5p	ABCA13	AMACR	-1.48982		hsa-miR-18a-5p	ABCB5	BAAT	5.12828		hsa-miR-486-5p	ABCA13	AQP7	-10.9479
hsa-miR-17-5p	ABCB7	AKR1C1	1.56438		hsa-miR-6721-5p	ABCA2	ACSS1	-2.17452		hsa-miR-17-5p	ABCB7	APOC1	3.7413		hsa-miR-6721-5p	ABCA2	AKAP1	-1.96889		hsa-miR-17-5p	ABCB7	ARID4B	1.35409		hsa-miR-6721-5p	ABCA2	ARL13A	-5.33422		hsa-miR-17-5p	ABCB7	ARNTL2	3.66108		hsa-miR-6721-5p	ABCA2	APCDD1	-2.22063		hsa-miR-17-5p	ABCB7	BATF2	2.09538		hsa-miR-6721-5p	ABCA2	AQP7	-10.9479
	ABCB8	AKR1C4	3.52626		hsa-miR-92	ABCA3	ACSS2	-1.57245			ABCB8	APOL3	1.25801		hsa-miR-92	ABCA3	ALG1	-1.58164			ABCB8	ARID5B	1.67675		hsa-miR-92	ABCA3	ARMC12	-4.71964			ABCB8	ARSJ	1.02746		hsa-miR-92	ABCA3	AQP1	-2.19674			ABCB8	BAZ1B	1.21961		hsa-miR-92	ABCA3	IMPACT	-1.62795
	ABCB9	AKR1E2	1.32911		hsa-miR-194-5p	ABCA5	ACTR10	-1.29265			ABCB9	ARAP2	2.12997		hsa-miR-194-5p	ABCA5	ALG12	-1.83416			ABCB9	ARMC3	8.79857		hsa-miR-194-5p	ABCA5	ASB4	-4.30621			ABCB9	ASAH2B	1.35363		hsa-miR-194-5p	ABCA5	ARFGEF3	-1.67487			ABCB9	BAZ2A	1.17475		hsa-miR-194-5p	ABCA5	NDUFC2	-2.84321
	ABCC1	AKT3	1.73246			ABCA8	ACTR1A	-1.31032			ABCC1	ARHGAP11A	2.79476			ABCA8	ALOX12B	-4.37806			ABCC1	ARNTL2	2.65346			ABCA8	ATP6AP1	-1.24848			ABCC1	ASCC3	1.34787			ABCA8	ARHGAP31	-1.06974			ABCC1	BEAN1	3.5632			ABCA8	CXCR5	-6.0597
	ABCC11	ALCAM	1.72435			ABCB11	ACTR8	-0.887283			ABCC11	ARHGAP12	1.1058			ABCB11	AMDHD2	-1.64852			ABCC11	ARPC5	1.33769			ABCB11	ATXN7	-5.30809			ABCC11	ATAD2	1.30847			ABCB11	ARHGEF15	-1.60071			ABCC11	BOP1	2.3995			ABCB11	RHOF	-2.99266
	ABCC12	ALDH1A3	2.30114			ABCB5	ADAL	-1.97124			ABCC12	ARHGAP5	1.81513			ABCB5	AMFR	-1.24425			ABCC12	ARPP19	0.949924			ABCB5	B3GAT2	-6.27422			ABCC12	ATG12	0.838368			ABCB5	ARRB1	-1.28425			ABCC12	BTBD18	10.1506			ABCB5	KBTBD4	-2.14088
	ABCC3	ALPK1	1.2148			ABCB6	ADAM11	-2.37831			ABCC3	ARHGAP9	3.2176			ABCB6	AMIGO1	-1.38331			ABCC3	ATF2	0.813462			ABCB6	B4GALNT1	-5.13381			ABCC3	ATP13A3	1.57901			ABCB6	ARSD	-1.38491			ABCC3	C11orf16	4.72651			ABCB6	NREP	-2.34503
	ABCC4	AMN	1.92242			ABCB7	ADAM23	-2.01294			ABCC4	ARHGEF6	1.77903			ABCB7	ANK3	-0.974373			ABCC4	ATG14	1.2591			ABCB7	B4GAT1	-2.02869			ABCC4	ATP6V1G1	1.07163			ABCB7	ARSL	-2.5268			ABCC4	C15orf62	2.73529			ABCB7	BTG1	-2.08387
	ABCC5	ANGPT2	2.10744			ABCB8	ADAMTS15	-2.16273			ABCC5	ARID4A	1.59233			ABCB8	ANKS6	-1.75793			ABCC5	ATP10A	2.0531			ABCB8	BCKDHA	-4.62494			ABCC5	ATP8B4	1.44529			ABCB8	ASL	-0.944893			ABCC5	C17orf78	7.57612			ABCB8	PPCS	-1.94952
	ABCC6	ANKDD1A	1.10866			ABCB9	ADAMTS18	-6.49326			ABCC6	ARID4B	1.66081			ABCB9	ANXA11	-1.13154			ABCC6	ATP13A4	3.90019			ABCB9	BCKDK	-1.31251			ABCC6	AURKA	1.5425			ABCB9	ATF7	-0.586994			ABCC6	C19orf67	5.30583			ABCB9	RANGRF	-3.44079
	ABCC8	ANKRD12	1.98708			ABCC1	ADAMTS7	-1.78843			ABCC8	ARIH1	0.668703			ABCC1	AP1B1	-1.40816			ABCC8	ATP6V1C1	1.06905			ABCC1	BTD	-2.08371			ABCC8	AURKB	2.52932			ABCC1	B3GLCT	-0.957088			ABCC8	C20orf173	6.10224			ABCC1	LYZ	-4.64088
	ABCC9	ANKRD13C	0.794499			ABCC11	ADAMTSL5	-2.00838			ABCC9	ARL13B	0.887355			ABCC11	AP1M1	-1.59236			ABCC9	ATP6V1E1	1.4732			ABCC11	C10orf62	-6.63898			ABCC9	AZI2	1.09522			ABCC11	B4GAT1	-1.62017			ABCC9	C21orf58	2.87202			ABCC11	STMP1	-1.43678
	ABCD2	ANKRD18B	4.88881			ABCC12	ADCK1	-1.6006			ABCD2	ARL14EP	1.11126			ABCC12	AP2A2	-1.32076			ABCD2	ATP6V1G1	1.12688			ABCC12	C14orf180	-7.04527			ABCD2	BAAT	3.05099			ABCC12	BMP3	-4.27258			ABCD2	C9orf131	8.1974			ABCC12	CD226	-3.20658
	ABCD3	ANKRD36	2.23656			ABCC3	ADCY5	-1.91267			ABCD3	ARL5A	1.38418			ABCC3	AP3D1	-1.02412			ABCD3	ATRX	1.30285			ABCC3	C1QTNF2	-5.28975			ABCD3	BACH1	1.5367			ABCC3	BNIPL	-1.74291			ABCD3	CARD14	3.00718			ABCC3	RPS23	-2.92376
	ABCD4	ANKRD36B	1.64169			ABCC4	ADCY9	-1.10244			ABCD4	ARL5B	1.37281			ABCC4	AP5S1	-1.52918			ABCD4	AZIN1	1.16013			ABCC4	C1QTNF6	-2.58649			ABCD4	BAG2	1.18669			ABCC4	C11orf54	-0.983035			ABCD4	CARHSP1	1.23499			ABCC4	FAM104A	-1.76654
	ABCF1	ANKRD36C	1.8351			ABCC5	ADH5	-1.56843			ABCF1	ARNTL2	2.71685			ABCC5	APBB1	-1.28048			ABCF1	B3GNT5	3.12159			ABCC5	C1R	-1.81511			ABCF1	BAK1	0.978191			ABCC5	C15orf39	-1.04442			ABCF1	CCDC150	3.7495			ABCC5	LEPROTL1	-2.87704
	ABCF2	ANKRD49	1.68741			ABCC6	ADHFE1	-2.10401			ABCF2	ARPC5	1.56854			ABCC6	APEH	-1.84667			ABCF2	BACH1	1.41183			ABCC6	C1RL	-1.60165			ABCF2	BATF3	1.54939			ABCC6	C16orf90	-3.30341			ABCF2	CCDC196	8.50077			ABCC6	CD3E	-4.05373
	ABCF3	ANKRD62	5.57623			ABCC9	ADI1	-2.07358			ABCF3	ART4	2.2835			ABCC9	APEX2	-1.54889			ABCF3	BAZ1A	1.26346			ABCC9	C2	-1.81585			ABCF3	BAZ1A	1.40378			ABCC9	C1QTNF1	-1.52745			ABCF3	CCDC85C	1.61537			ABCC9	C2orf74	-3.5787
	ABCG1	ANKS1B	1.94372			ABCD2	ADORA1	-1.92674			ABCG1	ASCC3	1.37701			ABCD2	APH1A	-1.17556			ABCG1	BCL10	1.16208			ABCD2	C3orf22	-5.92792			ABCG1	BAZ1B	0.830171			ABCD2	C6orf89	-0.697857			ABCG1	CDHR5	4.59222			ABCD2	SNAP23	-2.41145
	ABCG2	ANLN	2.00956			ABCD3	ADRA1A	-2.1829			ABCG2	ASH1L	0.830017			ABCD3	AQP1	-2.1439			ABCG2	BCLAF3	1.27393			ABCD3	C4A	-2.18385			ABCG2	BEND6	3.16041			ABCD3	CACNA2D2	-2.93282			ABCG2	CDK10	1.99972			ABCD3	PRKCH	-1.95277
	ABCG4	ANXA2	0.843268			ABCD4	AFG3L2	-1.56496			ABCG4	ATAD2	2.76814			ABCD4	AQP3	-3.06724			ABCG4	BHLHE41	3.48633			ABCD4	C4A	-2.18385			ABCG4	BIRC3	2.10489			ABCD4	CACNB4	-2.15916			ABCG4	CDK11B	1.54965			ABCD4	SYS1	-1.42586
	ABCG8	AP1M2	7.19997			ABCE1	AGL	-2.40818			ABCG8	ATF2	1.24376			ABCE1	ARAF	-1.12235			ABCG8	BICD1	2.13459			ABCE1	C4B	-1.98748			ABCG8	BIRC5	2.77972			ABCE1	CALN1	-2.96093			ABCG8	CDK16	1.31069			ABCE1	RAMAC	-2.89661
	ABHD1	AP1S3	2.29305			ABCF1	AGPAT3	-1.04474			ABHD1	ATF7IP	1.24939			ABCF1	AREL1	-1.02786			ABHD1	BIN2	2.14149			ABCF1	CACNB2	-3.36014			ABHD1	BLM	2.05987			ABCF1	CAPN12	-2.59442			ABHD1	CDRT15	5.96473			ABCF1	GRAP	-3.21285
	ABHD10	APLF	1.979			ABCF2	AIFM1	-2.41992			ABHD10	ATF7IP2	2.16888			ABCF2	ARF5	-1.34574			ABHD10	BIRC3	2.89673			ABCF2	CAD	-1.41166			ABHD10	BLZF1	0.898942			ABCF2	CAPN3	-1.57343			ABHD10	CELF3	5.88098			ABCF2	PRKACB	-2.40552
	ABHD11	APOC3	4.15274			ABCG1	AIFM2	-1.01315			ABHD11	ATG12	1.75769			ABCG1	ARFGEF3	-1.58105			ABHD11	BLOC1S2	1.40416			ABCG1	CAMK2B	-3.49289			ABHD11	BMS1	0.841276			ABCG1	CARD10	-1.66999			ABHD11	CELSR3	2.75548			ABCG1	AMMECR1	-1.5067
	ABHD12	APOL1	1.71579			ABCG2	AIG1	-1.93998			ABHD12	ATG4C	1.47019			ABCG2	ARHGAP1	-1.39395			ABHD12	BLOC1S5	1.14308			ABCG2	CASTOR1	-5.40202			ABHD12	BOD1L1	0.835533			ABCG2	CASKIN2	-1.77915			ABHD12	CEP152	2.93632			ABCG2	HACD2	-1.75137
	ABHD13	APOL6	1.1919			ABCG4	AIMP2	-1.99411			ABHD13	ATG5	1.6936			ABCG4	ARHGAP35	-0.922526			ABHD13	BLOC1S6	1.68027			ABCG4	CBX2	-3.80599			ABHD13	BRCA1	1.64634			ABCG4	CASQ1	-1.94307			ABHD13	CEP85	1.78399			ABCG4	SLC25A32	-2.56236
	ABHD14A-ACY1	ARAP2	2.56416			ABCG5	AK1	-1.53883			ABHD14A-ACY1	ATM	1.97735			ABCG5	ARHGEF10L	-2.29032			ABHD14A-ACY1	BLZF1	1.34004			ABCG5	CD4	-2.30046			ABHD14A-ACY1	BRCA2	2.10174			ABCG5	CBFA2T3	-1.35471			ABHD14A-ACY1	CHRM5	5.9379			ABCG5	ADIPOQ	-14.0242
	ABHD14B	ARHGAP11A	1.66917			ABCG8	AK4	-1.97485			ABHD14B	ATP11B	1.00028			ABCG8	ARHGEF18	-1.33365			ABHD14B	BNIP3L	2.51774			ABCG8	CD81	-1.22465			ABHD14B	BUB1B	3.38875			ABCG8	CCL14	-2.45531			ABHD14B	CHRNB2	5.49117			ABCG8	CDKL3	-4.06806
	ABHD15	ARHGAP29	1.52292			ABHD1	AKAP1	-1.84077			ABHD15	ATRX	1.66242			ABHD1	ARHGEF5	-1.81239			ABHD15	BOD1L1	1.28154			ABHD1	CDH5	-2.8672			ABHD15	C11orf58	0.756363			ABHD1	CCM2L	-2.00519			ABHD15	CHRNG	8.196			ABHD1	SYPL1	-2.10876
	ABHD17B	ARHGAP6	0.822856			ABHD11	AKAP6	-2.30699			ABHD17B	ATXN3	1.06223			ABHD11	ARMC6	-1.69195			ABHD17B	BPTF	1.02188			ABHD11	CDHR5	-2.01348			ABHD17B	C16orf87	1.13856			ABHD11	CCND3	-1.03428			ABHD17B	CIT	3.41929			ABHD11	GPR34	-3.02915
	ABHD18	ARHGAP8	2.58682			ABHD12	AKIP1	-1.16195			ABHD18	AURKB	4.35537			ABHD12	ARNT2	-1.80549			ABHD18	BRD7	1.13207			ABHD12	CEND1	-5.85655			ABHD18	C2orf69	1.05229			ABHD12	CD207	-4.49286			ABHD18	CLUH	2.62266			ABHD12	TIAM1	-2.6154
	ABHD2	ARHGEF26	1.88491			ABHD12B	AKR1B1	-1.83877			ABHD2	AZI2	1.55057			ABHD12B	ARPP21	-3.60954			ABHD2	BTG2	1.42242			ABHD12B	CHRNA10	-5.48055			ABHD2	CARS1	0.938227			ABHD12B	CES1	-1.91846			ABHD2	CNGB3	5.87309			ABHD12B	NCK2	-1.42343
	ABHD4	ARHGEF38	1.74448			ABHD13	AKR7A2	-1.53595			ABHD4	B2M	1.89726			ABHD13	ARSA	-1.34703			ABHD4	BZW1	1.18505			ABHD13	CHST14	-1.70788			ABHD4	CAST	1.1067			ABHD13	CES3	-2.52066			ABHD4	CNTD1	5.75261			ABHD13	IPCEF1	-3.17078
	ABHD5	ARID4A	1.50953			ABHD14B	ALAD	-1.80528			ABHD5	BACH1	1.25607			ABHD14B	ARSB	-1.19228			ABHD5	C12orf4	1.21588			ABHD14B	CISH	-2.47622			ABHD5	CBWD1	0.926883			ABHD14B	CFTR	-2.25272			ABHD5	COASY	1.83779			ABHD14B	CAP1	-1.88433
	ABHD6	ARID4B	1.59018			ABHD15	ALDH1B1	-2.37811			ABHD6	BARD1	1.6658			ABHD15	ARSD	-2.83561			ABHD6	C12orf75	2.644			ABHD15	CLPTM1	-1.70333			ABHD6	CCAR1	1.31023			ABHD15	CHIT1	-4.58868			ABHD6	COL10A1	6.34985			ABHD15	TMEM179B	-2.07301
	ABHD8	ARL13B	1.44601			ABHD16A	ALDH1L1	-2.33239			ABHD8	BASP1	2.6115			ABHD16A	ASAP3	-1.51461			ABHD8	C16orf87	1.57365			ABHD16A	CNPY2	-2.18804			ABHD8	CCDC102B	1.91952			ABHD16A	CHRNA10	-1.96712			ABHD8	CORO1B	1.47036			ABHD16A	ASB2	-3.10981
	ABI1	ARMC3	6.76296			ABHD17B	ALDH2	-2.0397			ABI1	BAZ1A	2.3951			ABHD17B	ASB1	-0.890903			ABI1	C1orf116	3.43747			ABHD17B	COL10A1	-3.37757			ABI1	CCDC150	2.68815			ABHD17B	CHRNB2	-2.07305			ABI1	CORO6	2.94331			ABHD17B	TMEM254	-1.56765
	ABI2	ARMC9	1.52381			ABHD17C	ALDH4A1	-1.81396			ABI2	BAZ1B	1.02808			ABHD17C	ASTN2	-1.53001			ABI2	C1orf198	1.3133			ABHD17C	CRB2	-4.97098			ABI2	CCDC25	0.84372			ABHD17C	CHST3	-1.16303			ABI2	CPLX2	6.14645			ABHD17C	CYBB	-2.36409
	ABI3BP	ARPC1B	1.35715			ABHD18	ALDH5A1	-1.8564			ABI3BP	BBIP1	1.16133			ABHD18	ATP13A2	-1.75327			ABI3BP	C2orf69	1.2196			ABHD18	CRTAC1	-5.08427			ABI3BP	CCDC71L	1.41626			ABHD18	CLCN4	-1.66972			ABI3BP	CPNE7	3.97843			ABHD18	UBD	-9.13795
	ABL1	ARSJ	1.49606			ABHD2	ALDH6A1	-1.70507			ABL1	BCLAF1	1.17036			ABHD2	ATP1B1	-2.33672			ABL1	C5orf24	2.74111			ABHD2	CSF1R	-2.17557			ABL1	CCDC82	0.934701			ABHD2	CNNM3	-1.04339			ABL1	CPSF4	1.70176			ABHD2	TRAPPC6B	-2.48921
	ABL2	ASAP1	0.977756			ABHD3	ALDH7A1	-1.13774			ABL2	BCLAF3	0.971667			ABHD3	ATP6AP1	-1.73007			ABL2	C5orf51	0.871279			ABHD3	CSF3	-16.5716			ABL2	CCDC88A	1.48334			ABHD3	CNTN1	-2.78398			ABL2	CRMP1	1.88975			ABHD3	CD3D	-4.24993
	ABLIM1	ASCC3	1.12392			ABHD4	ALDH9A1	-1.6575			ABLIM1	BEND4	3.76316			ABHD4	ATP6V0A1	-1.17887			ABLIM1	CA1	3.32905			ABHD4	CYB561D2	-2.622			ABLIM1	CCDC90B	0.922766			ABHD4	COL2A1	-4.31112			ABLIM1	CRYBA1	7.45016			ABHD4	MBNL3	-2.29905
	ABLIM2	ASRGL1	2.68769			ABHD5	ALDOC	-2.65575			ABLIM2	BEND6	2.97139			ABHD5	ATP6V0D1	-1.5726			ABLIM2	CAMSAP2	1.76211			ABHD5	CYB5R1	-1.03726			ABLIM2	CCL2	4.35251			ABHD5	COQ8A	-0.950368			ABLIM2	CSNK1E	1.72422			ABHD5	PKIA	-2.84491
	ABLIM3	ASXL1	0.67411			ABI1	ALKBH7	-1.98206			ABLIM3	BIN2	3.07978			ABI1	ATP6V0E2	-2.05536			ABLIM3	CAPRIN1	0.849141			ABI1	CYP1A1	-5.59959			ABLIM3	CCN4	2.96156			ABI1	CORIN	-1.78332			ABLIM3	CXXC1	1.89346			ABI1	TMEM199	-1.8364
	ABO	ATAD2B	1.47619			ABI2	AMHR2	-4.93493			ABO	BIRC3	3.59518			ABI2	ATRN	-1.30217			ABO	CAPZA1	1.14058			ABI2	CYP1A2	-5.88466			ABO	CCNB1	1.94966			ABI2	CPAMD8	-2.50669			ABO	CYP2A6	4.41509			ABI2	UMAD1	-1.82502
	ABR	ATF7IP2	0.951005			ABI3	AMIGO1	-1.17279			ABR	BLK	5.82956			ABI3	B3GALT6	-2.5887			ABR	CAPZA2	1.04385			ABI3	CYP2C19	-5.58254			ABR	CCNE1	1.9111			ABI3	CPB2	-4.41112			ABR	CYP2D6	3.8073			ABI3	CD48	-2.69264
	ABRA	ATG12	0.825977			ABL1	ANAPC11	-1.47733			ABRA	BLM	3.70959			ABL1	B4GALT2	-1.3315			ABRA	CAST	1.21477			ABL1	CYP4A11	-2.69076			ABRA	CCNG1	1.08122			ABL1	CPM	-1.3188			ABRA	CYP2D6	3.8073			ABL1	ZNF593	-8.81219
	ABRACL	ATG4C	0.908929			ABL2	ANAPC15	-1.76723			ABRACL	BLOC1S2	1.46664			ABL2	B4GAT1	-2.02863			ABRACL	CAV1	2.09376			ABL2	CYP4V2	-2.0837			ABRACL	CCNK	0.992736			ABL2	CRTAC1	-5.4311			ABRACL	CYP2D6	3.8073			ABL2	MEAF6	-1.38453
	ABRAXAS1	ATP11C	1.76205			ABLIM1	ANGPT4	-2.66207			ABRAXAS1	BLOC1S6	1.26564			ABLIM1	BACE2	-1.91286			ABRAXAS1	CCAR1	1.03579			ABLIM1	DAPK1	-1.01984			ABRAXAS1	CCT2	1.15642			ABLIM1	CTDSP2	-0.822778			ABRAXAS1	CYP2D6	3.8073			ABLIM1	RWDD3	-2.11576
	ABRAXAS2	ATP13A4	5.18698			ABLIM2	ANK1	-1.87207			ABRAXAS2	BLZF1	1.53091			ABLIM2	BAIAP2L2	-2.65861			ABRAXAS2	CCDC102B	2.66512			ABLIM2	DCAF8	-1.39617			ABRAXAS2	CD300E	2.86864			ABLIM2	CTXND1	-3.51548			ABRAXAS2	CYP2D6	3.8073			ABLIM2	FOXP1	-2.18664
	ABTB1	ATP2C2	2.19483			ABLIM3	ANK2	-1.79528			ABTB1	BMI1	1.78152			ABLIM3	BAP1	-1.2483			ABTB1	CCDC141	3.55672			ABLIM3	DCAKD	-1.35522			ABTB1	CD72	2.01102			ABLIM3	CYB561	-1.0159			ABTB1	CYP2D6	3.8073			ABLIM3	CLEC10A	-4.01273
	ABTB2	ATP8B1	1.31363			ABO	ANK3	-1.80079			ABTB2	BMP5	3.59802			ABO	BCAR3	-1.29349			ABTB2	CCDC186	1.472			ABO	DCT	-6.0905			ABTB2	CDC25A	2.02244			ABO	CYB561D2	-0.958949			ABTB2	CYP3A5	3.79747			ABO	SH3BP5	-2.1798
	ACAA2	ATRX	1.10457			ABR	ANO5	-1.87762			ACAA2	BOD1L1	1.34936			ABR	BCKDK	-1.69587			ACAA2	CCDC190	7.10194			ABR	DNAJB7	-5.64712			ACAA2	CDC25C	3.02554			ABR	CYP1A1	-6.83338			ACAA2	CYP8B1	8.52516			ABR	CDC14A	-2.04074
	ACACA	ATXN3	1.00991			ABRA	ANXA11	-1.25641			ACACA	BPTF	1.34529			ABRA	BCL7A	-1.24991			ACACA	CCDC6	1.15189			ABRA	DNAJC16	-1.02997			ACACA	CDC26	1.13385			ABRA	DACT2	-3.95533			ACACA	DBH	4.48224			ABRA	HS3ST3B1	-2.53834
	ACACB	AUTS2	0.986022			ABRACL	ANXA6	-1.50944			ACACB	BRAF	0.99527			ABRACL	BCR	-1.79933			ACACB	CCDC68	1.59415			ABRACL	DPPA4	-6.19469			ACACB	CDC27	0.762143			ABRACL	DAG1	-1.25576			ACACB	DDI1	8.4757			ABRACL	NOTCH2NLC	-2.46241
	ACAD10	AVL9	0.615132			ABRAXAS1	ANXA7	-1.05738			ACAD10	BRCA1	2.18144			ABRAXAS1	BDH1	-1.9381			ACAD10	CCL2	3.09961			ABRAXAS1	DSG1	-5.22272			ACAD10	CDC6	2.82506			ABRAXAS1	DCHS1	-1.50896			ACAD10	DDX11	3.221			ABRAXAS1	UPRT	-1.67739
	ACAD11	B3GNT3	5.04746			ABRAXAS2	AOC3	-1.4004			ACAD11	BRCA2	3.32383			ABRAXAS2	BICDL1	-2.13069			ACAD11	CCSER2	1.13856			ABRAXAS2	EBF3	-6.46889			ACAD11	CDC7	1.42227			ABRAXAS2	DHCR24	-1.49273			ACAD11	DIO1	4.27378			ABRAXAS2	ZNF583	-2.16674
	ACAD8	BAIAP2L1	1.59875			ABT1	AP1M1	-0.735716			ACAD8	BRD7	1.04951			ABT1	BMP7	-3.42346			ACAD8	CDC42SE2	1.02182			ABT1	ECHDC2	-2.34952			ACAD8	CDCA3	1.72908			ABT1	DIPK1B	-1.78673			ACAD8	DNAI1	4.91617			ABT1	ITGAD	-4.01145
	ACAD9	BATF3	2.14057			ABTB1	AP2M1	-1.23649			ACAD9	BRIX1	1.43022			ABTB1	BOLA2-SMG1P6	-5.23425			ACAD9	CDC7	2.4426			ABTB1	EDAR	-5.95623			ACAD9	CDCA5	1.88739			ABTB1	DLL4	-1.69853			ACAD9	DNAJB7	6.38766			ABTB1	ENPP2	-2.66928
	ACADS	BAZ1A	2.05675			ABTB2	APEH	-1.40269			ACADS	BRWD3	1.42774			ABTB2	BTBD11	-2.86752			ACADS	CDV3	1.31061			ABTB2	EFNB1	-1.68795			ACADS	CDCA8	1.60284			ABTB2	DMBT1	-3.45124			ACADS	DONSON	1.45376			ABTB2	FPGT	-2.08923
	ACADSB	BAZ1B	0.694501			ACAA2	APEX1	-1.40613			ACADSB	BTF3L4	1.35331			ACAA2	BTD	-1.29749			ACADSB	CEACAM6	6.69075			ACAA2	EGFR	-1.3656			ACADSB	CDK1	1.7344			ACAA2	EBF3	-2.67357			ACADSB	DOT1L	2.15963			ACAA2	RGMB	-2.07468
	ACADVL	BAZ2B	1.37365			ACACA	APLN	-1.84341			ACADVL	BTK	3.87011			ACACA	C10orf62	-5.01694			ACADVL	CEBPG	1.13822			ACACA	ENG	-1.80036			ACADVL	CDK11B	0.686512			ACACA	EDA	-1.70627			ACADVL	DPCD	1.98647			ACACA	CCNI2	-4.15143
	ACAP2	BBIP1	0.716392			ACACB	APLP2	-0.802027			ACAP2	BTLA	4.17859			ACACB	C19orf54	-1.06886			ACAP2	CEP112	2.54074			ACACB	ENOSF1	-1.48465			ACAP2	CDK12	0.608968			ACACB	EDC3	-0.848221			ACAP2	DPF1	4.11544			ACACB	TMEM218	-1.41556
	ACAP3	BBS9	0.962528			ACAD10	APOBEC3C	-1.30998			ACAP3	BTN3A1	1.66503			ACAD10	C21orf62	-2.50913			ACAP3	CEP126	3.49538			ACAD10	EPHA1	-2.61512			ACAP3	CDK14	0.616052			ACAD10	EDN3	-3.64466			ACAP3	DUS1L	2.04255			ACAD10	METTL25	-2.09527
	ACAT1	BCAS1	2.92972			ACAD11	APOO	-2.24536			ACAT1	BTN3A2	1.57289			ACAD11	C22orf15	-3.67196			ACAT1	CEP152	2.62897			ACAD11	ERCC2	-1.34057			ACAT1	CDK5RAP2	0.643849			ACAD11	EFNB2	-1.7842			ACAT1	E2F1	3.08081			ACAD11	GCNT4	-3.71346
	ACBD3	BCL2L2-PABPN1	2.43866			ACAD8	APOOL	-1.19938			ACBD3	BTN3A3	1.72402			ACAD8	C2CD2L	-1.15977			ACBD3	CFAP61	6.42138			ACAD8	EXOC7	-0.911224			ACBD3	CDKN1A	1.86965			ACAD8	EHD3	-1.52547			ACBD3	ENKUR	3.84495			ACAD8	FOSB	-3.72448
	ACBD4	BCLAF3	1.00763			ACAD9	AR	-2.1527			ACBD4	BUB1B	3.46329			ACAD9	C6orf89	-1.45841			ACBD4	CFAP97	1.578			ACAD9	FADD	-3.10121			ACBD4	CDKN3	2.35534			ACAD9	ELFN2	-2.23246			ACBD4	ERVFRD-1	4.10843			ACAD9	LGMN	-2.82399
	ACBD5	BHLHE40	1.38537			ACADL	ARAF	-1.33118			ACBD5	C11orf58	1.39924			ACADL	C7orf50	-1.62979			ACBD5	CGGBP1	0.944914			ACADL	FAM124B	-3.37139			ACBD5	CENPJ	1.33035			ACADL	EPAS1	-2.08667			ACBD5	ERVH48-1	5.13813			ACADL	HPCAL4	-9.40076
	ACBD7	BICC1	1.32208			ACADM	ARF1	-1.04904			ACBD7	C17orf67	1.89326			ACADM	CABLES1	-1.41286			ACBD7	CHMP1B	1.26488			ACADM	FAM156A	-4.35661			ACBD7	CENPK	1.37948			ACADM	EPHX1	-1.80621			ACBD7	ERVW-1	8.47383			ACADM	ANAPC15	-2.80826
	ACE	BICD1	1.68371			ACADS	ARHGAP1	-1.50055			ACE	C17orf80	0.917873			ACADS	CABP1	-3.0512			ACE	CHMP2B	1.49003			ACADS	FAM184B	-5.39833			ACE	CENPN	1.27267			ACADS	ERBB3	-1.62597			ACE	EYS	3.0621			ACADS	UXS1	-1.8003
	ACE2	BICDL2	3.92383			ACADSB	ARHGAP35	-1.08677			ACE2	C18orf25	0.689017			ACADSB	CACNA1D	-1.99602			ACE2	CHMP5	1.36207			ACADSB	FAM20A	-1.86888			ACE2	CENPU	2.67753			ACADSB	ESAM	-1.2248			ACE2	F2RL2	3.76146			ACADSB	PAQR8	-2.57875
	ACER1	BIRC3	1.77054			ACAN	ARHGEF10L	-1.75105			ACER1	C1orf216	1.36713			ACAN	CACNA1E	-3.80713			ACER1	CIR1	1.54995			ACAN	FAM221B	-6.20386			ACER1	CEP152	2.3602			ACAN	ETV5	-2.21923			ACER1	FAM184B	4.69858			ACAN	CMC1	-1.85464
	ACER3	BIRC5	2.71717			ACAP2	ARHGEF11	-0.787593			ACER3	C21orf91	1.29777			ACAP2	CADM4	-1.85112			ACER3	CLDN18	5.57058			ACAP2	FASN	-3.88735			ACER3	CEP170	1.21764			ACAP2	F11	-3.82265			ACER3	FAM189B	2.27765			ACAP2	CLEC4M	-4.00087
	ACHE	BNC2	1.20012			ACAP3	ARHGEF6	-0.984469			ACHE	C2CD6	2.20013			ACAP3	CAMK2A	-3.92287			ACHE	CLEC19A	4.30559			ACAP3	FETUB	-3.36105			ACHE	CEP55	3.44609			ACAP3	FAM107A	-2.6618			ACHE	FAM240C	5.35701			ACAP3	MS4A2	-9.65212
	ACIN1	BOD1L1	1.34343			ACBD4	ARHGEF9	-1.50069			ACIN1	C2orf49	1.15499			ACBD4	CAMK2B	-3.61703			ACIN1	CLEC2B	2.86961			ACBD4	FLNB	-1.31103			ACIN1	CEP57L1	0.939066			ACBD4	FAM110A	-1.187			ACIN1	FAM240C	5.35701			ACBD4	CD209	-5.67554
	ACKR2	BORA	1.72231			ACBD5	ARL2	-1.62893			ACKR2	C5orf51	1.34897			ACBD5	CAPN1	-1.41359			ACKR2	CLIC5	4.96654			ACBD5	FLT4	-2.71077			ACKR2	CGAS	1.86725			ACBD5	FAM124B	-1.95623			ACKR2	FAM90A1	4.33797			ACBD5	PRMT2	-1.18925
	ACKR3	BPTF	1.04803			ACBD7	ARL6IP5	-1.32011			ACKR3	C9orf85	1.20983			ACBD7	CAPN12	-2.52515			ACKR3	CNOT7	0.969421			ACBD7	FN1	-2.9332			ACKR3	CHAF1B	0.989263			ACBD7	FAM181A	-4.954			ACKR3	FANCD2OS	9.08575			ACBD7	TMEM272	-6.22809
	ACKR4	BRAF	0.771981			ACCS	ARL8A	-0.794334			ACKR4	CALD1	2.01805			ACCS	CARD10	-2.60833			ACKR4	COL4A3	2.99323			ACCS	FNDC1	-7.03959			ACKR4	CHCHD3	1.00448			ACCS	FAM53B	-0.847288			ACKR4	FAT2	2.78547			ACCS	KMO	-3.19964
	ACLY	BRCA2	2.82516			ACE	ARMC6	-1.03494			ACLY	CAND1	0.896753			ACE	CASKIN2	-1.91547			ACLY	COPS2	1.86985			ACE	FNDC5	-2.88805			ACLY	CHD1	1.10224			ACE	FASN	-2.58442			ACLY	FBXL19	1.81899			ACE	PRKCA	-1.92305
	ACO1	BRWD3	1.09367			ACE2	ARMCX6	-1.04671			ACO1	CAPN7	1.02277			ACE2	CASR	-4.32175			ACO1	COQ10B	1.32739			ACE2	FOLH1	-3.75532			ACO1	CHD2	0.819447			ACE2	FBXO21	-0.856343			ACO1	FER1L5	2.69002			ACE2	RBM8A	-1.72018
	ACO2	BTAF1	1.07157			ACER1	ARMH3	-1.01128			ACO2	CAPRIN2	1.08099			ACER1	CBX6	-1.30788			ACO2	COX7A2L	1.12746			ACER1	FSD2	-4.58387			ACO2	CHEK1	2.11509			ACER1	FBXO25	-0.702063			ACO2	FGF22	3.86897			ACER1	UNC45B	-8.32647
	ACOD1	BTBD19	1.21132			ACER2	ARPC1A	-1.0655			ACOD1	CAPZA1	1.48659			ACER2	CBX8	-1.28393			ACOD1	CRYAB	3.25193			ACER2	FTCD	-3.06904			ACOD1	CHEK2	1.38981			ACER2	FCRL1	-2.97884			ACOD1	FGL1	6.58643			ACER2	ACTR3	-1.93755
	ACOT11	BTK	2.02196			ACER3	ARSG	-1.28633			ACOT11	CARD8	1.61808			ACER3	CCDC157	-2.13594			ACOT11	CTSE	5.07887			ACER3	GALK1	-2.298			ACOT11	CHMP5	1.44121			ACER3	FGFR2	-2.82478			ACOT11	FNDC5	2.63325			ACER3	BARX2	-8.57737
	ACOT13	BTN3A1	1.39252			ACHE	ARVCF	-1.44257			ACOT13	CASP1	2.75738			ACHE	CCDC200	-2.4757			ACOT13	CYBRD1	2.01901			ACHE	GALNT4	-5.5287			ACOT13	CIAO2A	0.958434			ACHE	FMO5	-2.97631			ACOT13	FRMD5	3.91047			ACHE	KMT5B	-1.47792
	ACOT7	BUB1B	2.33159			ACIN1	ASAH1	-1.87201			ACOT7	CASP3	1.58598			ACIN1	CCDC8	-1.73026			ACOT7	CYP19A1	6.83863			ACIN1	GANAB	-1.56377			ACOT7	CIP2A	2.12995			ACIN1	FOXF1	-2.07012			ACOT7	FUT2	2.84789			ACIN1	DENND2D	-2.40779
	ACOT9	C12orf75	1.37328			ACKR2	ASB11	-1.88318			ACOT9	CASP8	1.04547			ACKR2	CD151	-1.95007			ACOT9	CYP4B1	7.79152			ACKR2	GATA5	-5.81486			ACOT9	CIR1	1.05658			ACKR2	FREM2	-3.12861			ACOT9	GABRR2	2.61322			ACKR2	CD28	-3.528
	ACOX1	C13orf46	2.0402			ACKR3	ASB4	-1.99326			ACOX1	CAST	1.15658			ACKR3	CD320	-2.14702			ACOX1	CYTIP	1.99074			ACKR3	GBF1	-0.934147			ACOX1	CISD1	1.33979			ACKR3	FRRS1L	-2.61747			ACOX1	GALNT15	4.53234			ACKR3	OCIAD2	-2.0744
	ACOX3	C1orf158	6.90931			ACKR4	ASB5	-4.12979			ACOX3	CCAR1	1.36588			ACKR4	CD81	-1.34239			ACOX3	DEK	1.17391			ACKR4	GGCX	-1.95754			ACOX3	CKAP2	1.51457			ACKR4	FXYD6	-1.53137			ACOX3	GATD1	2.30039			ACKR4	ACVR1C	-2.95259
	ACOXL	C2CD6	1.83458			ACLY	ASB8	-1.60719			ACOXL	CCDC102B	3.34851			ACLY	CD99L2	-1.12597			ACOXL	DENND6A	0.999135			ACLY	GJB3	-6.64312			ACOXL	CKAP2L	2.48182			ACLY	FZD10	-2.67			ACOXL	GCM2	7.22775			ACLY	DGUOK	-1.28492
	ACP1	C2orf50	3.93681			ACO1	ASMTL	-1.18055			ACP1	CCDC141	4.39048			ACO1	CDH1	-1.84238			ACP1	DGKH	1.51212			ACO1	GJB7	-4.93699			ACP1	CKAP5	0.808012			ACO1	GEMIN4	-0.930058			ACP1	GDAP1L1	8.55758			ACO1	ICAM2	-2.18877
	ACP2	C2orf73	2.77167			ACOD1	ATG9A	-1.37535			ACP2	CCDC186	1.15303			ACOD1	CDK20	-1.39669			ACP2	DMKN	2.294			ACOD1	GJC2	-4.48317			ACP2	CLEC2B	1.78747			ACOD1	GFRA3	-5.0665			ACP2	GDPD4	5.81273			ACOD1	ZNF879	-2.06892
	ACP3	C5orf24	0.859628			ACOT11	ATP1A3	-4.07408			ACP3	CCDC50	0.989825			ACOT11	CELSR1	-2.34638			ACP3	DNAH12	3.83545			ACOT11	GLDC	-3.33479			ACP3	CLEC5A	3.25548			ACOT11	GIMAP1	-1.32825			ACP3	GGN	5.09583			ACOT11	LDLRAD4	-2.05013
	ACP6	C5orf49	5.09983			ACOT13	ATP1B1	-2.20639			ACP6	CCDC77	1.02447			ACOT13	CELSR2	-2.82052			ACP6	DNAI1	4.75533			ACOT13	GMPPA	-1.51212			ACP6	CLIP1	1.15168			ACOT13	GLCE	-0.827501			ACP6	GJB7	4.92935			ACOT13	ARMC10	-1.48854
	ACP7	C7orf57	3.73348			ACOT7	ATP5F1A	-2.56882			ACP7	CCDC82	1.86871			ACOT7	CENPB	-0.978076			ACP7	DNAJC21	0.918165			ACOT7	GNAT1	-4.28363			ACP7	CLMP	1.42991			ACOT7	GOLGA7B	-2.21066			ACP7	GLRA2	8.70957			ACOT7	ETNK1	-1.37998
	ACRV1	C9orf152	3.7435			ACOT9	ATP5F1B	-2.6089			ACRV1	CCDC88A	1.9624			ACOT9	CES3	-2.61684			ACRV1	DNAJC6	2.67038			ACOT9	GNRHR	-6.95726			ACRV1	CLNS1A	0.728558			ACOT9	GPAM	-1.65734			ACRV1	GNRHR	6.73026			ACOT9	CCDC107	-2.60755
	ACSBG1	CA5B	1.31379			ACOX1	ATP5F1E	-1.56422			ACSBG1	CCDC90B	1.81791			ACOX1	CES4A	-2.03007			ACSBG1	DNTTIP2	1.43948			ACOX1	GOLGA6A	-7.91557			ACSBG1	CLSPN	3.37385			ACOX1	GPD1L	-1.31431			ACSBG1	GOLGA2	1.30416			ACOX1	TBC1D4	-2.08531
	ACSBG2	CACHD1	1.35044			ACOX3	ATP5IF1	-1.62152			ACSBG2	CCNC	1.35096			ACOX3	CFAP57	-2.52785			ACSBG2	DOCK11	1.8089			ACOX3	GPLD1	-3.28131			ACSBG2	CMSS1	1.05682			ACOX3	GPIHBP1	-3.67227			ACSBG2	GPR17	6.67134			ACOX3	USP3	-1.35398
	ACSF2	CACNB4	1.46311			ACOXL	ATP5MC3	-3.04002			ACSF2	CCNG2	1.12928			ACOXL	CGNL1	-1.69425			ACSF2	DPH3	1.6189			ACOXL	GPS1	-1.0419			ACSF2	CNTLN	1.28726			ACOXL	GPLD1	-1.90274			ACSF2	GPR26	6.61793			ACOXL	SUSD4	-3.94854
	ACSF3	CADPS2	0.930713			ACP2	ATP5ME	-2.13671			ACSF3	CCNK	0.829507			ACP2	CHAD	-3.47066			ACSF3	DPY19L2	3.28057			ACP2	GRAP	-3.8477			ACSF3	COA6	1.88867			ACP2	GPRC5C	-2.05712			ACSF3	GPSM2	1.69142			ACP2	C17orf49	-2.34755
	ACSL1	CALCRL	1.54115			ACP3	ATP5MF	-1.78959			ACSL1	CCP110	1.69273			ACP3	CHID1	-1.40816			ACSL1	DRP2	6.42126			ACP3	GTF3C5	-0.917782			ACSL1	COA8	0.961811			ACP3	HAS1	-3.98234			ACSL1	GPX2	6.63683			ACP3	LYPD1	-9.83312
	ACSL3	CALD1	0.828775			ACP5	ATP5MG	-1.65438			ACSL3	CCSER2	1.5349			ACP5	CHPF	-2.24972			ACSL3	DSTN	1.28164			ACP5	HAAO	-2.44684			ACSL3	COL5A2	2.1128			ACP5	HAS3	-1.9074			ACSL3	GPX3	3.71918			ACP5	RAB7B	-4.12233
	ACSL4	CAMK2N1	1.14369			ACP6	ATP5PB	-2.04638			ACSL4	CD180	3.31095			ACP6	CHRD	-2.1178			ACSL4	DUOXA1	6.28273			ACP6	HABP2	-2.348			ACSL4	COPS2	1.48526			ACP6	HEY1	-1.14165			ACSL4	GRIK1	7.0765			ACP6	CSTA	-3.7233
	ACSL5	CAPN13	7.63418			ACP7	ATP6AP1	-1.54921			ACSL5	CD19	5.77231			ACP7	CHRM3	-2.35246			ACSL5	DYNLT3	1.29686			ACP7	HDAC6	-2.00136			ACSL5	COX7B	1.24454			ACP7	HEY2	-1.69188			ACSL5	GRIN2C	4.55673			ACP7	SLC25A40	-1.61359
	ACSL6	CAPN8	3.00222			ACRV1	ATP6V0C	-1.72757			ACSL6	CD200R1	2.87407			ACRV1	CHRNA4	-4.97517			ACSL6	EGR1	2.50098			ACRV1	HDHD3	-2.35093			ACSL6	CPNE8	0.852148			ACRV1	HHIP	-3.47697			ACSL6	GRIPAP1	1.98996			ACRV1	SGCA	-7.53247
	ACSM1	CAPS	1.81889			ACSBG1	ATP6V0D1	-1.35747			ACSM1	CD2AP	1.08685			ACSBG1	CHTF8	-3.07316			ACSM1	EIF1AX	1.21304			ACSBG1	HECTD3	-0.914201			ACSM1	CRP	3.98081			ACSBG1	HLA-DQB2	-2.48574			ACSM1	GRM6	5.64281			ACSBG1	SFT2D1	-1.39848
	ACSM2A	CARD8	0.979602			ACSBG2	ATP6V1D	-1.40001			ACSM2A	CD302	2.64423			ACSBG2	CHTF8	-3.07316			ACSM2A	EIF2AK2	1.07085			ACSBG2	HEMK1	-2.11433			ACSM2A	CRYBG1	1.2238			ACSBG2	HPCAL4	-3.47116			ACSM2A	GSG1	6.48866			ACSBG2	SIT1	-2.57637
	ACSM2B	CARF	0.820922			ACSF2	ATP6V1E1	-1.35103			ACSM2B	CD38	2.89585			ACSF2	CISH	-2.62215			ACSM2B	EIF2S2	1.52961			ACSF2	HSD17B13	-3.95374			ACSM2B	CWC15	1.31381			ACSF2	HRC	-2.85525			ACSM2B	GUCA1B	1.7752			ACSF2	NDUFA9	-1.80456
	ACSM5	CASP1	1.46535			ACSF3	ATP6V1H	-1.0385			ACSM5	CD44	2.46541			ACSF3	CKMT1A	-2.73922			ACSM5	EIF3J	1.70267			ACSF3	HTR2A	-5.99585			ACSM5	CWC25	0.657693			ACSF3	HSPA12B	-1.7917			ACSM5	HEPHL1	7.73814			ACSF3	DYRK2	-1.91191
	ACSM6	CASP8	1.26249			ACSL1	ATPAF1	-1.92085			ACSM6	CD5L	8.2407			ACSL1	CLCN4	-1.39653			ACSM6	EIF4E3	1.27345			ACSL1	IGF1	-1.68006			ACSM6	CXorf38	0.969104			ACSL1	HYAL1	-1.57233			ACSM6	HJURP	3.66609			ACSL1	CD52	-2.91069
	ACSS1	CC2D2A	0.882595			ACSL3	ATPAF2	-0.925722			ACSS1	CD72	2.93233			ACSL3	CLCN5	-2.34835			ACSS1	EIF5B	1.156			ACSL3	IGSF22	-5.62569			ACSS1	CYP19A1	5.13125			ACSL3	HYAL2	-1.81943			ACSS1	HROB	3.12642			ACSL3	COX20	-2.71943
	ACSS2	CCAR1	1.75387			ACSL4	ATRAID	-1.4539			ACSS2	CD80	4.36961			ACSL4	CLDN16	-3.36992			ACSS2	ELK4	0.586317			ACSL4	IQSEC3	-6.86066			ACSS2	DAP3	0.89327			ACSL4	IGFBP5	-2.27683			ACSS2	HSD17B1	3.17829			ACSL4	DYRK1A	-1.11353
	ACSS3	CCDC102B	1.64004			ACSL5	ATRN	-1.06312			ACSS3	CDC26	1.79343			ACSL5	CLDN23	-1.63619			ACSS3	ENAH	1.35534			ACSL5	IRF2BP1	-1.80074			ACSS3	DBF4	1.48286			ACSL5	IL20RA	-2.20529			ACSS3	HSF1	1.59032			ACSL5	MTMR10	-1.37099
	ACTA2	CCDC14	1.09187			ACSL6	ATXN7L3B	-0.83363			ACTA2	CDC27	1.29046			ACSL6	CLDN5	-2.25337			ACTA2	EPS15	1.25923			ACSL6	ITGA9	-1.75944			ACTA2	DDB2	1.47341			ACSL6	IL34	-3.06788			ACTA2	IFIT1B	4.43814			ACSL6	SERINC5	-2.62529
	ACTB	CCDC149	0.732427			ACSM1	AUH	-1.12694			ACTB	CDC37L1	1.38319			ACSM1	CLN6	-1.51331			ACTB	EPSTI1	1.94154			ACSM1	ITGAD	-5.06823			ACTB	DDIT3	2.07504			ACSM1	IRX5	-1.69729			ACTB	IL15RA	1.64958			ACSM1	FUCA1	-2.34764
	ACTG1	CCDC15	1.44801			ACSM2B	B3GALNT1	-1.51256			ACTG1	CDC42EP3	1.53688			ACSM2B	CLPB	-0.976337			ACTG1	ERO1A	1.98157			ACSM2B	IYD	-2.98483			ACTG1	DDTL	1.80085			ACSM2B	ISLR2	-3.87598			ACTG1	IL24	7.67524			ACSM2B	RAB19	-2.7318
	ACTL8	CCDC170	2.82701			ACSM5	B3GLCT	-0.987494			ACTL8	CDC5L	1.11277			ACSM5	CLSTN1	-1.8046			ACTL8	ETF1	1.40848			ACSM5	JUP	-1.45125			ACTL8	DDX21	1.3299			ACSM5	ITGA6	-1.22902			ACTL8	INSYN2A	3.06443			ACSM5	ZDHHC2	-1.80693
	ACTN2	CCDC173	3.03762			ACSS1	B4GAT1	-1.61116			ACTN2	CDC6	2.68198			ACSS1	CLUH	-2.48338			ACTN2	EXOC6B	1.1067			ACSS1	KCNS2	-7.03888			ACTN2	DDX60L	1.74992			ACSS1	IVD	-0.933321			ACTN2	INSYN2B	7.34315			ACSS1	CEACAM3	-8.25674
	ACTN3	CCDC187	6.45805			ACSS2	BANF1	-1.27771			ACTN3	CDC7	3.33152			ACSS2	CMTM4	-1.30576			ACTN3	F13A1	2.40695			ACSS2	KCNV2	-5.43971			ACTN3	DEK	1.03539			ACSS2	JADE2	-1.08326			ACTN3	IQCC	1.88901			ACSS2	IL16	-2.23516
	ACTN4	CCDC191	2.05295			ACSS3	BCAP31	-0.997325			ACTN4	CDC73	1.00155			ACSS3	CNNM2	-1.88013			ACTN4	F3	3.32745			ACSS3	KDR	-3.62383			ACTN4	DENND1A	0.831781			ACSS3	KCNA2	-3.06206			ACTN4	IRAK1	1.98907			ACSS3	P2RY13	-2.65871
	ACTR10	CCDC33	4.56254			ACTA2	BCAT2	-1.43384			ACTR10	CDCA7	2.91418			ACTA2	CNP	-1.39835			ACTR10	FAM161A	1.73633			ACTA2	KLHL31	-5.90778			ACTR10	DEPDC1	3.72327			ACTA2	KCNH6	-2.11297			ACTR10	ITPR3	1.86028			ACTA2	YWHAB	-1.43178
	ACTR1A	CCDC50	0.619415			ACTBL2	BCKDHB	-1.60182			ACTR1A	CDKL4	2.93438			ACTBL2	CNTNAP3B	-1.30277			ACTR1A	FAM167A	4.84452			ACTBL2	KLRG1	-7.77655			ACTR1A	DGKI	1.85483			ACTBL2	KCNIP3	-1.53323			ACTR1A	KATNAL2	1.74583			ACTBL2	ZNF512	-1.70501
	ACTR2	CCDC68	1.61727			ACTG1	BCKDK	-1.66197			ACTR2	CDKN3	2.77192			ACTG1	COBL	-1.51733			ACTR2	FAM172A	1.04787			ACTG1	KLRK1	-4.9656			ACTR2	DIAPH2	0.969499			ACTG1	KCNJ15	-1.94047			ACTR2	KCNC1	6.4483			ACTG1	PACRGL	-2.03849
	ACTR3	CCDC71L	1.38619			ACTG2	BCS1L	-1.42637			ACTR3	CDO1	2.82498			ACTG2	COG8	-1.61256			ACTR3	FAM216B	23.8723			ACTG2	KLRK1	-4.9656			ACTR3	DMXL2	1.89213			ACTG2	KCNJ8	-1.47344			ACTR3	KCND1	1.72908			ACTG2	RNF138	-1.56917
	ACTR3C	CCDC77	0.76478			ACTL6A	BDH1	-2.9043			ACTR3C	CEACAM6	8.70279			ACTL6A	COL20A1	-5.42189			ACTR3C	FAM227A	3.88727			ACTL6A	LAMB2	-1.75937			ACTR3C	DNA2	1.21276			ACTL6A	KCNK3	-2.51103			ACTR3C	KCNJ1	4.70045			ACTL6A	SIGLEC6	-4.6634
	ACTR5	CCDC82	1.49434			ACTL8	BLCAP	-0.839347			ACTR5	CENPC	1.51475			ACTL8	COMTD1	-3.13105			ACTR5	FCRL5	4.09958			ACTL8	LBX2	-3.82481			ACTR5	DNAJC12	2.08895			ACTL8	KCNK5	-1.82377			ACTR5	KCNJ13	8.17289			ACTL8	WDR25	-1.64801
	ACTR8	CCDC88A	1.5388			ACTN1	BRF2	-0.918419			ACTR8	CENPJ	2.24715			ACTN1	COQ8A	-1.47922			ACTR8	FGF1	3.89636			ACTN1	LINGO1	-4.84369			ACTR8	DNAJC13	0.942766			ACTN1	KCNS1	-2.29837			ACTR8	KCNK12	3.19144			ACTN1	CHMP3	-2.12148
	ACVR1	CCL11	3.33957			ACTN4	BRI3	-1.32094			ACVR1	CENPK	3.25652			ACTN4	COQ8B	-1.44893			ACVR1	FGF7	3.86484			ACTN4	LRRTM3	-9.3246			ACVR1	DNAJC7	1.13454			ACTN4	KIAA1549	-1.65226			ACVR1	KCNK7	3.17518			ACTN4	HEXA	-1.33166
	ACVR1B	CCL20	5.19666			ACTR10	BRINP3	-3.82062			ACVR1B	CENPU	2.86796			ACTR10	CORO1B	-1.30472			ACVR1B	FGFR1OP2	1.20606			ACTR10	LTBP3	-1.44602			ACVR1B	DONSON	0.966103			ACTR10	KIAA1671	-1.12041			ACVR1B	KCNRG	4.37812			ACTR10	SESN3	-2.49161
	ACVR1C	CCNL1	1.33316			ACTR1A	BTBD11	-1.99293			ACVR1C	CEP112	2.05116			ACTR1A	CPNE6	-4.44759			ACVR1C	FHAD1	4.02024			ACTR1A	MAB21L1	-4.67921			ACVR1C	DRAXIN	4.12345			ACTR1A	KLF13	-1.39245			ACVR1C	KCNS1	3.59251			ACTR1A	STK17B	-1.79653
	ACVR2A	CCP110	1.14943			ACTR2	BTRC	-1.12341			ACVR2A	CEP152	1.63546			ACTR2	CPTP	-1.75033			ACVR2A	FHDC1	4.07816			ACTR2	MATN2	-1.85541			ACVR2A	DYNLT1	1.08964			ACTR2	LAMB2	-1.27448			ACVR2A	KCNT1	3.89162			ACTR2	LGI2	-2.48403
	ACVR2B	CD200	1.78954			ACTR3	BUD23	-1.03765			ACVR2B	CEP170	1.68637			ACTR3	CRB2	-3.27928			ACVR2B	FILIP1L	2.82296			ACTR3	MCC	-1.2966			ACVR2B	E2F2	2.09216			ACTR3	LAMP3	-2.98979			ACVR2B	KCTD4	4.03215			ACTR3	GNG2	-2.5073
	ACVRL1	CD2AP	1.21676			ACTR3B	BVES	-1.80621			ACVRL1	CEP350	1.54693			ACTR3B	CRIP3	-2.79427			ACVRL1	FKBP14	2.15709			ACTR3B	MCHR1	-6.08115			ACVRL1	E2F7	2.05597			ACTR3B	LANCL3	-2.2681			ACVRL1	KIF18B	4.28935			ACTR3B	FADD	-2.31437
	ACY1	CD80	2.7543			ACTR3C	C10orf62	-5.40908			ACY1	CEP44	0.945277			ACTR3C	CRTC1	-1.46543			ACY1	FMN1	2.9301			ACTR3C	MED24	-0.892282			ACY1	ECPAS	0.660576			ACTR3C	LARGE1	-1.07249			ACY1	KLC2	1.78935			ACTR3C	MALL	-4.31253
	ADA2	CD83	1.33592			ACTR5	C11orf21	-2.42605			ADA2	CEP55	4.23503			ACTR5	CRYBB3	-3.14567			ADA2	FRMPD2	7.81094			ACTR5	MEIOB	-5.6414			ADA2	EDA2R	2.26753			ACTR5	LDLRAP1	-0.980545			ADA2	KLHL35	3.00051			ACTR5	GTPBP10	-1.64013
	ADAD2	CDC14A	1.25864			ACTR8	C12orf57	-1.1618			ADAD2	CEP57	1.65683			ACTR8	CSDC2	-2.34816			ADAD2	FUT8	1.69909			ACTR8	MFSD2A	-2.70436			ADAD2	EEA1	1.21639			ACTR8	LGALS4	-2.32495			ADAD2	KMT5A	1.62005			ACTR8	NTM	-5.10781
	ADAL	CDC20B	5.11326			ACTRT3	C15orf61	-1.70682			ADAL	CEP57L1	1.32173			ACTRT3	CTIF	-1.04856			ADAL	FYB1	1.59819			ACTRT3	MIP	-4.90444			ADAL	EIF2S2	1.59492			ACTRT3	LGI3	-5.76644			ADAL	KMT5C	2.06796			ACTRT3	SLC44A5	-5.21507
	ADAM10	CDC42BPA	1.05312			ACVR1	C16orf91	-1.23417			ADAM10	CEP63	1.2183			ACVR1	CTSD	-1.96584			ADAM10	GALNT5	6.40242			ACVR1	MMRN2	-1.76578			ADAM10	EIF3A	0.836965			ACVR1	LHFPL3	-5.14698			ADAM10	LBX2	3.2927			ACVR1	ICOS	-3.43142
	ADAM11	CDC6	2.03599			ACVR1B	C18orf25	-0.858638			ADAM11	CEP70	1.53755			ACVR1B	CTSF	-1.59214			ADAM11	GCC2	1.53915			ACVR1B	MOV10	-1.08498			ADAM11	EIF3J	1.43147			ACVR1B	LMTK2	-1.11787			ADAM11	LCTL	5.16418			ACVR1B	ADARB2	-8.698
	ADAM12	CDC7	2.48512			ACVR1C	C19orf54	-0.911147			ADAM12	CEP85L	2.07237			ACVR1C	CXXC5	-1.60762			ADAM12	GCNT4	3.23082			ACVR1C	MPV17L2	-1.41623			ADAM12	EIF3M	1.01998			ACVR1C	LPCAT1	-1.11403			ADAM12	LHFPL4	6.48865			ACVR1C	KSR2	-3.81045
	ADAM15	CDH1	6.56586			ACVR2A	C1orf74	-1.25082			ADAM15	CETN3	1.93202			ACVR2A	CYB561	-2.00718			ADAM15	GGCT	1.36074			ACVR2A	MTCP1	-5.81017			ADAM15	EIF4G3	0.935075			ACVR2A	LPO	-4.46839			ADAM15	LHFPL5	9.9765			ACVR2A	RNF144A	-2.20138
	ADAM17	CDK1	1.55761			ACVR2B	C22orf39	-1.01161			ADAM17	CFAP97	1.27336			ACVR2B	CYB561D2	-2.33043			ADAM17	GLDN	3.59025			ACVR2B	MTFP1	-4.99632			ADAM17	EIF5B	1.3788			ACVR2B	LRATD1	-1.58796			ADAM17	LHX4	6.51046			ACVR2B	GFRA2	-3.62738
	ADAM19	CDK12	0.709554			ACVRL1	C6orf136	-1.92321			ADAM19	CGGBP1	1.76001			ACVRL1	CYB5R3	-1.59271			ADAM19	GMFB	1.51689			ACVRL1	NAAA	-1.78111			ADAM19	ELL2	1.59966			ACVRL1	LRIG1	-1.40782			ADAM19	LINGO3	6.48511			ACVRL1	XKR9	-8.28319
	ADAM2	CDK13	0.660876			ADA2	C6orf89	-1.10228			ADAM2	CHD1	1.43809			ADA2	CYC1	-1.88634			ADAM2	GNA13	2.37514			ADA2	NAGLU	-1.53823			ADAM2	ELOC	1.29068			ADA2	LRRC31	-2.80284			ADAM2	LRP2BP	2.96215			ADA2	JAML	-2.32907
	ADAM22	CDK17	1.28192			ADAL	C9orf64	-1.21623			ADAM22	CHD9	1.19173			ADAL	CYFIP2	-2.16004			ADAM22	GNG12	1.21381			ADAL	NDRG2	-2.22322			ADAM22	EME1	1.55132			ADAL	LTBP4	-2.84769			ADAM22	LRRC19	5.85891			ADAL	MIF	-9.04705
	ADAM23	CDKL1	1.55116			ADAM10	CACNA1E	-2.27279			ADAM23	CHEK2	1.70494			ADAM10	CYP27B1	-4.99317			ADAM23	GNG2	1.82631			ADAM10	NDUFA11	-1.55233			ADAM23	EPSTI1	2.43924			ADAM10	LYZ	-1.90378			ADAM23	LRRC4	2.48405			ADAM10	RSBN1	-1.40963
	ADAM28	CDKN2A	2.56439			ADAM11	CACNB2	-2.18404			ADAM28	CHMP2B	1.23469			ADAM11	CYP8B1	-3.8093			ADAM28	GOLGA4	1.75207			ADAM11	NECAB2	-4.65494			ADAM28	ERI1	0.990425			ADAM11	MALL	-2.52053			ADAM28	LRRC46	3.46404			ADAM11	SARAF	-2.24281
	ADAM7	CDKN3	2.52097			ADAM12	CADPS	-2.13756			ADAM7	CHMP5	1.89266			ADAM12	CYS1	-2.10301			ADAM7	GPBP1	1.44291			ADAM12	NFYC	-0.977812			ADAM7	ESCO2	2.19773			ADAM12	MANSC1	-1.14082			ADAM7	LRRC74A	7.15319			ADAM12	PYROXD1	-2.04398
	ADAMDEC1	CDYL2	1.5571			ADAM17	CALB2	-4.31775			ADAMDEC1	CHURC1	1.62706			ADAM17	DAG1	-2.36246			ADAMDEC1	GPD1L	1.42888			ADAM17	NGF	-3.4257			ADAMDEC1	ESM1	1.89867			ADAM17	MAP3K15	-3.06547			ADAMDEC1	LRRN2	3.40273			ADAM17	PNPLA4	-2.23273
	ADAMTS1	CEACAM5	5.82656			ADAM19	CALM1	-1.01657			ADAMTS1	CIR1	1.58856			ADAM19	DALRD3	-1.26245			ADAMTS1	GPR157	2.344			ADAM19	NGFR	-3.1217			ADAMTS1	ETFA	0.923052			ADAM19	MCCC1	-1.09349			ADAMTS1	LRSAM1	1.68272			ADAM19	GOLGA7B	-3.54811
	ADAMTS10	CEMIP	1.26576			ADAM22	CALM3	-1.39707			ADAMTS10	CKAP2	2.25705			ADAM22	DBN1	-1.57776			ADAMTS10	GPRC5A	6.10115			ADAM22	NID1	-1.7235			ADAMTS10	ETV7	1.91879			ADAM22	MEGF10	-2.63845			ADAMTS10	MACC1	2.06132			ADAM22	TSSK6	-3.19995
	ADAMTS12	CENPC	1.35609			ADAM23	CAMK2B	-2.18473			ADAMTS12	CKAP2L	3.74508			ADAM23	DDOST	-1.35014			ADAMTS12	GTF2E2	1.64364			ADAM23	NINL	-1.77665			ADAMTS12	EXOSC1	0.885593			ADAM23	MEPCE	-0.955422			ADAMTS12	MAK	4.79721			ADAM23	CD40LG	-4.64367
	ADAMTS13	CENPJ	1.03535			ADAM28	CAND2	-1.82911			ADAMTS13	CLEC2B	3.28242			ADAM28	DENND1A	-0.999489			ADAMTS13	GUCY1A1	1.24386			ADAM28	NKAIN2	-5.27273			ADAMTS13	EZH2	1.72313			ADAM28	MFAP3L	-2.41912			ADAMTS13	MAP3K12	1.21267			ADAM28	RBIS	-2.05342
	ADAMTS14	CENPU	1.49422			ADAM32	CAP2	-1.75742			ADAMTS14	CLEC4D	5.08343			ADAM32	DENND6B	-2.20236			ADAMTS14	GUCY1A2	1.47737			ADAM32	NOL4	-7.86799			ADAMTS14	FAM111B	2.48524			ADAM32	MFSD2A	-2.35659			ADAMTS14	MAP3K19	5.86581			ADAM32	ENTHD1	-8.06422
	ADAMTS15	CEP112	1.96776			ADAM7	CAPNS1	-2.03348			ADAMTS15	CLIP4	1.21477			ADAM7	DGCR2	-1.80098			ADAMTS15	HAS2	4.09251			ADAM7	NOTCH2NLA	-5.80586			ADAMTS15	FAM114A1	0.884039			ADAM7	MLXIPL	-1.99779			ADAMTS15	MASP2	6.21441			ADAM7	C1QTNF6	-1.80882
	ADAMTS16	CEP126	2.37326			ADAM8	CAPZB	-0.87663			ADAMTS16	CLNS1A	1.17371			ADAM8	DHRS11	-2.21779			ADAMTS16	HHLA2	5.67901			ADAM8	NPBWR1	-5.71887			ADAMTS16	FAM114A2	0.801851			ADAM8	MMRN2	-1.75554			ADAMTS16	MAT1A	5.65829			ADAM8	ZDHHC21	-2.11675
	ADAMTS17	CEP152	2.57069			ADAMDEC1	CARNS1	-2.18842			ADAMTS17	CLOCK	1.07164			ADAMDEC1	DIP2C	-1.79966			ADAMTS17	HIGD1A	1.51109			ADAMDEC1	NPC1L1	-2.33294			ADAMTS17	FAM118A	1.41989			ADAMDEC1	MN1	-1.66437			ADAMTS17	MCRIP2	1.84728			ADAMDEC1	CADM2	-8.38344
	ADAMTS18	CEP170	0.624767			ADAMTS1	CASP9	-1.19578			ADAMTS18	CLSPN	4.01033			ADAMTS1	DLK1	-7.06069			ADAMTS18	HINT3	1.75913			ADAMTS1	NREP	-3.09945			ADAMTS18	FAM133B	1.08016			ADAMTS1	MS4A1	-3.1755			ADAMTS18	MED18	1.41633			ADAMTS1	CMC2	-1.62914
	ADAMTS2	CEP350	1.13096			ADAMTS10	CASQ1	-2.8782			ADAMTS2	CMPK1	1.8342			ADAMTS10	DNAJB12	-1.35217			ADAMTS2	HMGN4	1.81613			ADAMTS10	OGDH	-1.15356			ADAMTS2	FAM83A	2.75932			ADAMTS10	MS4A15	-3.49029			ADAMTS2	MEGF11	3.68209			ADAMTS10	CHRNB4	-7.77912
	ADAMTS3	CEP57L1	0.895762			ADAMTS12	CASQ2	-2.72141			ADAMTS3	CNKSR2	3.83011			ADAMTS12	DNAJC22	-1.93548			ADAMTS3	HNRNPA3	1.01997			ADAMTS12	OGDHL	-2.82576			ADAMTS3	FANCD2	1.07102			ADAMTS12	MSI1	-2.03799			ADAMTS3	MEIOC	5.39869			ADAMTS12	CAMK4	-3.29628
	ADAMTS4	CEP78	1.14464			ADAMTS14	CAVIN4	-2.81483			ADAMTS4	CNOT6	0.950086			ADAMTS14	DNAJC5	-1.22607			ADAMTS4	HOMER1	2.46413			ADAMTS14	OPCML	-6.54226			ADAMTS4	FAS	1.3553			ADAMTS14	MUC1	-1.83309			ADAMTS4	MFSD2B	2.69333			ADAMTS14	ARL11	-2.35001
	ADAMTS5	CEP89	0.79583			ADAMTS15	CBSL	-4.13863			ADAMTS5	CNOT7	1.69092			ADAMTS15	DNM2	-1.29656			ADAMTS5	HOPX	5.13444			ADAMTS15	OR2A1	-6.1657			ADAMTS5	FBXW7	0.95832			ADAMTS15	MUC5AC	-5.79788			ADAMTS5	MIGA2	2.10906			ADAMTS15	KRAS	-1.79969
	ADAMTS9	CERKL	5.06486			ADAMTS16	CBX8	-2.40424			ADAMTS9	CNRIP1	2.09972			ADAMTS16	DNMT3B	-2.08995			ADAMTS9	HSH2D	2.39564			ADAMTS16	OR5AN1	-6.13624			ADAMTS9	FERMT1	2.30666			ADAMTS16	MXD4	-1.37833			ADAMTS9	MKI67	3.93635			ADAMTS16	MBNL1	-1.47617
	ADAMTSL1	CERS5	0.691396			ADAMTS17	CCDC127	-1.31292			ADAMTSL1	CNTLN	2.13361			ADAMTS17	DRC3	-1.43966			ADAMTSL1	IDO1	4.80294			ADAMTS17	OTOA	-5.78097			ADAMTSL1	FGD6	1.05715			ADAMTS17	MYL1	-6.2221			ADAMTSL1	MKRN2OS	5.60498			ADAMTS17	FREM2	-7.731
	ADAMTSL2	CFAP161	1.26252			ADAMTS18	CCDC28B	-1.77737			ADAMTSL2	COMMD6	1.65265			ADAMTS18	DRD2	-6.07931			ADAMTSL2	IFT57	1.69347			ADAMTS18	OTUD7A	-2.97763			ADAMTSL2	FGF7	3.34545			ADAMTS18	MYLIP	-1.78871			ADAMTSL2	MLANA	10.2053			ADAMTS18	KLRB1	-3.24512
	ADAMTSL4	CFAP300	2.58799			ADAMTS19	CCDC8	-1.77371			ADAMTSL4	COPS2	2.19913			ADAMTS19	DSP	-1.12015			ADAMTSL4	IGSF6	2.20494			ADAMTS19	P2RX6	-5.50096			ADAMTSL4	FGFR1OP2	0.736241			ADAMTS19	MYRIP	-1.3922			ADAMTSL4	MLST8	1.92616			ADAMTS19	PAIP2	-1.81689
	ADAMTSL5	CFAP44	1.89112			ADAMTS2	CCDC9B	-1.37244			ADAMTSL5	CPSF2	0.93734			ADAMTS2	DUS3L	-1.84193			ADAMTSL5	IL1R1	1.55467			ADAMTS2	PAN2	-1.69284			ADAMTSL5	FOSL1	3.55564			ADAMTS2	NDRG2	-1.86372			ADAMTSL5	MMP24	2.99358			ADAMTS2	KRBA2	-4.09164
	ADAP1	CFAP52	5.07382			ADAMTS20	CCND2	-1.7458			ADAP1	CPSF6	0.763773			ADAMTS20	DUSP9	-3.95488			ADAP1	IL1RL1	6.29394			ADAMTS20	PAPSS2	-1.19599			ADAP1	FOXM1	1.90292			ADAMTS20	NDRG4	-2.35975			ADAP1	MOG	6.70147			ADAMTS20	XKRX	-2.67022
	ADAP2	CFAP57	2.69335			ADAMTS3	CCNJL	-1.75443			ADAP2	CRACR2A	2.55957			ADAMTS3	ECI1	-1.52101			ADAP2	IL31RA	5.71656			ADAMTS3	PAQR6	-6.28499			ADAP2	FRMD5	1.81822			ADAMTS3	NECAB1	-1.98115			ADAP2	MROH1	1.73598			ADAMTS3	CRTAM	-2.28405
	ADAR	CFAP65	8.62761			ADAMTS4	CD276	-1.12109			ADAR	CRBN	1.25344			ADAMTS4	EDA	-2.08245			ADAR	INIP	0.961407			ADAMTS4	PATZ1	-1.89794			ADAR	FTH1	2.16663			ADAMTS4	NECAB3	-1.52193			ADAR	MUC6	5.12822			ADAMTS4	LIPA	-2.83939
	ADARB1	CFAP73	4.62406			ADAMTS5	CD99L2	-1.27404			ADARB1	CREB1	1.21509			ADAMTS5	EFNA2	-7.28968			ADARB1	INTS6L	2.00977			ADAMTS5	PCDH1	-1.67217			ADARB1	GABRR2	1.79419			ADAMTS5	NEO1	-1.11305			ADARB1	MUC6	5.12822			ADAMTS5	RPL22	-1.78782
	ADARB2	CFAP74	5.78976			ADAMTS6	CDA	-1.92461			ADARB2	CRIPT	0.954369			ADAMTS6	EHD1	-1.29284			ADARB2	IQCG	1.51776			ADAMTS6	PCDHGA1	-4.66781			ADARB2	GAPDH	2.00532			ADAMTS6	NEURL1B	-1.53885			ADARB2	MVD	1.88564			ADAMTS6	S100B	-4.28807
	ADAT1	CFAP97	1.32296			ADAMTS7	CDC42EP3	-1.24817			ADAT1	CRP	6.95385			ADAMTS7	EIF4G1	-1.21517			ADAT1	IRF4	2.89301			ADAMTS7	PCDHGA2	-4.08917			ADAT1	GBP2	2.37612			ADAMTS7	NIBAN3	-3.11877			ADAT1	NDOR1	2.65657			ADAMTS7	ZNF763	-1.79727
	ADAT2	CFI	1.54951			ADAMTS9	CDH13	-2.17387			ADAT2	CSGALNACT2	1.98612			ADAMTS9	ELAC2	-1.23447			ADAT2	ITGA4	1.46334			ADAMTS9	PCDHGB4	-3.16821			ADAT2	GBP5	3.07333			ADAMTS9	NINJ2	-1.59659			ADAT2	NIPAL4	4.14442			ADAMTS9	SPOCK3	-8.7327
	ADCK1	CGN	4.80272			ADAMTSL1	CDH2	-2.26175			ADCK1	CSNK1G3	2.06758			ADAMTSL1	ELF3	-1.70984			ADCK1	ITGB1BP1	1.12538			ADAMTSL1	PCSK1	-3.20955			ADCK1	GCH1	1.55328			ADAMTSL1	NOL4L	-0.83592			ADCK1	NLGN3	2.0939			ADAMTSL1	CNOT8	-1.32626
	ADCY1	CHAF1B	1.49267			ADAMTSL3	CDK16	-1.18278			ADCY1	CSPP1	1.23384			ADAMTSL3	ELOVL1	-1.46696			ADCY1	ITGB6	6.1889			ADAMTSL3	PER2	-1.6996			ADCY1	GINS1	2.05722			ADAMTSL3	NOTCH1	-1.17683			ADCY1	NME9	3.94777			ADAMTSL3	KLRK1	-3.48548
	ADCY3	CHD1	1.55381			ADAMTSL4	CDKN2AIPNL	-1.26016			ADCY3	CTSS	2.66967			ADAMTSL4	ENOSF1	-1.52312			ADCY3	ITSN2	1.22309			ADAMTSL4	PFKL	-1.46358			ADCY3	GINS4	1.50596			ADAMTSL4	NPPA	-2.09028			ADCY3	NNAT	3.04327			ADAMTSL4	KLRK1	-3.48548
	ADCY4	CHD2	0.770517			ADAMTSL5	CDS2	-1.18445			ADCY4	CUL5	0.872345			ADAMTSL5	EPB41L1	-1.41843			ADCY4	KCNN4	3.8217			ADAMTSL5	PHKA1	-1.58416			ADCY4	GLRX	1.79057			ADAMTSL5	NPR3	-1.84502			ADCY4	NODAL	6.02113			ADAMTSL5	RPP40	-3.11129
	ADCY5	CHD9	1.46611			ADAP1	CELF2	-1.04116			ADCY5	CWC15	1.34481			ADAP1	EPHA1	-2.75451			ADCY5	KCNQ3	5.09026			ADAP1	PIEZO2	-1.63212			ADCY5	GNPNAT1	1.36294			ADAP1	NPTXR	-1.87172			ADCY5	NRIP2	3.08775			ADAP1	PIP4K2A	-1.49293
	ADCY6	CHEK2	1.5338			ADAP2	CERS6	-1.36425			ADCY6	CWC25	0.745772			ADAP2	EPHB3	-3.96858			ADCY6	KCTD9	1.40346			ADAP2	PITPNM2	-2.01756			ADCY6	GOLGA4	1.82247			ADAP2	NRG2	-1.71748			ADCY6	NSD2	2.05344			ADAP2	ELAC1	-1.76209
	ADCY7	CHFR	0.684303			ADAR	CHCHD2	-1.74461			ADCY7	CWC27	1.49712			ADAR	EPHX2	-1.97015			ADCY7	KIF14	2.58508			ADAR	PKLR	-3.85769			ADCY7	GOLGB1	0.955665			ADAR	NRGN	-2.21507			ADCY7	NT5C1B	5.97263			ADAR	AK5	-6.02214
	ADCY9	CHSY1	1.35231			ADARB1	CHCHD3	-1.45749			ADCY9	CXCL5	6.89546			ADARB1	EPN1	-1.4453			ADCY9	KIF27	1.77847			ADARB1	PKNOX2	-6.20237			ADCY9	GON4L	0.738311			ADARB1	NRXN3	-2.12788			ADCY9	NUSAP1	3.36362			ADARB1	OCM	-7.98454
	ADCYAP1	CLCA2	3.99329			ADARB2	CHCHD5	-1.07913			ADCYAP1	CXCL8	3.7146			ADARB2	ERBB3	-1.86385			ADCYAP1	KIF2A	1.44778			ADARB2	PLAC8L1	-6.04431			ADCYAP1	GORAB	1.32615			ADARB2	NTN4	-1.75393			ADCYAP1	NUTM2B	3.52419			ADARB2	CD4	-2.29186
	ADCYAP1R1	CLCF1	1.51251			ADAT1	CHCHD7	-0.962116			ADCYAP1R1	CXCL9	4.32407			ADAT1	ERCC2	-1.62403			ADCYAP1R1	KIF3A	1.56578			ADAT1	PLD4	-6.16578			ADCYAP1R1	GPBP1	1.08095			ADAT1	NTRK3	-2.07242			ADCYAP1R1	NUTM2G	9.61877			ADAT1	RAB4B	-2.15162
	ADD1	CLDN14	3.22233			ADAT2	CHD4	-0.679349			ADD1	CYLD	1.36152			ADAT2	ERLIN2	-1.32529			ADD1	KIF5B	1.38965			ADAT2	PLXNA4	-2.91772			ADD1	GPX8	1.65408			ADAT2	NUTM2A	-1.72532			ADD1	ODF3	8.00036			ADAT2	SRSF6	-1.51055
	ADD2	CLEC19A	5.74464			ADCK1	CHMP3	-1.05822			ADD2	CYTIP	2.27724			ADCK1	ESAM	-1.69228			ADD2	KRT17	5.38307			ADCK1	POLR2A	-1.06969			ADD2	GREM1	4.23271			ADCK1	OLFM2	-1.7417			ADD2	OLAH	5.17317			ADCK1	SPSB3	-3.61888
	ADD3	CLEC4A	1.72732			ADCK5	CHN2	-1.43441			ADD3	DAPK2	2.12253			ADCK5	ESRRA	-1.94737			ADD3	LACC1	1.62462			ADCK5	POMT1	-1.51969			ADD3	GRIPAP1	1.04807			ADCK5	OLFML2A	-2.54704			ADD3	OMG	3.00581			ADCK5	MGAT4A	-1.63671
	ADGRA1	CLSPN	2.52359			ADCY1	CHP1	-1.61253			ADGRA1	DAPP1	3.02282			ADCY1	ESRRB	-3.34819			ADGRA1	LAMC2	3.70081			ADCY1	PPP1R27	-5.19454			ADGRA1	GSTM1	8.28128			ADCY1	OPHN1	-1.10011			ADGRA1	OPRD1	3.84363			ADCY1	IKZF2	-1.98135
	ADGRA2	CLSTN3	1.2494			ADCY2	CHPF	-1.71866			ADGRA2	DBF4	2.03085			ADCY2	EVPL	-2.33046			ADGRA2	LIMA1	1.66267			ADCY2	PPP5C	-0.80073			ADGRA2	GTF2E2	0.890886			ADCY2	P3H2	-2.2743			ADGRA2	OR10A2	9.28666			ADCY2	CALM1	-1.49236
	ADGRB2	CMPK2	1.4319			ADCY3	CHRM2	-3.29434			ADGRB2	DCAF17	1.01344			ADCY3	F11	-3.16129			ADGRB2	LIMS1	1.48705			ADCY3	PRMT7	-1.42065			ADGRB2	GTF2F2	0.869416			ADCY3	PAK4	-1.25452			ADGRB2	OR2A1	6.94139			ADCY3	TESPA1	-2.56611
	ADGRB3	CNGA3	3.65312			ADCY5	CHST10	-1.03768			ADGRB3	DCP2	1.45292			ADCY5	F2RL1	-2.00301			ADGRB3	LRRC23	2.22339			ADCY5	PROSER2	-1.797			ADGRB3	GTPBP4	1.06893			ADCY5	PARM1	-2.33237			ADGRB3	OR2A42	6.39172			ADCY5	PLEKHA2	-1.61743
	ADGRD1	CNOT6L	0.987036			ADCY6	CHST13	-3.48585			ADGRD1	DCUN1D4	1.46875			ADCY6	FAAH	-2.78296			ADGRD1	LRRC58	2.14576			ADCY6	PRPSAP1	-1.50861			ADGRD1	GTSE1	2.24913			ADCY6	PATZ1	-1.14723			ADGRD1	OR2AG1	8.60488			ADCY6	LY86	-2.39296
	ADGRD2	CNTLN	2.35216			ADCY7	CHTOP	-0.915225			ADGRD2	DCUN1D5	0.80307			ADCY7	FAM171A1	-2.24922			ADGRD2	LSM14A	0.699848			ADCY7	PRSS36	-3.81838			ADGRD2	HAPLN3	1.69258			ADCY7	PBOV1	-1.98048			ADGRD2	OR2H2	6.64281			ADCY7	NDFIP1	-1.74832
	ADGRE1	CNTNAP3B	1.31356			ADCY9	CIAO1	-0.705509			ADGRE1	DDX3Y	27.0352			ADCY9	FAM189A1	-2.45737			ADGRE1	MACC1	3.31195			ADCY9	PTCD1	-3.93874			ADGRE1	HAS2	2.36605			ADCY9	PCDH12	-1.70414			ADGRE1	OR2I1P	6.42385			ADCY9	AFAP1	-1.82804
	ADGRE2	COBLL1	1.15331			ADCYAP1	CIAO2B	-1.54407			ADGRE2	DDX58	1.42258			ADCYAP1	FAM20C	-2.44265			ADGRE2	MAP7D3	1.47572			ADCYAP1	PTGDR2	-5.8521			ADGRE2	HAUS6	0.812861			ADCYAP1	PCDH19	-2.66973			ADGRE2	OR2I1P	6.42385			ADCYAP1	LAT	-3.66759
	ADGRE3	COL12A1	0.999869			ADCYAP1R1	CIAPIN1	-1.08284			ADGRE3	DDX60	1.71446			ADCYAP1R1	FAM234A	-1.88587			ADGRE3	MBD2	1.34486			ADCYAP1R1	PTPRB	-1.8834			ADGRE3	HAVCR2	1.72948			ADCYAP1R1	PCDH9	-1.72564			ADGRE3	OR51I2	8.31523			ADCYAP1R1	ARF6	-1.39084
	ADGRE5	COL4A3	1.38202			ADD1	CIDEA	-3.03091			ADGRE5	DDX60L	2.74092			ADD1	FAM3A	-1.10416			ADGRE5	MBNL2	1.52939			ADD1	PWWP3A	-1.5572			ADGRE5	HBQ1	5.27368			ADD1	PCDHGA2	-1.61905			ADGRE5	OR51M1	8.47568			ADD1	CD3G	-3.51077
	ADGRF1	COL8A1	1.19862			ADD2	CIPC	-1.65707			ADGRF1	DEK	1.94361			ADD2	FAM71C	-7.12715			ADGRF1	MCUB	2.41734			ADD2	RAPH1	-2.13785			ADGRF1	HIF1A	2.13176			ADD2	PCSK9	-2.70577			ADGRF1	ORM2	7.65001			ADD2	CD47	-2.15799
	ADGRF2	CPNE7	4.55476			ADD3	CITED2	-1.5679			ADGRF2	DEPDC1	4.53389			ADD3	FAM83G	-2.95583			ADGRF2	MDFIC	1.29901			ADD3	RBM14	-1.67129			ADGRF2	HJURP	3.0098			ADD3	PDK3	-0.901799			ADGRF2	OTOF	5.55897			ADD3	DCSTAMP	-8.20308
	ADGRF3	CPNE8	1.87114			ADGRA1	CLASP1	-1.03211			ADGRF3	DERL3	3.22629			ADGRA1	FASTK	-1.33682			ADGRF3	ME2	1.27154			ADGRA1	RBP4	-2.60158			ADGRF3	HMGA1	2.11568			ADGRA1	PDPK1	-0.660092			ADGRF3	P3H1	1.67854			ADGRA1	FAM153B	-7.97303
	ADGRF4	CRACD	2.05636			ADGRA2	CLCN3	-1.25802			ADGRF4	DIAPH2	1.97442			ADGRA2	FASTKD5	-1.09067			ADGRF4	MEAF6	1.36924			ADGRA2	REELD1	-4.81			ADGRF4	HMGA2	2.61528			ADGRA2	PEAR1	-1.49918			ADGRF4	PAQR6	2.43529			ADGRA2	SIRT4	-7.15066
	ADGRF5	CRNN	4.42788			ADGRB2	CLCN4	-1.85491			ADGRF5	DIMT1	0.868757			ADGRB2	FBXO21	-1.36701			ADGRF5	MED18	2.34004			ADGRB2	RELN	-2.39343			ADGRF5	HMGN4	0.798895			ADGRB2	PEX11G	-1.62908			ADGRF5	PATE4	6.6428			ADGRB2	TM4SF18	-2.65033
	ADGRG1	CRYBG1	1.11276			ADGRD1	CLIC5	-1.07633			ADGRG1	DLG1	0.619572			ADGRD1	FCGRT	-1.25239			ADGRG1	MINDY2	1.02492			ADGRD1	RGPD1	-4.71449			ADGRG1	HMGXB4	0.755618			ADGRD1	PGAP2	-0.835612			ADGRG1	PBLD	1.74378			ADGRD1	CTBS	-1.75524
	ADGRG3	CSNK1G3	1.69405			ADGRE2	CLPP	-1.18672			ADGRG3	DNAH12	4.41584			ADGRE2	FCSK	-1.7769			ADGRG3	MIS18BP1	1.73008			ADGRE2	RHBG	-8.10492			ADGRG3	HNRNPA2B1	0.77621			ADGRE2	PIGR	-3.83723			ADGRG3	PBOV1	7.85224			ADGRE2	ABRAXAS1	-1.69649
	ADGRG5	CSPP1	1.44161			ADGRF1	CLPTM1	-1.3776			ADGRG5	DNAJB14	1.0533			ADGRF1	FGFR2	-2.8034			ADGRG5	MLKL	1.81754			ADGRF1	RIOX1	-2.71354			ADGRG5	HNRNPC	0.865381			ADGRF1	PLA2G2D	-4.34315			ADGRG5	PCSK1	5.84545			ADGRF1	CDKL2	-8.14653
	ADGRG6	CTBS	0.995453			ADGRF2	CLTB	-1.46784			ADGRG6	DNAJC21	1.37326			ADGRF2	FGFR3	-3.04927			ADGRG6	MMD	1.84489			ADGRF2	RNASE13	-5.69615			ADGRG6	HNRNPDL	0.851721			ADGRF2	PLA2G4F	-3.46025			ADGRG6	PDE6A	4.5732			ADGRF2	CD164	-1.69328
	ADGRL1	CTDSPL2	0.958829			ADGRF3	CLUH	-1.7793			ADGRL1	DPH3	2.08296			ADGRF3	FGFR4	-2.85613			ADGRL1	MMGT1	1.52897			ADGRF3	RNPEP	-1.40157			ADGRL1	HNRNPR	0.669003			ADGRF3	PLIN4	-3.35542			ADGRL1	PDE6C	9.06907			ADGRF3	SLC16A7	-2.0209
	ADGRL2	CTNND1	0.96231			ADGRF4	CMBL	-1.40031			ADGRL2	DTHD1	5.76076			ADGRF4	FIGNL2	-4.43626			ADGRL2	MOB1A	1.17255			ADGRF4	ROBO4	-3.37664			ADGRL2	HPRT1	1.28566			ADGRF4	PLPPR1	-4.0068			ADGRL2	PDP2	1.3993			ADGRF4	LRIG1	-1.47093
	ADGRL3	CTSE	5.18859			ADGRF5	CMC1	-0.921957			ADGRL3	DTWD1	1.83828			ADGRF5	FIZ1	-1.59627			ADGRL3	MORC3	1.35831			ADGRF5	RPS29	-1.77477			ADGRL3	HSP90AA1	2.25237			ADGRF5	POLR3H	-1.41882			ADGRL3	PDZK1	2.36111			ADGRF5	HSD17B12	-1.77095
	ADGRV1	CTTNBP2NL	1.03491			ADGRG1	CMTM5	-2.46798			ADGRV1	DTX3L	1.03505			ADGRG1	FKBP9	-1.34206			ADGRV1	MPHOSPH8	1.15854			ADGRG1	RTL9	-5.77184			ADGRV1	HSPD1	2.12759			ADGRG1	POM121C	-0.735776			ADGRV1	PFKM	1.27013			ADGRG1	TPT1	-2.61873
	ADH1A	CTXN1	3.08437			ADGRG2	CNFN	-4.60106			ADH1A	DYNLT3	1.66679			ADGRG2	FLNB	-1.62383			ADH1A	MPZL3	2.2192			ADGRG2	RTN4RL2	-2.37805			ADH1A	IAH1	0.663192			ADGRG2	POMGNT2	-0.933199			ADH1A	PGAM4	7.6872			ADGRG2	GPAM	-3.26326
	ADH1B	CWC25	0.910848			ADGRG3	CNN2	-1.24707			ADH1B	E2F2	3.98435			ADGRG3	FLNC	-2.66267			ADH1B	MSANTD3	1.95023			ADGRG3	RTTN	-2.06864			ADH1B	IFIT2	1.80444			ADGRG3	PRDM11	-1.80641			ADH1B	PHKG1	2.08877			ADGRG3	TFCP2	-0.898332
	ADH1C	CXCL12	2.00534			ADGRG5	CNNM1	-2.4567			ADH1C	EBAG9	1.20919			ADGRG5	FNTB	-1.43533			ADH1C	MSRB3	2.24994			ADGRG5	SARDH	-2.62449			ADH1C	IFIT3	2.10709			ADGRG5	PRIMA1	-4.25691			ADH1C	PHOSPHO1	4.2855			ADGRG5	CD44	-1.87242
	ADH4	CXCL17	2.23013			ADGRG6	CNNM4	-1.49159			ADH4	EEA1	1.7435			ADGRG6	FNTB	-1.43533			ADH4	MTHFD2	3.64276			ADGRG6	SARS2	-4.55349			ADH4	IFIT5	1.07814			ADGRG6	PRKAB1	-0.876705			ADH4	PIF1	3.52922			ADGRG6	SLC38A1	-1.73344
	ADH5	CXCL3	2.1363			ADGRL1	CNTFR	-2.50937			ADH5	EFCAB13	1.81532			ADGRL1	FOSB	-5.14949			ADH5	MTPN	1.25367			ADGRL1	SDC3	-2.40392			ADH5	IFITM3	1.37623			ADGRL1	PRR4	-2.96135			ADH5	PIP5KL1	2.04259			ADGRL1	LBH	-1.81691
	ADH6	CXCL6	3.48504			ADGRL2	COA3	-1.9367			ADH6	EHBP1	1.22679			ADGRL2	FOXN4	-6.07913			ADH6	MTPN	1.25367			ADGRL2	SEC24C	-1.30996			ADH6	IFRD1	1.21425			ADGRL2	PRR4	-2.96135			ADH6	PKD2L2	5.8777			ADGRL2	GPR141	-4.14676
	ADI1	CXorf38	0.917476			ADGRL3	COL10A1	-1.01528			ADI1	EIF1AY	25.7367			ADGRL3	FUT3	-3.36476			ADI1	MUC1	4.79617			ADGRL3	SEC61A2	-2.37517			ADI1	IGF1	3.5189			ADGRL3	PRSS16	-1.92705			ADI1	PLCD4	2.77036			ADGRL3	RAB2A	-1.48091
	ADIPOQ	CYP19A1	2.13974			ADGRL4	COL9A1	-2.60088			ADIPOQ	EIF2AK2	1.39452			ADGRL4	FUT6	-3.1177			ADIPOQ	MUC4	3.20407			ADGRL4	SERPINA4	-2.92633			ADIPOQ	IGF2BP2	1.22592			ADGRL4	PRTG	-1.66864			ADIPOQ	PLET1	7.42328			ADGRL4	COMMD8	-1.79507
	ADIPOR2	CYP1B1	2.57713			ADH1B	COMMD4	-1.03817			ADIPOR2	EIF3E	2.12127			ADH1B	FZD1	-2.00453			ADIPOR2	NAP1L1	2.29188			ADH1B	SERPINA5	-3.50108			ADIPOR2	IGF2BP3	2.85233			ADH1B	PSAPL1	-2.59474			ADIPOR2	POC1A	2.09437			ADH1B	WARS2	-1.15217
	ADK	CYP20A1	1.11748			ADH4	COMMD9	-0.84144			ADK	EIF3J	1.87145			ADH4	FZD5	-1.75561			ADK	NBN	1.10429			ADH4	SEZ6	-3.19085			ADK	IGLON5	3.20013			ADH4	PSKH1	-0.944393			ADK	POC1B-GALNT4	3.33398			ADH4	FAM98B	-1.80561
	ADM	CYP24A1	6.92153			ADH5	COPG2	-1.0112			ADM	EIF5A2	2.04326			ADH5	G6PC3	-2.76614			ADM	NCF2	2.52388			ADH5	SEZ6L	-5.46224			ADM	IKBIP	1.20339			ADH5	PTPRB	-1.75936			ADM	POLH	1.82062			ADH5	STYX	-1.44885
	ADM2	CYP2F1	4.18881			ADH6	COPRS	-1.22435			ADM2	EIF5B	1.23658			ADH6	GABRQ	-5.01976			ADM2	NCL	1.08816			ADH6	SHISAL1	-6.03091			ADM2	IL1RL2	2.82662			ADH6	PTPRG	-1.16188			ADM2	PROX2	3.20215			ADH6	LGR5	-7.56806
	ADNP	CYTH1	0.884359			ADHFE1	COPS6	-1.22239			ADNP	ELF2	1.29076			ADHFE1	GAL3ST3	-5.18862			ADNP	NEMF	1.01902			ADHFE1	SIRT3	-1.2671			ADNP	IL31RA	4.29768			ADHFE1	PXMP4	-2.399			ADNP	PRR29	3.48003			ADHFE1	PRIMA1	-4.99466
	ADNP2	DAB2	0.983182			ADI1	COPS7A	-1.61629			ADNP2	ELK4	1.35147			ADI1	GALE	-2.3921			ADNP2	NEXN	2.2861			ADI1	SLC22A11	-6.21274			ADNP2	IQCB1	1.0436			ADI1	RAB40C	-1.20314			ADNP2	PRRT1B	5.92563			ADI1	CDC42	-1.6048
	ADO	DBF4	1.76627			ADIPOQ	COPS8	-1.23224			ADO	EMC2	1.18255			ADIPOQ	GALNT14	-2.41939			ADO	NIN	1.79732			ADIPOQ	SLC22A25	-3.62627			ADO	IRAK2	1.79798			ADIPOQ	RAG1	-2.36759			ADO	PRSS48	9.10224			ADIPOQ	PCDHGB5	-2.32508
	ADORA1	DCBLD1	0.87849			ADIPOR2	COPZ1	-0.945604			ADORA1	ENAH	1.48491			ADIPOR2	GALNT2	-2.0379			ADORA1	NKX2-1	9.23119			ADIPOR2	SLC30A10	-2.93675			ADORA1	ITGA2	1.90566			ADIPOR2	RAP1GAP	-1.95722			ADORA1	PTDSS2	1.663			ADIPOR2	RAB27B	-4.72716
	ADORA2A	DCDC1	4.62858			ADK	COQ10A	-2.12348			ADORA2A	EPB41L2	2.16407			ADK	GANAB	-1.21512			ADORA2A	NRAS	1.23543			ADK	SLC34A1	-4.08232			ADORA2A	JAK2	1.26349			ADK	RASA4	-1.52963			ADORA2A	QPCTL	2.43941			ADK	NRXN1	-4.13721
	ADORA2B	DCLRE1C	1.01345			ADM	COQ5	-1.17339			ADORA2B	EPO	4.31537			ADM	GATD3B	-2.55419			ADORA2B	NRBF2	1.28118			ADM	SLC45A3	-2.40617			ADORA2B	KARS1	1.21653			ADM	RASA4B	-1.60704			ADORA2B	RAB41	8.37074			ADM	GLIPR1L2	-7.91865
	ADPGK	DCP2	1.02039			ADM2	COQ6	-1.13192			ADPGK	EPS15	1.31235			ADM2	GBA	-1.6932			ADPGK	NRGN	3.13111			ADM2	SLC46A1	-2.70041			ADPGK	KCNE1	2.28399			ADM2	RASL10B	-2.22345			ADPGK	RABL6	2.43706			ADM2	LZTFL1	-1.39524
	ADPRH	DDHD1	1.01764			ADNP	COQ7	-1.5655			ADPRH	EPSTI1	2.00401			ADNP	GBA2	-1.27523			ADPRH	NSMAF	1.32436			ADNP	SLC6A1	-4.40426			ADPRH	KCNK13	2.47565			ADNP	RETREG3	-0.680927			ADPRH	RBP2	6.75339			ADNP	BET1	-1.38899
	ADPRHL1	DDX46	0.791847			ADNP2	COQ9	-2.08553			ADPRHL1	ERGIC2	1.55123			ADNP2	GBF1	-1.15848			ADPRHL1	NT5C3A	1.64002			ADNP2	SLCO2B1	-2.2008			ADPRHL1	KCNN4	1.95191			ADNP2	RFX1	-1.15148			ADPRHL1	RBSN	0.766376			ADNP2	CBY1	-1.15369
	ADPRM	DDX5	0.976693			ADO	CORIN	-2.03191			ADPRM	ERI1	1.03295			ADO	GCN1	-1.31757			ADPRM	NUP58	1.11819			ADO	SLFNL1	-3.44268			ADPRM	KIF11	1.98538			ADO	RGP1	-0.707403			ADPRM	RHBDL2	2.66871			ADO	ACSL5	-0.971603
	ADRA1A	DDX58	1.76454			ADORA1	COX10	-2.23492			ADRA1A	ETV7	2.54522			ADORA1	GGT6	-2.94545			ADRA1A	ODF2L	1.68514			ADORA1	SMAD6	-1.84876			ADRA1A	KIF14	3.28692			ADORA1	RIMS4	-2.86123			ADRA1A	RHD	7.65876			ADORA1	HLA-DPA1	-1.9853
	ADRA1B	DDX60	1.86262			ADORA2A	COX14	-1.70241			ADRA1B	EVI2A	2.54186			ADORA2A	GLB1L2	-2.26965			ADRA1B	OGFRL1	1.52306			ADORA2A	SNRNP200	-1.01476			ADRA1B	KIF15	2.86898			ADORA2A	RNF144A	-1.15424			ADRA1B	RNF39	4.95731			ADORA2A	ACSL6	-2.68218
	ADRA2A	DDX60L	1.23158			ADORA3	COX15	-1.19234			ADRA2A	EVI5	1.04382			ADORA3	GLDC	-3.2567			ADRA2A	OLR1	4.2849			ADORA3	SORL1	-2.17977			ADRA2A	KIF18B	2.20426			ADORA3	ROBO4	-1.71378			ADRA2A	RPS6KL1	2.0856			ADORA3	TRDN	-8.46313
	ADRA2B	DEK	1.07705			ADPGK	COX4I1	-1.70581			ADRA2B	EXOC5	1.1994			ADPGK	GLG1	-1.10501			ADRA2B	OR3A2	6.40627			ADPGK	SPINK7	-5.24112			ADRA2B	KIF23	1.96353			ADPGK	RORC	-2.10936			ADRA2B	RSPH9	5.16792			ADPGK	CD74	-2.04209
	ADRB1	DENND4A	1.13408			ADPRH	COX7A1	-2.00459			ADRB1	EXOC6	1.44904			ADPRH	GLIS2	-1.81908			ADRB1	OSGIN2	1.3005			ADPRH	SPOUT1	-5.08106			ADRB1	KIF2C	2.10669			ADPRH	SARM1	-1.16784			ADRB1	RTL1	6.92372			ADPRH	TRAT1	-3.28492
	ADRB2	DGKE	1.75019			ADPRHL1	COX7A2L	-0.913155			ADRB2	F9	23.9736			ADPRHL1	GLYR1	-0.761814			ADRB2	PAK2	0.882467			ADPRHL1	SPSB4	-7.08521			ADRB2	KIF5B	0.766972			ADPRHL1	SBK1	-1.76106			ADRB2	S100G	7.03512			ADPRHL1	PPP2R5C	-1.144
	ADRB3	DGKH	1.20176			ADPRM	COX7B	-1.88533			ADRB3	FAM114A1	1.03046			ADPRM	GMPPA	-1.28368			ADRB3	PALLD	1.46014			ADPRM	SPTSSB	-5.69657			ADRB3	KLF1	4.24823			ADPRM	SCD	-2.20724			ADRB3	SCG5	3.21857			ADPRM	RAB8B	-1.60282
	ADSL	DIAPH2	1.27139			ADRA1A	CPEB3	-1.02872			ADSL	FAM114A2	1.15075			ADRA1A	GNA11	-1.33403			ADSL	PAPOLB	6.57748			ADRA1A	SREBF1	-2.75395			ADSL	KNL1	3.05953			ADRA1A	SCGB1A1	-3.23284			ADSL	SCRG1	4.70466			ADRA1A	MYL12A	-1.95247
	ADSS2	DICER1	0.875812			ADRA1B	CPEB4	-1.54197			ADSS2	FAM126A	1.82168			ADRA1B	GNAZ	-2.05125			ADSS2	PARVA	1.08707			ADRA1B	SULT1E1	-7.21865			ADSS2	KNOP1	1.03561			ADRA1B	SCN4B	-2.72665			ADSS2	SCUBE3	2.9734			ADRA1B	KRCC1	-1.66068
	ADTRP	DIO1	1.75466			ADRA1D	CPNE4	-2.5777			ADTRP	FAM126B	0.802531			ADRA1D	GNPTG	-1.20068			ADTRP	PAX3	6.08129			ADRA1D	SUOX	-1.84559			ADTRP	KRT80	3.78427			ADRA1D	SCUBE2	-2.0051			ADTRP	SDCBP2	3.26671			ADRA1D	SCD	-4.65091
	AEBP2	DIO2	2.07576			ADRA2A	CPPED1	-1.63215			AEBP2	FAM133B	1.6482			ADRA2A	GOLM1	-1.48714			AEBP2	PCDHA8	5.38252			ADRA2A	SVOP	-5.55932			AEBP2	KYNU	1.96012			ADRA2A	SCUBE3	-1.00373			AEBP2	SERHL2	3.19559			ADRA2A	WIPF1	-1.23526
	AEN	DISC1	1.01359			ADRA2B	CPT1B	-2.18434			AEN	FAM13B	1.5617			ADRA2B	GORASP1	-1.25856			AEN	PCNP	1.56785			ADRA2B	SYP	-6.01129			AEN	LACTB	1.49684			ADRA2B	SEC14L3	-2.80866			AEN	SERPINA10	8.03511			ADRA2B	CREBL2	-1.26733
	AFAP1	DLEC1	3.06307			ADRA2C	CPVL	-2.53734			AFAP1	FAM172A	1.10996			ADRA2C	GPC1	-2.13196			AFAP1	PCNX2	2.14497			ADRA2C	TAS2R20	-3.85454			AFAP1	LARP7	1.31711			ADRA2C	SECISBP2L	-1.14278			AFAP1	SEZ6	6.50076			ADRA2C	TMEM130	-7.31604
	AFAP1L1	DMP1	3.08138			ADRB1	CRADD	-0.874935			AFAP1L1	FAM216B	7.4149			ADRB1	GPNMB	-1.95472			AFAP1L1	PHF20	0.637309			ADRB1	TECR	-1.53952			AFAP1L1	LDHA	1.42863			ADRB1	SELENBP1	-2.11056			AFAP1L1	SHOC1	9.29073			ADRB1	MME	-3.11774
	AFAP1L2	DMTF1	1.0087			ADRB2	CRIP3	-2.6499			AFAP1L2	FAM89A	1.49686			ADRB2	GPR107	-0.923873			AFAP1L2	PHF3	0.982557			ADRB2	TECTB	-6.88415			AFAP1L2	LHFPL2	1.64985			ADRB2	SELENON	-1.07591			AFAP1L2	SIGLEC16	3.22439			ADRB2	UBAC2	-1.07513
	AFDN	DNAH12	5.45679			ADSL	CRKL	-0.748088			AFDN	FANCL	1.19599			ADSL	GPR137	-1.28286			AFDN	PHIP	1.15189			ADSL	TENM1	-3.51557			AFDN	LIMK1	1.29356			ADSL	SEMA5B	-3.36333			AFDN	SLC12A8	2.84376			ADSL	ZNF181	-1.84679
	AFF1	DNAI1	3.8297			ADSS1	CRY2	-1.38468			AFF1	FAS	2.45096			ADSS1	GPR3	-4.37589			AFF1	PHLDA1	2.34561			ADSS1	TEX29	-4.72549			AFF1	LIPG	3.49875			ADSS1	SEMA6A	-1.74183			AFF1	SLC13A4	7.42394			ADSS1	PTPN4	-1.44139
	AFF2	DNAI2	4.32245			ADTRP	CS	-2.5767			AFF2	FBXO11	1.14575			ADTRP	GPRC5C	-2.21458			AFF2	PLCE1	1.55505			ADTRP	TF	-2.94527			AFF2	LUC7L3	0.968265			ADTRP	SERINC3	-0.838097			AFF2	SLC17A9	2.95693			ADTRP	LCP2	-1.50929
	AFF3	DNAJB14	1.06103			AFAP1	CSF1R	-1.65924			AFF3	FBXO45	1.46177			AFAP1	GPS1	-1.588			AFF3	PLCH1	3.5928			AFAP1	TKFC	-3.98588			AFF3	MAD2L1	1.95637			AFAP1	SEZ6L2	-2.86346			AFF3	SLC23A1	3.90036			AFAP1	MOB1B	-1.85098
	AFF4	DNM3	1.70641			AFAP1L1	CSNK2B	-1.42601			AFF4	FBXW7	2.13335			AFAP1L1	GRAMD1B	-2.49985			AFF4	PLEKHH2	2.29375			AFAP1L1	TM9SF4	-1.28533			AFF4	MAP3K7CL	2.32823			AFAP1L1	SFRP5	-5.979			AFF4	SLC26A1	3.12537			AFAP1L1	CYB5D1	-4.01238
	AFG1L	DOC2A	2.23222			AFAP1L2	CTNNA1	-0.874298			AFG1L	FCHSD2	1.75715			AFAP1L2	GRAMD2A	-2.01694			AFG1L	POF1B	2.74536			AFAP1L2	TMBIM6	-1.46879			AFG1L	MAP7D3	1.17993			AFAP1L2	SFTPA1	-4.04841			AFG1L	SLC26A6	2.26272			AFAP1L2	SLC7A6OS	-1.49847
	AFMID	DOC2B	2.09562			AFDN	CTNNA3	-2.08501			AFMID	FCRL1	5.8816			AFDN	GREB1	-3.09056			AFMID	PPARG	1.20994			AFDN	TMC3	-9.04261			AFMID	MASTL	1.39698			AFDN	SFTPA2	-4.61827			AFMID	SLC29A2	2.14426			AFDN	SH2D1A	-2.57769
	AFP	DOCK1	0.924269			AFF1	CTNND2	-1.95891			AFP	FCRL3	5.09496			AFF1	GRINA	-2.25083			AFP	PPP1R12A	0.937049			AFF1	TMED4	-0.832235			AFP	MCM10	3.57361			AFF1	SFTPB	-2.38771			AFP	SLC34A3	7.53305			AFF1	TRIM36	-7.89412
	AGA	DOCK4	1.01323			AFF2	CTSA	-1.16611			AGA	FCRL5	6.36194			AFF2	GSDME	-1.42147			AGA	PPP2R5E	1.43494			AFF2	TMEM109	-1.32471			AGA	MCUB	1.5629			AFF2	SFXN2	-1.00664			AGA	SLC35G6	5.13011			AFF2	GREM2	-6.91979
	AGAP1	DOCK9	1.20711			AFF3	CUL4A	-1.18622			AGAP1	FER	1.02088			AFF3	GTF3C1	-1.4278			AGAP1	PRDM5	1.73314			AFF3	TMEM272	-5.88142			AGAP1	MELK	3.08066			AFF3	SGSM1	-1.48951			AGAP1	SLC36A3	7.19499			AFF3	KLLN	-2.15625
	AGAP2	DONSON	0.941083			AFF4	CYB5B	-0.803093			AGAP2	FGD6	1.8136			AFF4	GYS1	-1.4006			AGAP2	PRELID3B	1.54793			AFF4	TMEM88	-5.43135			AGAP2	MELTF	1.95265			AFF4	SH2D3C	-1.70727			AGAP2	SLC38A4	4.39765			AFF4	ETS1	-1.93994
	AGAP3	DPYS	2.90748			AFG1L	CYB5R1	-1.83233			AGAP3	FGF10	4.0391			AFG1L	HCFC1	-1.3072			AGAP3	PRIMPOL	1.09574			AFG1L	TMPRSS11D	-6.82521			AGAP3	METAP2	0.891598			AFG1L	SHC3	-1.6055			AGAP3	SLC47A2	4.63021			AFG1L	TMEM71	-2.10699
	AGBL1	DRAM1	1.66585			AFG3L2	CYC1	-2.15281			AGBL1	FGF7	5.57983			AFG3L2	HCN3	-2.10034			AGBL1	PRKAR2B	1.60707			AFG3L2	TMPRSS5	-6.02427			AGBL1	METTL7B	3.55282			AFG3L2	SHISA2	-3.78958			AGBL1	SLC4A11	2.06781			AFG3L2	TRIM44	-1.02559
	AGBL2	DRC7	4.40535			AFMID	CYCS	-1.86446			AGBL2	FGFR1OP2	1.54206			AFMID	HDAC6	-1.89916			AGBL2	PRKCI	0.945748			AFMID	TPRA1	-1.34432			AGBL2	METTL8	0.665384			AFMID	SIGLEC8	-2.48258			AGBL2	SLC5A10	4.54727			AFMID	EMC4	-1.27426
	AGBL3	DSEL	1.12928			AFTPH	CYP2J2	-2.44007			AGBL3	FLI1	1.59714			AFTPH	HEXA	-1.15193			AGBL3	PRKG2	3.63624			AFTPH	TRIM66	-1.74782			AGBL3	MGME1	0.995083			AFTPH	SIK1	-3.20104			AGBL3	SLC5A9	4.57936			AFTPH	CHRM3	-4.97397
	AGBL4	DTHD1	3.64048			AGAP1	CYSTM1	-1.20583			AGBL4	FLRT2	2.57538			AGAP1	HNF1B	-1.98465			AGBL4	PRRX1	3.57036			AGAP1	TRPV1	-2.35394			AGBL4	MICB	1.39586			AGAP1	SIX2	-2.75388			AGBL4	SLFN14	5.08787			AGAP1	KCNK10	-7.41221
	AGBL5	DTX3L	1.21038			AGAP2	CZIB	-0.672222			AGBL5	FNTA	1.09996			AGAP2	HOXA3	-1.49908			AGBL5	PSME3IP1	0.925649			AGAP2	TRPV4	-1.75722			AGBL5	MIER1	0.963298			AGAP2	SLC12A2	-1.08881			AGBL5	SLFNL1	2.52523			AGAP2	GRIK3	-6.51818
	AGFG1	DTX4	1.8988			AGAP3	DAB1	-2.15176			AGFG1	FOXN2	1.83229			AGAP3	HS1BP3	-1.44466			AGFG1	PSTPIP2	1.45064			AGAP3	TSFM	-5.54461			AGFG1	MILR1	2.21373			AGAP3	SLC13A2	-4.05729			AGFG1	SNX32	2.94309			AGAP3	KLHL31	-3.79358
	AGFG2	DUOX1	1.68323			AGBL1	DAG1	-1.30493			AGFG2	FRA10AC1	1.50399			AGBL1	HSD11B2	-3.96244			AGFG2	PTBP3	1.49324			AGBL1	TSHR	-4.0322			AGFG2	MIS18BP1	1.11314			AGBL1	SLC1A2	-2.33094			AGFG2	SOX12	2.25217			AGBL1	PHACTR1	-1.78482
	AGK	DUOXA1	3.04526			AGBL2	DAND5	-2.98616			AGK	FRS2	0.915482			AGBL2	HSPA2	-2.56501			AGK	PTPN12	2.02678			AGBL2	TTLL2	-6.10228			AGK	MKI67	3.306			AGBL2	SLC22A3	-2.8109			AGK	SOX15	4.67765			AGBL2	TGFBR1	-1.74654
	AGL	DUSP6	1.55835			AGBL3	DAZAP2	-0.768356			AGL	FUBP1	0.891512			AGBL3	HSPBP1	-1.91759			AGL	RAB11FIP1	1.7854			AGBL3	TUBGCP2	-0.70393			AGL	MLLT11	1.63541			AGBL3	SLC26A9	-2.83698			AGL	SPC24	3.27729			AGBL3	ZNF280D	-1.30535
	AGMAT	DZIP1	1.58167			AGBL4	DBT	-1.22638			AGMAT	FYB1	3.00494			AGBL4	HYAL1	-2.33125			AGMAT	RAB22A	0.837779			AGBL4	TUBGCP3	-1.29839			AGMAT	MMD	1.51371			AGBL4	SLC46A1	-1.15623			AGMAT	SPDYE1	7.66516			AGBL4	BNIP2	-1.34163
	AGMO	DZIP1L	1.09826			AGBL5	DCAF11	-0.950661			AGMO	FYN	1.24337			AGBL5	IBA57	-1.18074			AGMO	RAB3B	5.53977			AGBL5	UBA1	-1.29736			AGMO	MMP19	2.37898			AGBL5	SLC46A2	-3.0686			AGMO	SPDYE16	7.41939			AGBL5	TCF7	-2.57618
	AGO1	E2F7	2.27125			AGER	DCAF5	-0.652066			AGO1	FYTTD1	1.38454			AGER	IDH2	-2.14602			AGO1	RAB6A	1.18186			AGER	UGT1A5	-6.67844			AGO1	MMP8	4.63117			AGER	SLC9A1	-1.02735			AGO1	SPDYE16	7.41939			AGER	KLHL32	-2.20579
	AGO2	EDEM1	0.807366			AGFG1	DCAF6	-1.22514			AGO2	GAB3	1.64198			AGFG1	IFFO2	-1.52212			AGO2	RABEP1	0.728638			AGFG1	UROC1	-2.89464			AGO2	MORC3	1.1832			AGFG1	SLCO2A1	-2.10332			AGO2	SPDYE2B	8.98266			AGFG1	CEPT1	-1.82275
	AGO3	EDN1	1.88842			AGFG2	DCAF7	-0.805375			AGO3	GABPA	1.44172			AGFG2	IFT140	-1.28391			AGO3	RALB	1.53125			AGFG2	USH2A	-5.32446			AGO3	MORF4L2	1.11931			AGFG2	SLCO4C1	-2.27702			AGO3	SPDYE3	10.0886			AGFG2	GPR15	-3.80095
	AGO4	EDNRB	1.2875			AGGF1	DCAKD	-1.34719			AGO4	GBP5	4.93091			AGGF1	IGF1R	-1.87907			AGO4	RAP2A	1.37281			AGGF1	USP19	-1.72107			AGO4	MOXD1	1.81094			AGGF1	SMIM7	-0.490973			AGO4	SPDYE5	10.2831			AGGF1	CYP4V2	-1.54998
	AGPAT1	EEA1	1.46041			AGK	DCLK2	-1.08588			AGPAT1	GCC2	1.69792			AGK	IGSF3	-2.1139			AGPAT1	RASSF6	2.85615			AGK	USP2	-1.78105			AGPAT1	MPHOSPH9	1.18926			AGK	SNRPD3	-0.973409			AGPAT1	SPDYE6	12.2089			AGK	IGSF11	-4.32717
	AGPAT2	EEF1AKMT3	0.965436			AGL	DCTN2	-0.936731			AGPAT2	GEMIN2	1.36577			AGL	IGSF8	-1.543			AGPAT2	RBBP8	1.9519			AGL	USP30	-1.55101			AGPAT2	MPP1	1.89433			AGL	SNX30	-1.26459			AGPAT2	SPRN	7.32155			AGL	PNMA8A	-7.46522
	AGPAT3	EFCAB1	5.48153			AGMAT	DCTN3	-1.89251			AGPAT3	GGPS1	1.72996			AGMAT	IL17RD	-1.63495			AGPAT3	RC3H2	1.34253			AGMAT	WDR77	-1.83755			AGPAT3	MRPS21	0.756678			AGMAT	SOCS7	-0.860319			AGPAT3	SRPK3	6.93554			AGMAT	HCAR2	-5.78062
	AGPAT4	EFCAB10	2.0315			AGMO	DCTN5	-0.642956			AGPAT4	GIMAP4	2.16818			AGMO	INAVA	-2.14116			AGPAT4	RGS5	1.74158			AGMO	XDH	-3.17176			AGPAT4	MS4A3	4.14801			AGMO	SORCS2	-1.85395			AGPAT4	SRPX2	3.14066			AGMO	MAPRE2	-1.33872
	AGPAT5	EFCAB12	3.07915			AGO1	DCTPP1	-1.38602			AGPAT5	GIN1	1.6511			AGO1	IP6K1	-0.9858			AGPAT5	RHOQ	1.59359			AGO1	XYLB	-2.20789			AGPAT5	MS4A6E	5.8195			AGO1	SOX10	-2.69317			AGPAT5	ST6GALNAC4	2.00738			AGO1	LMBRD1	-1.53299
	AGPS	EFCAB13	2.54961			AGO2	DCUN1D2	-1.78307			AGPS	GNA13	1.65006			AGO2	IPO13	-1.70377			AGPS	SDCCAG8	1.02803			AGO2	ZBTB9	-2.25149			AGPS	MSANTD3	1.8499			AGO2	SPATA2	-0.894355			AGPS	STPG3	6.57611			AGO2	VNN2	-2.8989
	AGR2	EFHC1	0.989614			AGO3	DDA1	-0.911076			AGR2	GNAQ	1.00077			AGO3	IQCE	-1.16885			AGR2	SEMA3A	2.74803			AGO3	ZGLP1	-5.178			AGR2	MSC	1.90566			AGO3	SPINK7	-2.79447			AGR2	SYCE2	3.61145			AGO3	PSMA2	-1.67804
	AGR3	EHBP1	0.807084			AGO4	DDOST	-1.23149			AGR3	GNB4	1.51965			AGO4	IQSEC2	-1.33209			AGR3	SGTB	2.06569			AGO4	ZNF223	-5.44512			AGR3	MSX2	2.89264			AGO4	SPRY3	-1.19162			AGR3	TAC4	8.70959			AGO4	ST6GAL2	-3.59742
	AGRN	EIF2AK2	0.795504			AGPAT1	DECR1	-1.89739			AGRN	GNG2	1.85913			AGPAT1	IQSEC3	-3.12361			AGRN	SH3GLB1	1.22515			AGPAT1	ZNF559-ZNF177	-5.12494			AGRN	MTHFD2	2.34723			AGPAT1	SRL	-2.42232			AGRN	TACC3	1.99716			AGPAT1	ARL6	-1.43998
	AGRP	EIF4A1	1.29696			AGPAT2	DELE1	-0.858302			AGRP	GOLGA4	1.85478			AGPAT2	IRGQ	-1.11444			AGRP	SOD2	3.4253			AGPAT2	AAAS	-1.14034			AGRP	MYBL2	3.27242			AGPAT2	SSTR1	-2.66345			AGRP	TAT	6.21071			AGPAT2	ARHGEF3	-1.15918
	AGTR1	ELF2	0.810715			AGPAT3	DES	-1.5329			AGTR1	GOLT1B	1.54971			AGPAT3	IRX5	-1.97556			AGTR1	TCEAL8	1.59518			AGPAT3	AAMP	-1.15623			AGTR1	MYO1E	1.08742			AGPAT3	ST7	-1.11647			AGTR1	TBX6	1.85227			AGPAT3	SLC46A3	-1.65709
	AGTR2	ELF3	4.31109			AGPAT4	DGAT2	-2.77897			AGTR2	GORAB	1.83363			AGPAT4	ISX	-6.25099			AGTR2	TMEM170A	1.38762			AGPAT4	ADAM20	-2.994			AGTR2	NAA15	0.971792			AGPAT4	SUSD4	-1.79489			AGTR2	TEX53	6.22778			AGPAT4	SERTM2	-6.99737
	AGTRAP	ELK4	0.750332			AGPAT5	DGKG	-2.51352			AGTRAP	GPALPP1	0.801279			AGPAT5	ITGB5	-1.52551			AGTRAP	TMEM263	1.41531			AGPAT5	ADAT3	-6.2037			AGTRAP	NAA25	0.854706			AGPAT5	SYBU	-1.92857			AGTRAP	THEM5	5.48444			AGPAT5	CRPPA	-2.40482
	AGXT	ELOVL7	1.97015			AGPS	DGLUCY	-1.68935			AGXT	GPATCH11	1.72147			AGPS	JMJD4	-1.7674			AGXT	TMOD3	1.18719			AGPS	ADCY10	-2.77617			AGXT	NADK2	0.773512			AGPS	SYT7	-1.50868			AGXT	THOP1	2.50135			AGPS	CYB561A3	-1.54123
	AGXT2	EMCN	1.45418			AGR2	DHDDS	-0.945247			AGXT2	GPBP1	2.0978			AGR2	JMJD8	-2.08522			AGXT2	TSNAX	0.896429			AGR2	ADGRA3	-2.19433			AGXT2	NAMPT	2.03523			AGR2	TAFA5	-2.58069			AGXT2	TLDC2	4.32542			AGR2	TRDMT1	-2.18695
	AHCTF1	EML4	1.39316			AGT	DHRS11	-1.70815			AHCTF1	GPR174	4.76397			AGT	JUP	-2.49526			AHCTF1	UBXN7	0.979965			AGT	AFM	-3.6415			AHCTF1	NAP1L1	0.940704			AGT	TAPT1	-0.821614			AHCTF1	TMC3	5.7489			AGT	SLC46A2	-6.90779
	AHCY	EMP1	0.780396			AGTR1	DHTKD1	-1.23128			AHCY	GPR65	3.19882			AGTR1	KBTBD11	-1.60903			AHCY	YWHAB	0.998015			AGTR1	AHSG	-2.75253			AHCY	NASP	0.695131			AGTR1	TBC1D4	-1.06517			AHCY	TMEM255B	1.78989			AGTR1	OSTM1	-1.49013
	AHCYL1	ENDOU	1.76272			AGTR2	DHX35	-1.02871			AHCYL1	GRAP2	3.05663			AGTR2	KCNC3	-2.67498			AHCYL1	ZMYM5	1.0962			AGTR2	AKR1C8P	-4.51038			AHCYL1	NAV3	1.53395			AGTR2	TCF7	-1.31872			AHCYL1	TMPRSS9	8.73715			AGTR2	GIMAP1	-2.62946
	AHCYL2	EPB41L2	1.03875			AGTRAP	DIP2C	-1.21877			AHCYL2	GRIN2A	3.72981			AGTRAP	KCNJ10	-4.33298			AHCYL2	ZNF197	0.685058			AGTRAP	ANG	-3.1175			AHCYL2	NCAPG	2.94174			AGTRAP	TCL1A	-6.91919			AHCYL2	TONSL	3.42564			AGTRAP	KBTBD3	-1.79696
	AHDC1	EPB41L4A	0.770579			AGXT	DIPK1C	-2.86488			AHDC1	GRK3	1.30733			AGXT	KCNJ11	-1.85793			AHDC1	ZNF215	3.55393			AGXT	APOA1	-2.54721			AHDC1	NCAPH	2.22133			AGXT	TEX261	-0.882248			AHDC1	TP53TG5	4.04799			AGXT	CNOT2	-1.16524
	AHI1	EPSTI1	3.17574			AGXT2	DIRAS1	-2.53369			AHI1	GRK5	1.66811			AGXT2	KCNJ15	-1.57375			AHI1	ZNF350	0.970188			AGXT2	APOB	-2.34648			AHI1	NCL	1.37731			AGXT2	TFCP2L1	-2.53091			AHI1	TREH	6.29602			AGXT2	CIDEA	-9.81702
	AHNAK	ERCC6L2	0.868567			AHCYL1	DLAT	-2.07766			AHNAK	GTDC1	1.65578			AHCYL1	KCNJ16	-1.80468			AHNAK	ZNF721	1.08724			AHCYL1	APOL5	-6.0852			AHNAK	NELFE	0.863926			AHCYL1	THBD	-1.76859			AHNAK	TRIM17	3.03253			AHCYL1	HMGN1	-1.09664
	AHNAK2	ERFE	2.01966			AHCYL2	DLST	-1.54465			AHNAK2	GTPBP10	0.842439			AHCYL2	KCNJ3	-1.92595			AHNAK2	ZNF761	1.56445			AHCYL2	BIK	-4.74215			AHNAK2	NEMF	1.06046			AHCYL2	THRSP	-4.39064			AHNAK2	TRPA1	2.77507			AHCYL2	PDLIM2	-2.48594
	AHR	ERG	1.22395			AHI1	DLX1	-4.3131			AHR	GTPBP8	1.18165			AHI1	KCNJ4	-5.92496			AHR	RBM20	3.55537			AHI1	C11orf94	-4.57137			AHR	NIN	0.873161			AHI1	TMEM163	-2.89081			AHR	TRPC5	5.65859			AHI1	ARHGDIB	-1.89508
	AHRR	ESRP1	4.85353			AHNAK	DMAC1	-2.01265			AHRR	GUCY1A2	2.93551			AHNAK	KCNJ6	-4.23421			AHRR	RGS2	2.78006			AHNAK	C12orf45	-1.63258			AHRR	NKAP	0.787351			AHNAK	TMEM164	-1.36529			AHRR	TSPAN16	6.65859			AHNAK	L3MBTL3	-1.83359
	AHSA1	ESRP2	1.26195			AHNAK2	DMAC2	-1.39622			AHSA1	GXYLT2	2.49184			AHNAK2	KCNJ9	-6.27095			AHSA1	RGS4	3.20207			AHNAK2	C16orf96	-5.74338			AHSA1	NMD3	0.868293			AHNAK2	TMEM178B	-3.17838			AHSA1	TSPYL6	5.99633			AHNAK2	CALB2	-8.33332
	AHSG	ETV7	3.51958			AHR	DMPK	-1.91088			AHSG	GYPE	2.10914			AHR	KCNN1	-5.44294			AHSG	RHAG	5.52046			AHR	C19orf67	-5.30503			AHSG	NME1	2.53944			AHR	TMEM204	-1.61644			AHSG	TSSK4	3.11072			AHR	LACC1	-2.11424
	AICDA	EVA1A	1.84353			AHRR	DNAAF3	-3.21349			AICDA	HAUS6	1.39367			AHRR	KCNQ4	-3.66269			AICDA	RHEB	1.0315			AHRR	C3	-2.18641			AICDA	NMI	1.57987			AHRR	TMEM220	-1.03333			AICDA	TTLL12	1.83406			AHRR	CCDC91	-1.57932
	AIDA	EVC2	1.20154			AHSP	DNAJA2	-1.06603			AIDA	HDGFL3	1.32875			AHSP	KCP	-3.19064			AIDA	RNASEH2B	1.13313			AHSP	CCN6	-5.29364			AIDA	NNMT	2.33683			AHSP	TMEM245	-1.50673			AIDA	UAP1L1	1.6895			AHSP	SLC25A46	-1.25187
	AIF1L	EXOC1	0.712287			AICDA	DNAJA3	-1.21722			AIF1L	HECA	1.83279			AICDA	KCTD1	-1.11159			AIF1L	RNF168	1.11862			AICDA	CD14	-2.72949			AIF1L	NPM1	1.40906			AICDA	TMEM272	-4.83132			AIF1L	UCK1	1.14528			AICDA	GYG2	-4.63097
	AIFM1	EXOSC1	0.719749			AIF1L	DNAJB12	-0.633871			AIFM1	HHEX	1.76799			AIF1L	KEAP1	-1.08956			AIFM1	ROCK1	0.979962			AIF1L	CHKB-CPT1B	-5.16858			AIFM1	NPM3	1.91222			AIF1L	TMEM37	-1.34474			AIFM1	VWA3A	2.59918			AIF1L	INPP4B	-2.29653
	AIFM2	EZH2	1.55345			AIFM1	DNAJB5	-2.61076			AIFM2	HMG20A	0.750572			AIFM1	KIAA0100	-1.11912			AIFM2	RPRD1A	0.849625			AIFM1	CHST7	-2.00869			AIFM2	NR2C1	0.725164			AIFM1	TMEM64	-0.928297			AIFM2	WDHD1	1.85279			AIFM1	RAB4A	-1.46131
	AIG1	F11R	1.82065			AIFM2	DNAJC19	-1.49055			AIG1	HMGB1	1.25181			AIFM2	KIAA0319L	-0.983901			AIG1	RPS24	1.2772			AIFM2	CLP1	-1.4486			AIG1	NRCAM	1.60513			AIFM2	TMIE	-2.14573			AIG1	WDR62	3.85351			AIFM2	PRR13	-1.43725
	AIM2	F2R	1.31801			AIFM3	DNAJC30	-1.70921			AIM2	HMGCLL1	3.12731			AIFM3	KIAA1549	-2.10996			AIM2	RRAGD	1.517			AIFM3	CPSF1	-1.52323			AIM2	NRK	1.9446			AIFM3	TNNI1	-2.64911			AIM2	XRCC2	2.96185			AIFM3	C1GALT1	-1.24561
	AIMP1	F2RL1	1.60771			AIG1	DNPEP	-0.971851			AIMP1	HMGN4	1.34041			AIG1	KIAA1671	-1.71343			AIMP1	RSF1	0.955919			AIG1	CTAGE8	-5.23341			AIMP1	NSA2	1.24004			AIG1	TOB2	-1.12976			AIMP1	XRCC3	2.09967			AIG1	CCSER2	-1.30606
	AIMP2	FAM111A	1.6413			AIMP2	DNTTIP1	-0.847826			AIMP2	HNRNPA2B1	1.10478			AIMP2	KIAA1755	-2.56678			AIMP2	RSPO3	2.22043			AIMP2	CYP3A43	-6.50747			AIMP2	NSD2	0.756423			AIMP2	TSPAN11	-1.75529			AIMP2	ZC2HC1C	2.82647			AIMP2	DIP2B	-0.863409
	AIPL1	FAM111B	3.88647			AIPL1	DOK7	-2.44658			AIPL1	HNRNPA3	1.40996			AIPL1	KIAA2013	-1.82843			AIPL1	RTKN2	6.68815			AIPL1	CYP4F2	-2.73288			AIPL1	NT5C3A	0.898098			AIPL1	TSPAN7	-1.61754			AIPL1	ZMYND19	1.61209			AIPL1	DRAM2	-1.85275
	AIRE	FAM114A1	1.01605			AIRE	DPAGT1	-0.809702			AIRE	HNRNPD	0.891422			AIRE	KIFC3	-1.92494			AIRE	RXFP1	3.92448			AIRE	DDB1	-1.16042			AIRE	NUP43	0.813893			AIRE	TSPEAR	-1.88316			AIRE	ZNF233	3.32087			AIRE	KLHL42	-1.2602
	AJAP1	FAM126A	0.835207			AJAP1	DPF2	-0.751702			AJAP1	HNRNPDL	0.893129			AJAP1	KLF13	-1.36235			AJAP1	RYBP	1.36092			AJAP1	DDX56	-1.5021			AJAP1	NUSAP1	1.68734			AJAP1	TSPYL5	-0.889327			AJAP1	ZNF598	2.66929			AJAP1	ZNF365	-6.77669
	AJUBA	FAM133B	1.60166			AJM1	DPF3	-1.67386			AJUBA	HNRNPR	1.03312			AJM1	KLHDC7A	-4.38645			AJUBA	SAMD9L	2.27202			AJM1	DHRS1	-2.65884			AJUBA	OLA1	1.47696			AJM1	TST	-1.14801			AJUBA	ZNF8	1.35446			AJM1	PDE3B	-2.7644
	AK1	FAM167A	3.26489			AJUBA	DPH2	-1.08802			AK1	HOOK3	1.27593			AJUBA	KLHL22	-1.75877			AK1	SCLT1	1.80777			AJUBA	DHX30	-1.18665			AK1	OLFM4	4.79256			AJUBA	TTC28	-1.0311			AK1	A2ML1	3.52899			AJUBA	NRK	-7.18479
	AK2	FAM3B	3.36807			AK1	DPP10	-4.88728			AK2	HOPX	3.12407			AK1	KREMEN1	-1.34749			AK2	SCNN1B	4.89836			AK1	EEFSEC	-1.22526			AK2	OPTN	1.7082			AK1	USP13	-1.10188			AK2	AANAT	6.84379			AK1	STK17A	-1.64727
	AK3	FAM76B	1.36168			AK2	DPY19L2	-1.89618			AK3	HPS5	0.772438			AK2	KRTAP5-7	-5.31758			AK3	SCNN1G	7.46323			AK2	EXOC3L2	-3.33808			AK3	ORC1	2.53041			AK2	VKORC1L1	-1.05993			AK3	ABCA9-AS1	5.9851			AK2	UBE2K	-1.45395
	AK4	FANCD2	1.62872			AK3	DPYSL4	-2.17603			AK4	HSCB	1.1138			AK3	L1CAM	-3.44991			AK4	SCOC	1.26989			AK3	F12	-3.02547			AK4	OSBPL8	0.968918			AK3	VWA2	-1.8954			AK4	ABCC2	1.84473			AK3	CASS4	-1.7589
	AK5	FANCL	1.14461			AK4	DSC1	-4.06955			AK5	HSH2D	3.71134			AK4	LAMB2	-1.87221			AK5	SDCBP2	2.08457			AK4	FAM155B	-4.88591			AK5	OTOF	4.86041			AK4	WFDC12	-4.54378			AK5	ABHD11-AS1	5.77741			AK4	PLP2	-1.91779
	AK6	FAS	1.44435			AK5	DSP	-1.96559			AK6	HVCN1	2.0642			AK5	LAMB4	-3.04299			AK6	SEC14L6	2.34854			AK5	FAM162B	-4.53676			AK6	P2RX7	2.47236			AK5	WIF1	-3.9479			AK6	ABHD15-AS1	6.44042			AK5	FCMR	-2.80692
	AK9	FBXO48	0.978815			AK7	DTNA	-1.51582			AK9	ICE2	1.11268			AK7	LANCL2	-1.12767			AK9	SEMA3C	2.54599			AK7	FAM171A2	-4.71459			AK9	PAICS	1.36908			AK7	WNK2	-1.76662			AK9	ABHD17AP1	5.49933			AK7	SLC25A53	-1.51692
	AKAIN1	FCHSD1	1.55617			AK9	DTWD2	-1.44088			AKAIN1	IDO1	5.75983			AK9	LARGE2	-3.68072			AKAIN1	SEMA3D	2.96563			AK9	FCER1A	-6.68926			AKAIN1	PARP14	1.50745			AK9	WNT3	-1.5121			AKAIN1	AC000065.1	10.1974			AK9	CHIC1	-1.63659
	AKAP10	FCHSD2	0.816868			AKAIN1	DUSP14	-1.07021			AKAP10	IER3IP1	1.64291			AKAIN1	LARP1	-0.960708			AKAP10	SENP5	0.829295			AKAIN1	FCN3	-3.04286			AKAP10	PARP9	1.37521			AKAIN1	WNT4	-1.39418			AKAP10	AC000078.1	3.05659			AKAIN1	RPS6KA3	-1.38876
	AKAP13	FER	1.03828			AKAP1	DUSP28	-1.00764			AKAP13	IFI44L	3.68997			AKAP1	LARS2	-1.37134			AKAP13	SENP6	0.923226			AKAP1	FOXRED1	-1.71786			AKAP13	PARPBP	2.24292			AKAP1	WNT7B	-2.10501			AKAP13	AC000095.3	6.45016			AKAP1	IKZF5	-1.11697
	AKAP5	FGF23	4.66897			AKAP10	DUSP3	-1.56251			AKAP5	IFIT2	1.48471			AKAP10	LETM1	-1.88131			AKAP5	SERTAD4	4.37928			AKAP10	FSCN1	-2.49334			AKAP5	PATL1	1.13669			AKAP10	WNT9B	-2.5487			AKAP5	AC000123.1	8.39771			AKAP10	LRG1	-4.36791
	AKAP6	FGFR1OP2	1.09585			AKAP11	DVL3	-1.17292			AKAP6	IFT57	1.07114			AKAP11	LLGL2	-1.99165			AKAP6	SET	1.10689			AKAP11	GALNTL6	-4.96394			AKAP6	PAXBP1	0.88809			AKAP11	WWC3	-1.0607			AKAP6	AC001226.2	5.13701			AKAP11	CD84	-1.84562
	AKAP7	FHAD1	3.75116			AKAP12	DYNC1H1	-0.949597			AKAP7	IKZF1	2.77486			AKAP12	LMTK2	-1.29039			AKAP7	SFN	6.23967			AKAP12	GGT7	-1.75606			AKAP7	PBK	3.40162			AKAP12	XKR5	-4.15108			AKAP7	AC002064.3	8.31364			AKAP12	AAK1	-1.31131
	AKAP8	FHDC1	2.41701			AKAP13	DYNC1I1	-1.47473			AKAP8	IKZF3	4.41314			AKAP13	LPCAT3	-1.64551			AKAP8	SFR1	1.976			AKAP13	GJB5	-6.00233			AKAP8	PCNP	0.88163			AKAP13	ZBED3	-0.991258			AKAP8	AC002073.1	5.51372			AKAP13	BCL11B	-2.95597
	AKIP1	FLT1	1.1702			AKAP5	DYNLL2	-1.32743			AKIP1	IL1RN	3.84958			AKAP5	LPIN3	-2.26596			AKIP1	SFTPB	9.50775			AKAP5	GLB1	-1.52417			AKIP1	PDCD5	1.21572			AKAP5	ZBTB46	-1.34435			AKIP1	AC002094.5	7.16636			AKAP5	OPN3	-2.99498
	AKIRIN1	FLVCR1	1.14084			AKAP6	DYNLRB1	-1.3191			AKIRIN1	IL33	3.4317			AKAP6	LRFN3	-1.6543			AKIRIN1	SGCB	1.62081			AKAP6	GNAT2	-3.25767			AKIRIN1	PDZD11	1.47538			AKAP6	ZDHHC24	-0.884167			AKIRIN1	AC002306.1	9.70234			AKAP6	ATP10B	-6.45298
	AKNA	FMNL3	0.894563			AKAP7	DYRK1A	-0.50812			AKNA	INSIG2	1.24805			AKAP7	LRMDA	-1.59282			AKNA	SH3GL3	7.37607			AKAP7	GPR143	-6.23509			AKNA	PHLDA2	2.39206			AKAP7	ZG16B	-4.66998			AKNA	AC002310.3	6.45805			AKAP7	PTPRJ	-1.3423
	AKR1B15	FOXA2	7.37204			AKAP8	EARS2	-1.39535			AKR1B15	INTS6L	1.91691			AKAP8	LRP10	-1.69698			AKR1B15	SLAIN2	0.886781			AKAP8	GRB10	-0.948217			AKR1B15	PI15	4.11656			AKAP8	ZNF177	-2.6142			AKR1B15	AC002310.5	4.58322			AKAP8	CAPZB	-1.14284
	AKR1C1	FOXL1	1.23927			AKAP8L	EBP	-1.72945			AKR1C1	IPMK	1.56025			AKAP8L	LRRC4	-1.77514			AKR1C1	SLC25A36	1.78779			AKAP8L	GRHPR	-2.12373			AKR1C1	PIF1	2.32269			AKAP8L	ZNF385B	-2.49728			AKR1C1	AC002350.2	3.3264			AKAP8L	AP1S2	-2.0582
	AKR1C2	FRYL	0.827176			AKIP1	ECHS1	-1.75754			AKR1C2	IQCB1	1.44981			AKIP1	LRRC41	-1.27012			AKR1C2	SLC34A2	3.68031			AKIP1	GRN	-1.62112			AKR1C2	PIM1	2.0197			AKIP1	ZNF398	-0.594364			AKR1C2	AC002398.1	6.54969			AKIP1	LIX1L	-1.59658
	AKR1C3	FUT8	1.31703			AKIRIN1	ECI1	-1.51148			AKR1C3	IRAK3	1.9455			AKIRIN1	LRRC8A	-1.53775			AKR1C3	SLC35F2	2.50606			AKIRIN1	GSDMD	-1.70779			AKR1C3	PLA2G4A	1.23358			AKIRIN1	ZNF747	-0.829215			AKR1C3	AC002400.1	9.25752			AKIRIN1	ERMAP	-1.46864
	AKR1C4	FZD4	0.787014			AKIRIN2	ECI2	-1.73339			AKR1C4	IRF2	1.04623			AKIRIN2	LRRN2	-2.74706			AKR1C4	SLC4A1	6.09577			AKIRIN2	GUSB	-1.19668			AKR1C4	PLAAT4	1.46214			AKIRIN2	ZNF750	-1.05657			AKR1C4	AC002463.1	7.76616			AKIRIN2	CYP4F22	-7.27802
	AKR1D1	GABRR2	2.05031			AKNA	ECSIT	-1.46683			AKR1D1	IRF4	4.3545			AKNA	LYNX1	-2.21466			AKR1D1	SLC6A20	3.63943			AKNA	HGFAC	-2.49682			AKR1D1	PLEKHN1	1.37145			AKNA	ZNRF3	-2.49217			AKR1D1	AC002525.1	6.10223			AKNA	VAPB	-1.09145
	AKR1E2	GALNT13	3.01356			AKR1A1	EDF1	-1.17108			AKR1E2	ISY1	0.756492			AKR1A1	LZTS3	-1.70973			AKR1E2	SLU7	1.55617			AKR1A1	HRG	-2.82603			AKR1E2	PLEKHO1	1.77966			AKR1A1	ABHD6	-1.04981			AKR1E2	AC002542.6	5.76617			AKR1A1	TDRD1	-7.14112
	AKT1	GALNT5	2.81898			AKR1B1	EDNRA	-1.4608			AKT1	ITCH	0.758175			AKR1B1	MAEA	-1.13667			AKT1	SMARCA5	1.19794			AKR1B1	HSPG2	-2.49104			AKT1	PLIN2	2.87272			AKR1B1	ACSM6	-1.44401			AKT1	AC002543.1	9.37073			AKR1B1	SNRK	-1.11562
	AKT1S1	GALNT6	1.73396			AKR1B15	EFNA5	-2.25361			AKT1S1	ITGA4	2.61981			AKR1B15	MAGED1	-1.38155			AKT1S1	SMIM10L1	1.26136			AKR1B15	HUWE1	-0.944736			AKT1S1	PLOD2	1.55415			AKR1B15	ACTL10	-1.53512			AKT1S1	AC002558.2	8.89074			AKR1B15	CXCL5	-5.15869
	AKT2	GAS2L3	1.3345			AKR1C1	EHD3	-1.21404			AKT2	ITGAL	3.24133			AKR1C1	MAL	-2.55771			AKT2	SNCA	3.3518			AKR1C1	IGFALS	-4.82807			AKT2	PMAIP1	2.10895			AKR1C1	ADCY8	-3.43495			AKT2	AC002984.1	5.81059			AKR1C1	GIMAP4	-1.77319
	AKT3	GATD1	1.02932			AKR1C2	EHHADH	-2.16225			AKT3	ITGAX	2.90999			AKR1C2	MANEAL	-1.89972			AKT3	SNRNP27	1.52908			AKR1C2	INTS5	-1.82951			AKT3	PMFBP1	1.57955			AKR1C2	BPIFB1	-3.64562			AKT3	AC003070.1	7.72118			AKR1C2	USP51	-2.93415
	AKTIP	GBP2	1.67842			AKR1C3	EID1	-1.17269			AKTIP	ITPRID2	0.803536			AKR1C3	MAPK4	-3.15963			AKTIP	SNRPD1	1.05137			AKR1C3	ITIH1	-2.50013			AKTIP	PNN	1.09208			AKR1C3	C16orf89	-3.09547			AKTIP	AC003077.1	7.45015			AKR1C3	NLRP4	-7.94845
	ALAD	GBP4	1.90866			AKR1D1	EIF1	-1.22275			ALAD	ITSN2	1.41504			AKR1D1	MAPKAPK3	-1.37703			ALAD	SNX10	1.48042			AKR1D1	ITIH2	-3.38106			ALAD	POC1A	1.33584			AKR1D1	C6orf58	-6.07132			ALAD	AC003681.1	6.74447			AKR1D1	BMP7	-7.3494
	ALCAM	GBP5	1.86219			AKR1E2	EIF3C	-1.32201			ALCAM	JAK2	1.72538			AKR1E2	MARCHF9	-1.83587			ALCAM	SOCS4	1.45054			AKR1E2	KDM4D	-5.37338			ALCAM	POC1B	0.803695			AKR1E2	CA4	-3.16526			ALCAM	AC003956.1	7.16636			AKR1E2	S1PR1	-1.22653
	ALDH18A1	GCC2	1.79679			AKR7A2	EIF3F	-1.13454			ALDH18A1	JAK3	2.24856			AKR7A2	MARVELD3	-1.80093			ALDH18A1	SOWAHC	2.44202			AKR7A2	KISS1	-4.83548			ALDH18A1	POLK	0.947067			AKR7A2	CCL17	-3.36943			ALDH18A1	AC003957.1	9.20289			AKR7A2	GRAPL	-6.74393
	ALDH1A1	GCH1	1.46907			AKT1	EIF3L	-1.27256			ALDH1A1	JAZF1	1.78885			AKT1	MELTF	-3.64474			ALDH1A1	SP110	1.22591			AKT1	L3HYPDH	-1.64779			ALDH1A1	POLQ	3.23697			AKT1	CD101	-2.24815			ALDH1A1	AC003989.1	4.9562			AKT1	CNIH3	-1.7743
	ALDH1A2	GCNT4	1.52413			AKT1S1	EIF4B	-1.10895			ALDH1A2	KATNAL1	1.45405			AKT1S1	MEPCE	-1.2377			ALDH1A2	SP140	2.6751			AKT1S1	LPA	-4.30505			ALDH1A2	PPIG	0.804927			AKT1S1	CD1A	-4.97709			ALDH1A2	AC003989.2	5.48592			AKT1S1	MYL2	-9.41583
	ALDH1A3	GFPT2	1.70559			AKT2	EIF4E2	-0.636534			ALDH1A3	KBTBD8	2.44632			AKT2	METRN	-2.09046			ALDH1A3	SPATA17	4.48287			AKT2	LRP1	-2.18219			ALDH1A3	PPP4R2	0.943082			AKT2	CD1E	-7.07871			ALDH1A3	AC003991.1	2.63184			AKT2	SARM1	-1.96788
	ALDH1B1	GGT6	4.73781			AKT3	EIF4G1	-0.836655			ALDH1B1	KCNN4	4.00883			AKT3	MFN2	-1.16497			ALDH1B1	SPATS2	1.62954			AKT3	LSR	-1.99713			ALDH1B1	PRIMPOL	0.828789			AKT3	CELA2B	-2.39617			ALDH1B1	AC004034.1	5.24746			AKT3	SDR39U1	-3.32964
	ALDH1L2	GLB1L2	1.60354			ALAD	EIF4H	-0.952625			ALDH1L2	KCTD9	1.01265			ALAD	MFSD12	-2.4866			ALDH1L2	SPECC1	3.12246			ALAD	LTC4S	-5.17542			ALDH1L2	PRPF3	0.981687			ALAD	CHIA	-6.05648			ALDH1L2	AC004039.1	7.73027			ALAD	ICAM3	-3.62345
	ALDH2	GLIS3	1.17163			ALCAM	EIF5A	-1.59697			ALDH2	KDM5D	26.1308			ALCAM	MFSD4A	-3.50235			ALDH2	SPTA1	7.38997			ALCAM	MOGAT1	-3.3675			ALDH2	PRPF40A	1.22116			ALCAM	CHRNA1	-6.30366			ALDH2	AC004134.1	9.22778			ALCAM	TIGD7	-4.32039
	ALDH3A2	GLS	0.972991			ALDH16A1	EIF6	-1.15142			ALDH3A2	KIF14	4.89302			ALDH16A1	MIOX	-4.48834			ALDH3A2	SPTB	4.05596			ALDH16A1	MOGS	-0.984375			ALDH3A2	PRPF4B	0.908677			ALDH16A1	CIDEC	-5.08236			ALDH3A2	AC004148.1	4.5152			ALDH16A1	HCST	-4.49552
	ALDH3B1	GLUD2	0.825686			ALDH1A2	ELAC2	-1.03633			ALDH3B1	KIF15	4.34033			ALDH1A2	MIPEP	-1.27315			ALDH3B1	STK33	4.14771			ALDH1A2	MOV10L1	-6.32884			ALDH3B1	PRR11	1.88177			ALDH1A2	CKMT2	-1.36528			ALDH3B1	AC004158.1	6.25625			ALDH1A2	MYH2	-23.7365
	ALDH3B2	GNAQ	1.20415			ALDH1A3	ELAVL1	-0.766156			ALDH3B2	KIF18B	3.74936			ALDH1A3	MLST8	-1.70861			ALDH3B2	STK39	2.36249			ALDH1A3	MROH2A	-4.40236			ALDH3B2	PRRC2C	0.811098			ALDH1A3	CLEC14A	-2.23358			ALDH3B2	AC004217.1	5.64281			ALDH1A3	H2AC15	-10.0585
	ALDH4A1	GNB4	1.44301			ALDH1B1	ELMO2	-0.508355			ALDH4A1	KIF21B	2.58831			ALDH1B1	MMP15	-2.211			ALDH4A1	STK4	0.835907			ALDH1B1	MST1	-1.93996			ALDH4A1	PRRX1	2.60629			ALDH1B1	CLEC3B	-2.247			ALDH4A1	AC004223.1	8.00036			ALDH1B1	ZFPL1	-4.01952
	ALDH5A1	GNPNAT1	1.4916			ALDH1L1	ELOB	-1.28229			ALDH5A1	KIF2A	1.70752			ALDH1L1	MOCS1	-1.59824			ALDH5A1	STX12	1.2255			ALDH1L1	MTRNR2L3	-4.91545			ALDH5A1	PSD3	0.965833			ALDH1L1	CMTM8	-1.85552			ALDH5A1	AC004253.1	8.73817			ALDH1L1	RPL30	-2.45214
	ALDH6A1	GOLGB1	1.18171			ALDH1L2	ELP1	-0.662781			ALDH6A1	KIF5B	1.10509			ALDH1L2	MTHFR	-1.36626			ALDH6A1	SUB1	1.30095			ALDH1L2	MYO15A	-4.51128			ALDH6A1	PSMA4	1.23671			ALDH1L2	CYP2A7	-1.76896			ALDH6A1	AC004263.2	4.01017			ALDH1L2	ILK	-2.94366
	ALDH7A1	GOLM1	1.24243			ALDH2	EMC4	-1.24567			ALDH7A1	KIN	1.20684			ALDH2	MTMR11	-1.35674			ALDH7A1	SUMO1	1.1551			ALDH2	NCSTN	-1.40805			ALDH7A1	PSMA6	1.40837			ALDH2	CYTL1	-4.40639			ALDH7A1	AC004461.1	6.64282			ALDH2	CLEC4C	-9.9893
	ALDH8A1	GON4L	1.02911			ALDH3A1	EML2	-0.91463			ALDH8A1	KLF1	7.91844			ALDH3A1	MUL1	-1.88683			ALDH8A1	SWAP70	1.49009			ALDH3A1	NEURL2	-3.90679			ALDH8A1	PSMB7	0.985548			ALDH3A1	DGCR6	-1.40267			ALDH8A1	AC004461.2	8.16636			ALDH3A1	IMP3	-1.68385
	ALDH9A1	GORAB	1.25908			ALDH3A2	ENTPD6	-1.48561			ALDH9A1	KLHL5	1.53099			ALDH3A2	MXD4	-1.40995			ALDH9A1	SYNPO2	1.8167			ALDH3A2	NLRP11	-5.71139			ALDH9A1	PSMB8	0.971938			ALDH3A2	DISP1	-1.75936			ALDH9A1	AC004466.3	3.5452			ALDH3A2	HACD1	-5.86689
	ALDOC	GPALPP1	0.744435			ALDH3B1	EPDR1	-1.85609			ALDOC	KLHL6	2.89947			ALDH3B1	MYO1C	-1.39283			ALDOC	SYTL2	1.87852			ALDH3B1	NOMO1	-1.64172			ALDOC	PSMB9	1.3574			ALDH3B1	EPHB4	-1.55752			ALDOC	AC004467.1	7.42326			ALDH3B1	TIMD4	-3.83434
	ALG1	GPR39	5.51504			ALDH3B2	EPHA7	-1.59709			ALG1	KLRD1	2.61725			ALDH3B2	MYORG	-2.69039			ALG1	TAOK3	0.923126			ALDH3B2	NPR1	-2.54279			ALG1	PSMC1	1.0741			ALDH3B2	FAM122A	-0.941143			ALG1	AC004471.1	4.61283			ALDH3B2	PCBP1	-3.93796
	ALG10	GPR65	1.57575			ALDH4A1	EPHX2	-1.26679			ALG10	KMT2E	1.30837			ALDH4A1	NAA60	-1.30503			ALG10	TAX1BP1	1.62846			ALDH4A1	NUDT17	-3.17296			ALG10	PSMC6	0.874042			ALDH4A1	FDCSP	-5.63503			ALG10	AC004477.3	2.92059			ALDH4A1	TMA7	-2.56141
	ALG10B	GPRC5A	3.10277			ALDH5A1	EPM2A	-1.9636			ALG10B	KNL1	2.39812			ALDH5A1	NACC1	-1.45695			ALG10B	TCP11L1	1.33108			ALDH5A1	OPLAH	-2.18872			ALG10B	PSMD10	0.862717			ALDH5A1	FGD5	-1.29422			ALG10B	AC004490.1	3.9656			ALDH5A1	CLEC9A	-4.12353
	ALG11	GPRIN1	1.58726			ALDH6A1	EPM2AIP1	-1.21848			ALG11	KPNA4	1.38398			ALDH6A1	NAGLU	-2.4525			ALG11	TMC5	4.04735			ALDH6A1	OR10J5	-6.18849			ALG11	PSMD12	0.8733			ALDH6A1	GGT2	-4.00572			ALG11	AC004549.1	5.45018			ALDH6A1	LBHD1	-2.33187
	ALG12	GPX2	0.899245			ALDH7A1	EPN3	-2.78942			ALG12	KPNA5	1.81527			ALDH7A1	NAT8L	-3.23601			ALG12	TNFAIP8	1.90315			ALDH7A1	OR13D1	-6.42011			ALG12	PSMD7	1.21647			ALDH7A1	GHRL	-1.68924			ALG12	AC004551.1	4.83288			ALDH7A1	MGAM2	-5.55502
	ALG13	GPX8	1.15905			ALDH8A1	EPS15L1	-1.11173			ALG13	KRBOX4	0.849905			ALDH8A1	NAXD	-1.05934			ALG13	TNIP3	3.39044			ALDH8A1	OR52H1	-4.89907			ALG13	PSME3IP1	0.652032			ALDH8A1	GPAA1	-1.13353			ALG13	AC004594.1	9.45016			ALDH8A1	CD163L1	-2.6659
	ALG14	GRAMD1C	1.90698			ALDH9A1	ERAL1	-1.68231			ALG14	KRT1	5.45464			ALDH9A1	NCLN	-1.64223			ALG14	TPM3	1.08782			ALDH9A1	PCK2	-2.61321			ALG14	PSTPIP2	2.73784			ALDH9A1	GRM3	-3.34383			ALG14	AC004623.1	5.25955			ALDH9A1	C4BPB	-7.75811
	ALG2	GRAMD2A	4.2193			ALDOB	ERCC1	-1.38546			ALG2	KRT4	5.76061			ALDOB	NCS1	-2.52969			ALG2	TPM4	2.16609			ALDOB	PCOLCE	-2.26508			ALG2	PTMA	0.951619			ALDOB	HCRTR1	-2.16292			ALG2	AC004637.1	6.07245			ALDOB	ELK3	-1.27004
	ALG6	GRHL2	4.2193			ALDOC	ERGIC1	-0.831965			ALG6	L1TD1	6.21986			ALDOC	NDST1	-1.87469			ALG6	TREM1	2.65951			ALDOC	PCOLCE2	-3.12913			ALG6	PTPN2	1.21522			ALDOC	HMCN2	-2.23176			ALG6	AC004672.1	6.99742			ALDOC	ZNF224	-1.73367
	ALG9	GRIN2B	1.56053			ALG1	ERLIN2	-0.814219			ALG9	L3MBTL3	1.32039			ALG1	NECAB3	-1.80617			ALG9	TRIM58	5.21109			ALG1	PCP2	-5.24865			ALG9	PTPRN	3.70337			ALG1	HSD17B6	-3.30819			ALG9	AC004765.1	10.0083			ALG1	MYOM2	-3.54147
	ALKBH1	GRIPAP1	0.954972			ALG10	ESPNL	-2.86334			ALKBH1	LACC1	1.99183			ALG10	NECTIN1	-2.04586			ALKBH1	TWF1	1.15596			ALG10	PDC	-5.75591			ALKBH1	RAB13	1.7322			ALG10	INTS5	-1.19834			ALKBH1	AC004771.4	4.42495			ALG10	CTSG	-9.13014
	ALKBH4	GRM5	2.50523			ALG10B	ESRRG	-2.09058			ALKBH4	LARP1B	1.03013			ALG10B	NECTIN2	-1.84707			ALKBH4	UBE2E1	1.12011			ALG10B	PGLYRP2	-4.31645			ALKBH4	RAB27B	2.36695			ALG10B	IQCN	-1.92822			ALKBH4	AC004801.1	6.10224			ALG10B	MYO18B	-4.40472
	ALKBH5	GRM7	4.73215			ALG11	ETFBKMT	-0.904483			ALKBH5	LARP7	1.56777			ALG11	NELL1	-3.96109			ALKBH5	UBE2J1	1.33939			ALG11	PI4KA	-0.781302			ALKBH5	RAB39A	1.93016			ALG11	IRX3	-2.82031			ALKBH5	AC004817.4	7.55758			ALG11	RPS3A	-1.93393
	ALKBH7	GXYLT1	1.22674			ALG12	ETV1	-1.64134			ALKBH7	LATS1	0.815963			ALG12	NEO1	-0.993218			ALKBH7	UBE2Q2	2.21963			ALG12	PIK3R4	-1.22114			ALKBH7	RAB8A	0.808765			ALG12	ITLN1	-4.57831			ALKBH7	AC004825.3	8.98233			ALG12	ADIRF	-11.6316
	ALKBH8	HACD3	0.762036			ALG13	EXD2	-0.570912			ALKBH8	LCA5	1.8795			ALG13	NEU1	-1.77226			ALKBH8	UBE2V2	1.20216			ALG13	PLXND1	-1.61386			ALKBH8	RABEP1	0.93314			ALG13	KIAA1324	-1.84693			ALKBH8	AC004828.2	4.99673			ALG13	FBXO15	-4.46816
	ALOX15	HACD4	1.0211			ALG14	EXOG	-1.09703			ALOX15	LCOR	0.782466			ALG14	NFE2L1	-1.27092			ALOX15	UBE2W	1.35052			ALG14	POGLUT2	-1.75029			ALOX15	RAD23B	0.87045			ALG14	KIAA1324L	-2.03495			ALOX15	AC004837.2	7.96475			ALG14	PADI4	-8.1279
	ALOX15B	HAUS3	1.11409			ALG2	F10	-1.50028			ALOX15B	LCORL	1.28566			ALG2	NFIC	-1.35477			ALOX15B	UBXN2A	2.28654			ALG2	PRB1	-5.86754			ALOX15B	RAP2C	0.976291			ALG2	LIPE	-1.70769			ALOX15B	AC004865.1	7.64281			ALG2	PLA2G7	-3.58473
	ALOXE3	HDGFL3	1.05255			ALG9	F3	-2.12267			ALOXE3	LCP2	2.66648			ALG9	NGEF	-2.59789			ALOXE3	UFM1	1.46984			ALG9	PRB4	-6.05569			ALOXE3	RARRES1	3.06363			ALG9	LMOD2	-4.18734			ALOXE3	AC004884.2	7.65069			ALG9	ZNF239	-2.25099
	ALPG	HDX	1.75841			ALK	F8A1	-2.24404			ALPG	LDLRAD1	7.27385			ALK	NHS	-1.41352			ALPG	USP45	0.901745			ALK	PRG4	-2.92527			ALPG	RBBP8	1.45198			ALK	LRP5	-1.29756			ALPG	AC004890.3	8.16638			ALK	SMN1	-2.16201
	ALPI	HECTD2	1.18438			ALKBH1	FABP2	-3.40126			ALPI	LEPR	1.75293			ALKBH1	NIPAL3	-1.06453			ALPI	UTP23	2.78697			ALKBH1	PROC	-2.28578			ALPI	RBL1	0.918653			ALKBH1	LTC4S	-1.88158			ALPI	AC004893.1	5.55617			ALKBH1	LILRA4	-4.38415
	ALPK1	HEPHL1	3.29744			ALKBH3	FABP3	-2.29997			ALPK1	LGALS8	0.863269			ALKBH3	NLRX1	-1.76101			ALPK1	UTRN	1.33069			ALKBH3	PRPF8	-1.34912			ALPK1	RIPK2	1.74547			ALKBH3	MINDY4	-1.40867			ALPK1	AC004893.3	7.09173			ALKBH3	UCHL3	-3.19457
	ALPK2	HHLA2	6.33195			ALKBH5	FAF1	-1.01336			ALPK2	LILRB1	3.39541			ALKBH5	NPLOC4	-1.19822			ALPK2	VAMP7	1.13702			ALKBH5	PRSS53	-2.41682			ALPK2	RNASEK	1.38974			ALKBH5	MROH2B	-3.18059			ALPK2	AC004898.1	9.35285			ALKBH5	FBXL3	-1.47075
	ALPK3	HJURP	2.78138			ALKBH6	FAH	-1.478			ALPK3	LIMA1	1.02429			ALKBH6	NRSN2	-1.496			ALPK3	VGLL3	3.66696			ALKBH6	QTRT1	-1.30413			ALPK3	RNF8	0.684426			ALKBH6	MYBPC1	-4.7511			ALPK3	AC004908.1	3.31182			ALKBH6	METTL23	-1.33718
	ALPP	HNF4A	3.29488			ALKBH7	FAHD1	-1.43263			ALPP	LIMS1	1.04685			ALKBH7	NT5M	-2.12309			ALPP	VRK1	2.33766			ALKBH7	RAMP2	-5.83344			ALPP	RSL1D1	1.37371			ALKBH7	NAPSA	-2.534			ALPP	AC004945.1	7.81271			ALKBH7	GPA33	-5.06266
	ALS2	HNMT	1.24559			ALKBH8	FAHD2A	-1.02271			ALS2	LIN7C	1.33456			ALKBH8	NTSR1	-3.85779			ALS2	WDFY1	1.30951			ALKBH8	RAMP3	-3.32596			ALS2	RUNX1	0.885751			ALKBH8	NIM1K	-2.47614			ALS2	AC004974.1	5.41459			ALKBH8	FAM221A	-1.61239
	ALS2CL	HNRNPA3	0.876602			ALMS1	FAHD2B	-1.57623			ALS2CL	LIN9	1.8548			ALMS1	NYX	-3.7312			ALS2CL	WDR41	1.15232			ALMS1	RASIP1	-2.91785			ALS2CL	SAT1	2.13294			ALMS1	NPR1	-2.32646			ALS2CL	AC004980.2	7.23566			ALMS1	TMEM260	-1.39872
	ALX1	HOOK3	1.03353			ALOX12	FAM110C	-1.98545			ALX1	LTN1	1.07758			ALOX12	OGDH	-1.9961			ALX1	WDR49	4.34251			ALOX12	SCRN2	-2.44663			ALX1	SCNM1	1.05			ALOX12	ODAM	-2.66573			ALX1	AC005006.1	6.54968			ALOX12	RPS27	-1.89934
	ALX3	HPS3	0.948774			ALOX12B	FAM120A	-0.555121			ALX3	LUC7L3	1.69004			ALOX12B	OGDHL	-2.59761			ALX3	YTHDF3	1.65783			ALOX12B	SERPINE3	-6.6785			ALX3	SCNM1	1.05			ALOX12B	OIT3	-3.26532			ALX3	AC005014.4	7.10224			ALOX12B	TNNI2	-4.86453
	ALX4	HSH2D	2.40223			ALOX15	FAM124A	-1.09307			ALX4	LY9	3.65577			ALOX15	OPA3	-1.11987			ALX4	YWHAZ	1.48242			ALOX15	SH3BGR	-5.46324			ALX4	SGTB	1.63757			ALOX15	PCDHB8	-1.89843			ALX4	AC005020.1	8.04301			ALOX15	CD27	-2.63879
	ALYREF	HTR1F	2.29604			ALOX15B	FAM156A	-2.06384			ALYREF	LYSMD3	1.82738			ALOX15B	ORAI3	-1.06858			ALYREF	ZBBX	10.5665			ALOX15B	SKIV2L	-1.65387			ALYREF	SHCBP1	2.43965			ALOX15B	PEBP4	-2.95348			ALYREF	AC005034.3	5.40889			ALOX15B	SELENOP	-3.58775
	AMACR	HYDIN	5.77893			ALOX5	FAM162A	-1.75636			AMACR	LYST	1.66392			ALOX5	OVOL1	-2.03235			AMACR	ZBP1	3.53817			ALOX5	SLC10A1	-3.42579			AMACR	SNW1	0.885564			ALOX5	PLA2G1B	-4.71231			AMACR	AC005070.1	6.10224			ALOX5	JCHAIN	-3.85586
	AMBN	ICAM1	2.28089			ALOXE3	FAM168B	-0.845855			AMBN	MAN1A2	1.26119			ALOXE3	OXER1	-2.39533			AMBN	ZBTB41	2.42757			ALOXE3	SLC16A11	-3.86716			AMBN	SOD2	2.58897			ALOXE3	PMM1	-1.05214			AMBN	AC005070.2	5.22778			ALOXE3	FAM122A	-1.80596
	AMBRA1	IFI44L	2.05822			ALPI	FAM180A	-3.36595			AMBRA1	MAP3K2	0.894032			ALPI	OXLD1	-1.56152			AMBRA1	ZC3H15	1.2632			ALPI	SLC16A13	-3.29309			AMBRA1	SPC24	2.03966			ALPI	PON3	-1.30875			AMBRA1	AC005086.2	8.66519			ALPI	CRB1	-7.07919
	AMD1	IFIT1B	2.23858			ALPK1	FAM219B	-0.927689			AMD1	MAP4K1	3.36266			ALPK1	PADI2	-3.95769			AMD1	ZFAND1	1.13063			ALPK1	SLC25A52	-5.84497			AMD1	STK3	0.697196			ALPK1	PRB1	-6.54297			AMD1	AC005086.3	7.16636			ALPK1	TAS2R41	-7.71816
	AMDHD2	IFIT3	1.34556			ALPK3	FAM241B	-2.25543			AMDHD2	MAP7D3	1.18024			ALPK3	PAK4	-1.39902			AMDHD2	ZFP90	1.27532			ALPK3	SLC37A4	-1.80922			AMDHD2	SUGP2	0.733619			ALPK3	PRB3	-5.43068			AMDHD2	AC005086.4	5.64282			ALPK3	IDNK	-1.88925
	AMER1	IFIT5	1.01987			ALPL	FAM50B	-1.64083			AMER1	MARCHF7	1.23821			ALPL	PALM	-2.06903			AMER1	ZFP91	1.10014			ALPL	SLC49A3	-1.81224			AMER1	TCEAL8	1.14211			ALPL	PRB4	-7.55006			AMER1	AC005086.5	7.3977			ALPL	EVA1B	-7.75583
	AMER2	IFNAR2	1.26248			ALPP	FAM53C	-1.0017			AMER2	MARCKS	2.17245			ALPP	PANO1	-4.92227			AMER2	ZMYND11	0.711086			ALPP	SLC51A	-2.31399			AMER2	TMEM183A	0.836824			ALPP	RAMP2	-1.94396			AMER2	AC005096.1	9.18198			ALPP	DAZL	-7.95451
	AMER3	IFT57	1.38511			ALS2	FAM78B	-1.91697			AMER3	MASTL	1.24794			ALS2	PAPLN	-2.01537			AMER3	ZNF124	2.25478			ALS2	SMIM2	-5.98274			AMER3	TPR	1.08224			ALS2	RASIP1	-1.76196			AMER3	AC005102.1	8.3152			ALS2	COQ2	-1.28
	AMFR	IGF1	2.10245			ALS2CL	FAM81A	-1.74801			AMFR	MBD2	1.43387			ALS2CL	PAQR7	-2.46877			AMFR	ZNF397	0.941821			ALS2CL	SOAT2	-6.93276			AMFR	UAP1	1.42268			ALS2CL	SCGB3A1	-3.70686			AMFR	AC005104.1	9.41099			ALS2CL	HORMAD1	-3.05672
	AMHR2	IGSF22	1.44739			ALX1	FAM89B	-1.54329			AMHR2	MBNL2	1.40951			ALX1	PARP10	-1.65683			AMHR2	ZNF415	1.94796			ALX1	SPDYC	-6.88429			AMHR2	UBE2L6	1.34378			ALX1	SCGB3A2	-2.65934			AMHR2	AC005153.1	7.03513			ALX1	CCNK	-1.45626
	AMIGO1	IKBIP	1.75464			ALX4	FARS2	-1.32312			AMIGO1	MCM10	3.96345			ALX4	PATZ1	-1.50781			AMIGO1	ZNF431	1.57892			ALX4	STAB1	-2.08068			AMIGO1	UPF3B	0.938273			ALX4	SCTR	-2.85723			AMIGO1	AC005183.1	9.51318			ALX4	CARD17	-7.92709
	AMIGO2	IKBKB	1.0078			AMACR	FASN	-2.2241			AMIGO2	MCUB	2.13597			AMACR	PCDH1	-2.36718			AMIGO2	ZNF611	1.27756			AMACR	STIMATE-MUSTN1	-4.23628			AMIGO2	VTI1A	0.764804			AMACR	SEMA4C	-1.17212			AMIGO2	AC005225.1	6.30902			AMACR	C1QTNF3-AMACR	-6.82312
	AMIGO3	IKBKE	1.90674			AMBN	FASTKD1	-1.53792			AMIGO3	MDFIC	1.19323			AMBN	PCSK5	-1.12587			AMIGO3	ZNF664	0.888826			AMBN	TAPBPL	-1.49129			AMIGO3	YBX1	1.59657			AMBN	SFTA3	-1.71729			AMIGO3	AC005230.1	9.65405			AMBN	MORN2	-3.13175
	AMMECR1	IKZF3	2.50517			AMBRA1	FASTKD2	-1.28992			AMMECR1	MELK	3.40602			AMBRA1	PDK2	-1.78432			AMMECR1	ZNF701	1.66945			AMBRA1	TBX10	-5.05279			AMMECR1	ZMYM5	0.87471			AMBRA1	SFTPC	-6.19257			AMMECR1	AC005253.1	6.4482			AMBRA1	KL	-2.25172
	AMMECR1L	IL15	1.25863			AMD1	FASTKD5	-1.68723			AMMECR1L	METTL14	1.25918			AMD1	PDPK1	-1.32408			AMMECR1L	ZNF714	2.16663			AMD1	TMDD1	-5.28354			AMMECR1L	ZNF394	0.626066			AMD1	SFTPD	-2.64311			AMMECR1L	AC005261.3	5.06574			AMD1	KLHL34	-7.49624
	AMN	IL15RA	1.34713			AMDHD1	FBH1	-0.743339			AMN	METTL4	1.16139			AMDHD1	PDXK	-1.6684			AMN	ZNF791	1.19454			AMDHD1	TMED6	-6.61684			AMN	ZNF721	0.964452			AMDHD1	SLAIN1	-1.43832			AMN	AC005261.6	11.0607			AMDHD1	LAIR2	-7.66847
	AMN1	IL18	1.73698			AMDHD2	FBLL1	-3.19217			AMN1	MGA	1.00051			AMDHD2	PDXK	-1.6684			AMN1	ZNF845	1.35668			AMDHD2	TSPAN4	-1.46904			AMN1	RBM19	1.13132			AMDHD2	SLC27A3	-1.69083			AMN1	AC005274.1	7.10224			AMDHD2	RPS21	-1.98372
	AMOT	IL1R1	2.02058			AMER1	FBN2	-2.65067			AMOT	MIA3	0.929928			AMER1	PDZD7	-2.30571			AMOT	ZNF91	1.33867			AMER1	TSSK3	-5.62474			AMOT	RBM25	0.825869			AMER1	SLC44A2	-1.26806			AMOT	AC005293.1	4.96474			AMER1	NXPE4	-7.20574
	AMOTL1	IL1RL2	2.56456			AMER2	FBXL17	-1.14424			AMOTL1	MIER1	1.86792			AMER2	PERM1	-4.66039			AMOTL1	ZNF93	2.29023			AMER2	TTC6	-2.73552			AMOTL1	RBM39	0.732699			AMER2	SLC5A8	-3.89856			AMOTL1	AC005324.5	8.64281			AMER2	RMDN2	-2.41179
	AMOTL2	IL21R	2.34625			AMER3	FBXL22	-3.38975			AMOTL2	MILR1	2.95878			AMER3	PEX11G	-2.57734			AMOTL2	AGER	4.62086			AMER3	TTR	-4.13245			AMOTL2	RBM7	1.0095			AMER3	SLPI	-2.43165			AMOTL2	AC005326.1	6.54969			AMER3	SPINK2	-7.15414
	AMPD2	IL33	1.54204			AMFR	FBXL7	-0.990359			AMPD2	MIS12	1.25417			AMFR	PEX14	-1.40059			AMPD2	AGTPBP1	1.98586			AMFR	TYK2	-1.05735			AMPD2	RGL1	1.24223			AMFR	SNRPN	-1.02677			AMPD2	AC005329.3	10.1104			AMFR	PLGRKT	-1.99195
	AMPD3	INAVA	2.47671			AMHR2	FBXO27	-2.34335			AMPD3	MIS18BP1	2.76829			AMHR2	PEX5	-1.42933			AMPD3	AHSP	6.25252			AMHR2	UGT2B7	-3.33591			AMPD3	RGPD5	1.69277			AMHR2	SOX18	-1.89402			AMPD3	AC005343.1	8.52546			AMHR2	FIP1L1	-1.2376
	AMPH	INPP5B	0.526259			AMIGO1	FBXO32	-2.35425			AMPH	MKI67	4.63078			AMIGO1	PFKL	-1.87576			AMPH	ALAS2	5.68353			AMIGO1	VARS2	-4.706			AMPH	RHBDF2	1.57217			AMIGO1	TCAP	-2.61559			AMPH	AC005344.1	8.00036			AMIGO1	FAM151A	-5.7345
	AMT	INSYN2A	1.50391			AMIGO2	FBXO40	-2.77676			AMT	MKLN1	1.10545			AMIGO2	PFKM	-1.47169			AMT	ANKRD18A	3.02535			AMIGO2	VPS16	-1.34258			AMT	RIOK3	1.29604			AMIGO2	THBS4	-1.85698			AMT	AC005379.1	6.34663			AMIGO2	FAM95C	-6.97468
	AMTN	INTS6L	1.35158			AMMECR1	FBXO42	-0.75089			AMTN	MLKL	2.21445			AMMECR1	PGAP3	-1.98468			AMTN	ANXA1	2.99348			AMMECR1	VPS51	-1.55573			AMTN	RND3	2.95317			AMMECR1	THSD1	-1.05967			AMTN	AC005387.1	5.64282			AMMECR1	RGS7	-7.85549
	AMZ1	INVS	0.657383			AMMECR1L	FBXW11	-0.975521			AMZ1	MMD	1.84205			AMMECR1L	PGAP4	-2.12728			AMZ1	ANXA3	3.00274			AMMECR1L	YIF1A	-1.53698			AMZ1	RNF213	1.22634			AMMECR1L	TM7SF2	-1.3993			AMZ1	AC005387.2	6.73028			AMMECR1L	ENPP3	-3.45733
	AMZ2	IQCA1	2.6377			AMN1	FEM1C	-1.44741			AMZ2	MMP8	7.62247			AMN1	PGBD5	-2.04759			AMZ2	AP3S1	1.22758			AMN1	YY2	-6.1944			AMZ2	ROCK1	0.882178			AMN1	TMEM243	-1.06755			AMZ2	AC005414.1	5.87309			AMN1	TSPAN10	-4.02734
	ANAPC1	IQCB1	1.30103			AMOT	FER1L6	-2.41139			ANAPC1	MNAT1	1.22576			AMOT	PHYHIP	-3.0085			ANAPC1	ARHGAP15	2.16206			AMOT	ZNF425	-3.23215			ANAPC1	RPF2	1.29553			AMOT	UNK	-0.674879			ANAPC1	AC005476.1	8.7721			AMOT	SH3BGRL	-1.7229
	ANAPC10	IRF4	2.27062			AMOTL1	FGF1	-1.5715			ANAPC10	MORC3	2.12032			AMOTL1	PIGO	-2.24609			ANAPC10	ARHGAP18	1.69459			AMOTL1	ZNF574	-2.01987			ANAPC10	RPL22L1	2.01306			AMOTL1	USHBP1	-1.42673			ANAPC10	AC005476.2	3.46605			AMOTL1	MYOZ1	-7.52449
	ANAPC15	ITGA1	1.18587			AMOTL2	FGF12	-1.90972			ANAPC15	MOSPD2	1.18527			AMOTL2	PIGQ	-1.98951			ANAPC15	ASNSD1	1.17932			AMOTL2	ZNF575	-2.7372			ANAPC15	RPL26L1	1.2754			AMOTL2	VWF	-1.74333			ANAPC15	AC005480.1	3.29757			AMOTL2	KRIT1	-1.0306
	ANAPC16	ITPR2	1.10428			AMPD2	FGF9	-2.17771			ANAPC16	MPHOSPH6	1.27783			AMPD2	PIGS	-1.7547			ANAPC16	ASPM	2.74783			AMPD2	ZSWIM8	-1.53277			ANAPC16	RPL31	1.21755			AMPD2	ZNF574	-1.14652			ANAPC16	AC005495.2	7.28664			AMPD2	KLRC3	-4.44576
	ANAPC7	ITPR3	1.4278			AMPD3	FHIT	-1.31425			ANAPC7	MPHOSPH8	1.21377			AMPD3	PIGT	-1.36841			ANAPC7	BANK1	5.44944			AMPD3					ANAPC7	RPL39L	1.23505			AMPD3					ANAPC7	AC005520.1	5.41863			AMPD3	KAT5	-1.15846
	ANGEL1	ITPRID2	0.646812			AMPH	FHL1	-2.47562			ANGEL1	MS4A1	6.76001			AMPH	PIGV	-1.19249			ANGEL1	BCL2A1	3.69148			AMPH					ANGEL1	RPS19	1.24583			AMPH					ANGEL1	AC005540.1	2.56242			AMPH	APBB1IP	-1.49028
	ANGEL2	ITPRIPL2	0.876758			AMT	FHL2	-2.31419			ANGEL2	MS4A6A	2.65794			AMT	PIP4K2C	-1.30156			ANGEL2	BDP1	1.68754			AMT					ANGEL2	RPS24	1.47835			AMT					ANGEL2	AC005550.2	5.60393			AMT	TNNT1	-8.12719
	ANGPT1	ITSN2	1.26129			AMZ1	FIBP	-1.23376			ANGPT1	MSC	2.55889			AMZ1	PIP5K1C	-1.40794			ANGPT1	C3orf52	3.01901			AMZ1					ANGPT1	RPS27L	2.14104			AMZ1					ANGPT1	AC005594.1	5.40191			AMZ1	GLIS1	-6.67957
	ANGPT2	IYD	5.36025			ANAPC1	FIGN	-1.5137			ANGPT2	MSL3	1.35417			ANAPC1	PKM	-1.41099			ANGPT2	C8orf88	3.07825			ANAPC1					ANGPT2	RPS6KC1	1.02672			ANAPC1					ANGPT2	AC005599.1	6.6507			ANAPC1	HHEX	-1.64787
	ANGPT4	JHY	1.34994			ANAPC10	FIS1	-1.12948			ANGPT4	MUC21	7.51336			ANAPC10	PLBD2	-1.26115			ANGPT4	CALM2	1.4902			ANAPC10					ANGPT4	RSPO3	1.8123			ANAPC10					ANGPT4	AC005606.2	4.61266			ANAPC10
	ANGPTL3	KAT6A	0.748298			ANAPC11	FIZ1	-1.07934			ANGPTL3	MX2	2.05517			ANAPC11	PLEKHA6	-1.85738			ANGPTL3	CARMIL1	1.34535			ANAPC11					ANGPTL3	RSRC1	0.970448			ANAPC11					ANGPTL3	AC005631.1	6.45016			ANAPC11
	ANGPTL4	KCNIP4	1.49752			ANAPC13	FLNC	-2.65286			ANGPTL4	MYBL2	4.47486			ANAPC13	PLEKHG3	-2.02434			ANGPTL4	CASP8AP2	1.62827			ANAPC13					ANGPTL4	RSRC2	0.809589			ANAPC13					ANGPTL4	AC005632.6	10.2735			ANAPC13
	ANGPTL6	KCNJ1	1.83492			ANAPC15	FNDC5	-2.1248			ANGPTL6	N4BP2	1.50605			ANAPC15	PLXNB1	-2.42051			ANGPTL6	CBX3	1.39228			ANAPC15					ANGPTL6	RUFY1	0.745402			ANAPC15					ANGPTL6	AC005692.3	6.96473			ANAPC15
	ANGPTL7	KCNK2	2.56128			ANAPC16	FNDC9	-3.89743			ANGPTL7	N4BP2L1	1.68304			ANAPC16	PNCK	-7.57038			ANGPTL7	CCDC146	2.03736			ANAPC16					ANGPTL7	RUFY4	3.38546			ANAPC16					ANGPTL7	AC005695.2	7.22778			ANAPC16
	ANHX	KCNMB4	0.899557			ANAPC7	FNTB	-1.13702			ANHX	N4BP2L2	1.31269			ANAPC7	PNKD	-1.27535			ANHX	CCDC171	1.8065			ANAPC7					ANHX	S100A2	3.15501			ANAPC7					ANHX	AC005726.2	7.01221			ANAPC7
	ANK1	KCNN4	2.30553			ANGEL1	FNTB	-1.13702			ANK1	NAA15	1.30344			ANGEL1	PNPLA1	-4.6327			ANK1	CCDC18	1.76446			ANGEL1					ANK1	SAMD9L	1.87503			ANGEL1					ANK1	AC005740.3	7.10224			ANGEL1
	ANK2	KCNT2	1.73066			ANGEL2	FOLR2	-2.45174			ANK2	NAB1	1.33388			ANGEL2	POFUT1	-1.65237			ANK2	CCDC66	1.94269			ANGEL2					ANK2	SCG5	3.62866			ANGEL2					ANK2	AC005757.1	8.10224			ANGEL2
	ANK3	KCTD15	1.44809			ANGPT1	FOXJ2	-0.780519			ANK3	NAP1L1	2.64656			ANGPT1	POLL	-1.25084			ANK3	CCDC7	2.41459			ANGPT1					ANK3	SDCBP2	1.5349			ANGPT1					ANK3	AC005776.2	5.32431			ANGPT1
	ANKDD1A	KDR	1.51978			ANGPT2	FOXRED2	-1.34825			ANKDD1A	NAP1L5	1.11019			ANGPT2	POLR1A	-1.61589			ANKDD1A	CCDC91	1.29622			ANGPT2					ANKDD1A	SELE	3.42			ANGPT2					ANKDD1A	AC005785.1	3.78445			ANGPT2
	ANKDD1B	KIAA0753	1.02131			ANGPT4	FRK	-1.58782			ANKDD1B	NCAPG	3.40158			ANGPT4	POLR2A	-1.59124			ANKDD1B	CDHR4	5.65971			ANGPT4					ANKDD1B	SERPINE1	3.12412			ANGPT4					ANKDD1B	AC005803.1	8.70891			ANGPT4
	ANKEF1	KIF13B	0.679719			ANGPTL1	FRMD5	-1.95734			ANKEF1	NCAPH	3.06897			ANGPTL1	POLR3H	-1.99819			ANKEF1	CENPE	4.22858			ANGPTL1					ANKEF1	SET	1.03885			ANGPTL1					ANKEF1	AC005828.1	6.34664			ANGPTL1
	ANKFN1	KIF14	2.72796			ANGPTL4	FRMPD4	-3.14224			ANKFN1	NCK1	1.59675			ANGPTL4	POMGNT2	-1.57572			ANKFN1	CENPF	2.95143			ANGPTL4					ANKFN1	SETDB2	1.21829			ANGPTL4					ANKFN1	AC005899.1	6.45016			ANGPTL4
	ANKFY1	KIF15	2.14429			ANGPTL7	FRY	-1.66582			ANKFY1	NCKAP1L	2.37765			ANGPTL7	PPP1R1A	-1.82931			ANKFY1	CEP128	3.8253			ANGPTL7					ANKFY1	SFN	3.66983			ANGPTL7					ANKFY1	AC005899.9	7.75813			ANGPTL7
	ANKH	KIF23	1.72786			ANHX	FSD2	-2.7285			ANKH	NCL	0.971726			ANHX	PPP2R1A	-1.67172			ANKH	CEP290	2.05804			ANHX					ANKH	SFR1	1.36408			ANHX					ANKH	AC005920.2	7.45017			ANHX
	ANKIB1	KIF27	1.00251			ANK1	FXN	-1.32365			ANKIB1	NCMAP	2.69462			ANK1	PPP5C	-1.28182			ANKIB1	CEP295	1.60553			ANK1					ANKIB1	SKA1	3.32768			ANK1					ANKIB1	AC005972.3	5.1524			ANK1
	ANKK1	KIF2A	0.881079			ANK2	FXR2	-1.4732			ANKK1	NEDD1	1.40305			ANK2	PPT2	-1.81327			ANKK1	CFAP299	6.61715			ANK2					ANKK1	SKA3	2.12423			ANK2					ANKK1	AC006028.1	5.45016			ANK2
	ANKLE1	KIF3B	0.634588			ANK3	FZD1	-1.75691			ANKLE1	NEDD4	0.994975			ANK3	PRDM7	-5.09832			ANKLE1	CFAP43	3.77692			ANK3					ANKLE1	SLC28A2	1.94236			ANK3					ANKLE1	AC006042.1	3.91703			ANK3
	ANKLE2	KIN	0.875039			ANKDD1A	G0S2	-2.30551			ANKLE2	NEGR1	2.32197			ANKDD1A	PRKCZ	-1.5005			ANKLE2	CFAP45	4.85406			ANKDD1A					ANKLE2	SLC4A1	6.15112			ANKDD1A					ANKLE2	AC006059.1	4.67424			ANKDD1A
	ANKMY1	KLF1	4.75554			ANKEF1	G6PC3	-1.24616			ANKMY1	NEK1	1.07461			ANKEF1	PROB1	-2.07443			ANKMY1	CFAP47	4.06668			ANKEF1					ANKMY1	SLC4A7	1.08069			ANKEF1					ANKMY1	AC006064.1	8.16638			ANKEF1
	ANKMY2	KLHDC1	0.945226			ANKFN1	GAB1	-0.862037			ANKMY2	NEK7	1.01046			ANKFN1	PRR15	-1.56348			ANKMY2	CFAP54	4.57729			ANKFN1					ANKMY2	SLC6A15	2.80327			ANKFN1					ANKMY2	AC006122.1	7.10224			ANKFN1
	ANKRD1	KLHL5	1.3813			ANKFY1	GAB3	-0.968258			ANKRD1	NEMF	1.50223			ANKFY1	PRRG2	-2.40392			ANKRD1	CINP	1.08567			ANKFY1					ANKRD1	SLC7A11	2.35633			ANKFY1					ANKRD1	AC006128.1	6.63083			ANKFY1
	ANKRD10	KLHL6	3.09588			ANKH	GABARAP	-2.23301			ANKRD10	NEPRO	0.99633			ANKH	PRSS8	-2.18294			ANKRD10	CNBP	1.10607			ANKH					ANKRD10	SLC7A5	1.49163			ANKH					ANKRD10	AC006160.1	3.83232			ANKH
	ANKRD11	KMO	3.14101			ANKIB1	GABRA4	-1.8965			ANKRD11	NFE2L2	1.07763			ANKIB1	PSAP	-1.18688			ANKRD11	CNTRL	2.03353			ANKIB1					ANKRD11	SLMAP	0.493659			ANKIB1					ANKRD11	AC006238.2	4.96474			ANKIB1
	ANKRD12	KMT2C	0.493548			ANKLE1	GALNT16	-1.28573			ANKRD12	NFYB	2.15339			ANKLE1	PSG4	-6.8616			ANKRD12	COMMD8	1.89603			ANKLE1					ANKRD12	SLTM	0.764557			ANKLE1					ANKRD12	AC006254.2	5.1891			ANKLE1
	ANKRD13A	KMT2E	0.867975			ANKLE2	GALNT17	-1.89501			ANKRD13A	NIBAN3	5.3931			ANKLE2	PSG9	-6.54532			ANKRD13A	CXorf56	1.39925			ANKLE2					ANKRD13A	SMC4	1.06535			ANKLE2					ANKRD13A	AC006270.1	7.34324			ANKLE2
	ANKRD13B	KNL1	2.62078			ANKMY1	GANAB	-1.00629			ANKRD13B	NIN	1.68118			ANKMY1	PSKH1	-2.02867			ANKRD13B	DENR	1.49488			ANKMY1					ANKRD13B	SMCO2	3.25313			ANKMY1					ANKRD13B	AC006277.1	7.34325			ANKMY1
	ANKRD13C	KNOP1	1.27483			ANKMY2	GAPDH	-1.64256			ANKRD13C	NIPBL	1.32738			ANKMY2	PTGES2	-1.67226			ANKRD13C	DNAAF1	5.41852			ANKMY2					ANKRD13C	SMIM30	1.3966			ANKMY2					ANKRD13C	AC006387.1	5.24541			ANKMY2
	ANKRD16	KPNA5	1.45178			ANKRD1	GATA4	-1.56736			ANKRD16	NKAP	1.42842			ANKRD1	PTPRF	-2.13402			ANKRD16	DNAH10	3.01379			ANKRD1					ANKRD16	SNRNP27	1.00052			ANKRD1					ANKRD16	AC006435.2	2.39286			ANKRD1
	ANKRD17	KRI1	0.913958			ANKRD10	GATA6	-1.24641			ANKRD17	NKAPD1	1.38189			ANKRD10	PTPRK	-1.05936			ANKRD17	DNAH3	4.88262			ANKRD10					ANKRD17	SNRPB2	1.13991			ANKRD10					ANKRD17	AC006441.1	9.05221			ANKRD10
	ANKRD18B	KRT13	4.81143			ANKRD12	GATD3B	-2.90155			ANKRD18B	NKX2-1	9.12556			ANKRD12	PTPRM	-1.0415			ANKRD18B	DNAH7	4.89957			ANKRD12					ANKRD18B	SNRPG	1.24533			ANKRD12					ANKRD18B	AC006449.2	3.71278			ANKRD12
	ANKRD2	KRT17	5.29253			ANKRD13A	GBA	-1.16546			ANKRD2	NLGN4Y	8.66789			ANKRD13A	QARS1	-1.27172			ANKRD2	DNAH9	6.0515			ANKRD13A					ANKRD2	SNX10	1.76342			ANKRD13A					ANKRD2	AC006449.3	3.56808			ANKRD13A
	ANKRD22	KRT19	3.48266			ANKRD13B	GBA2	-1.04561			ANKRD22	NMI	1.89965			ANKRD13B	R3HDML	-8.13387			ANKRD22	DNAJC2	1.35906			ANKRD13B					ANKRD22	SNX6	0.939196			ANKRD13B					ANKRD22	AC006449.7	1.70497			ANKRD13B
	ANKRD23	KRT5	5.29956			ANKRD13C	GBF1	-1.03304			ANKRD23	NR1D2	1.73362			ANKRD13C	RAB11FIP3	-2.2599			ANKRD23	DYNC2H1	2.01091			ANKRD13C					ANKRD23	SOCS3	1.33515			ANKRD13C					ANKRD23	AC006480.2	7.10224			ANKRD13C
	ANKRD24	L1TD1	4.88093			ANKRD13D	GCNT2	-1.81639			ANKRD24	NR2C1	1.10629			ANKRD13D	RAB19	-1.8778			ANKRD24	EPB42	4.72642			ANKRD13D					ANKRD24	SP100	1.05661			ANKRD13D					ANKRD24	AC006504.2	6.10224			ANKRD13D
	ANKRD27	L3MBTL3	1.13841			ANKRD16	GCOM1	-2.27684			ANKRD27	NSA2	2.06859			ANKRD16	RAB36	-2.39143			ANKRD27	FABP4	4.91391			ANKRD16					ANKRD27	SP110	1.02997			ANKRD16					ANKRD27	AC006529.1	8.03513			ANKRD16
	ANKRD28	L3MBTL4	1.14429			ANKRD18A	GDE1	-1.34702			ANKRD28	NSD3	1.11576			ANKRD18A	RABGGTA	-1.79438			ANKRD28	FABP5	4.76758			ANKRD18A					ANKRD28	SP140L	0.973862			ANKRD18A					ANKRD28	AC006539.2	8.7089			ANKRD18A
	ANKRD29	LAMB4	2.61515			ANKRD18B	GDPD2	-1.76715			ANKRD29	NT5C3A	1.67627			ANKRD18B	RBM15B	-1.1415			ANKRD29	FAM102B	1.73019			ANKRD18B					ANKRD29	SPATS2	1.1401			ANKRD18B					ANKRD29	AC006547.1	9.76479			ANKRD18B
	ANKRD33	LAYN	1.40706			ANKRD20A1	GDPGP1	-1.57042			ANKRD33	NUB1	0.794658			ANKRD20A1	RBM20	-2.17676			ANKRD33	FAM228B	1.93889			ANKRD20A1					ANKRD33	SPATS2L	1.00765			ANKRD20A1					ANKRD33	AC006557.1	6.89074			ANKRD20A1
	ANKRD33B	LCA5	1.5765			ANKRD22	GET3	-1.40447			ANKRD33B	NUDT10	2.47004			ANKRD22	RCC1L	-1.27743			ANKRD33B	FAM92B	7.25622			ANKRD22					ANKRD33B	SPECC1	1.18744			ANKRD22					ANKRD33B	AC006946.1	6.10224			ANKRD22
	ANKRD34C	LCORL	1.01261			ANKRD23	GFM1	-1.05937			ANKRD34C	NUFIP2	0.945565			ANKRD23	RDH10	-1.56994			ANKRD34C	FER1L6	6.16148			ANKRD23					ANKRD34C	SPP1	7.01924			ANKRD23					ANKRD34C	AC007014.1	6.54969			ANKRD23
	ANKRD36	LDLRAD3	2.12042			ANKRD26	GFRA2	-2.95672			ANKRD36	NUP35	1.07331			ANKRD26	RDH12	-5.05434			ANKRD36	GEM	3.52326			ANKRD26					ANKRD36	SPRED3	2.45447			ANKRD26					ANKRD36	AC007021.1	8.45017			ANKRD26
	ANKRD36B	LEPR	1.12464			ANKRD28	GFRA3	-3.94771			ANKRD36B	OAS2	2.40071			ANKRD28	REPIN1	-1.54234			ANKRD36B	GKN2	21.6975			ANKRD28					ANKRD36B	SPTA1	5.79185			ANKRD28					ANKRD36B	AC007036.1	4.32649			ANKRD28
	ANKRD36C	LHFPL2	1.26298			ANKRD29	GHITM	-1.92945			ANKRD36C	OBI1	1.43285			ANKRD29	RER1	-0.924627			ANKRD36C	GSDMC	6.90328			ANKRD29					ANKRD36C	SRFBP1	1.35613			ANKRD29					ANKRD36C	AC007040.1	7.9282			ANKRD29
	ANKRD40	LIF	2.95848			ANKRD30A	GID4	-0.731175			ANKRD40	ODF2L	1.64965			ANKRD30A	RETREG2	-1.1519			ANKRD40	GTF3C6	1.16792			ANKRD30A					ANKRD40	SRPK1	1.06853			ANKRD30A					ANKRD40	AC007066.1	8.25555			ANKRD30A
	ANKRD40CL	LIMA1	1.55002			ANKRD33B	GINS3	-1.45548			ANKRD40CL	OGA	0.998095			ANKRD33B	RFNG	-1.25112			ANKRD40CL	HBA1	4.58402			ANKRD33B					ANKRD40CL	SRRM1	0.731239			ANKRD33B					ANKRD40CL	AC007098.1	6.24473			ANKRD33B
	ANKRD44	LIPH	3.02934			ANKRD34A	GJA1	-1.74894			ANKRD44	ONECUT2	3.40562			ANKRD34A	RFX1	-1.42435			ANKRD44	HBA2	3.89379			ANKRD34A					ANKRD44	STAT1	2.14346			ANKRD34A					ANKRD44	AC007114.2	9.6086			ANKRD34A
	ANKRD45	LMO3	1.9698			ANKRD34C	GLYR1	-0.647341			ANKRD45	ORM1	8.48057			ANKRD34C	RGP1	-1.08784			ANKRD45	HBB	4.60329			ANKRD34C					ANKRD45	STAT2	1.15772			ANKRD34C					ANKRD45	AC007130.1	8.06907			ANKRD34C
	ANKRD46	LRCH2	1.7815			ANKRD36B	GM2A	-1.34729			ANKRD46	ORM2	7.59276			ANKRD36B	RGS3	-1.8098			ANKRD46	HBD	6.18574			ANKRD36B					ANKRD46	STEAP2	2.14346			ANKRD36B					ANKRD46	AC007151.1	8.28667			ANKRD36B
	ANKRD49	LRGUK	2.62789			ANKRD36C	GMPPA	-0.90324			ANKRD49	OSBPL8	1.0209			ANKRD36C	RHBDD2	-1.66475			ANKRD49	HEMGN	7.05315			ANKRD36C					ANKRD49	STIL	2.17178			ANKRD36C					ANKRD49	AC007161.1	8.70888			ANKRD36C
	ANKRD50	LRRC36	4.29268			ANKRD40	GMPR	-1.70975			ANKRD50	OTC	5.24993			ANKRD40	RHPN2	-1.48632			ANKRD50	HFM1	3.6392			ANKRD40					ANKRD50	STK38L	0.690643			ANKRD40					ANKRD50	AC007161.2	7.59699			ANKRD40
	ANKRD52	LRRC46	2.19163			ANKRD40CL	GNAO1	-1.98497			ANKRD52	OTOF	6.29528			ANKRD40CL	RIMS3	-1.45919			ANKRD52	HMGB2	1.87006			ANKRD40CL					ANKRD52	STMN1	1.1621			ANKRD40CL					ANKRD52	AC007182.2	5.29014			ANKRD40CL
	ANKRD53	LRRC69	1.37262			ANKRD42	GNAS	-0.989772			ANKRD53	OTUD6B	1.17797			ANKRD42	RNF121	-1.16438			ANKRD53	HSPA6	4.72769			ANKRD42					ANKRD53	STX18	0.704311			ANKRD42					ANKRD53	AC007193.2	7.28666			ANKRD42
	ANKRD54	LRRC74B	7.1502			ANKRD44	GNB3	-2.53989			ANKRD54	P2RX5	4.9608			ANKRD44	RNF123	-1.27525			ANKRD54	IFI16	1.87029			ANKRD44					ANKRD54	SUB1	1.32394			ANKRD44					ANKRD54	AC007204.1	5.81274			ANKRD44
	ANKRD60	LRRN4	2.726			ANKRD45	GNPDA1	-1.13564			ANKRD60	P2RX7	2.9333			ANKRD45	RNF26	-1.79538			ANKRD60	INTS13	1.19151			ANKRD45					ANKRD60	SUMO1	0.915947			ANKRD45					ANKRD60	AC007215.1	6.22777			ANKRD45
	ANKRD62	LSM8	0.758061			ANKRD46	GNS	-1.01315			ANKRD62	P2RY10	4.0302			ANKRD46	RNPEP	-1.2138			ANKRD62	KCNS3	1.89685			ANKRD46					ANKRD62	TACC3	1.07104			ANKRD46					ANKRD62	AC007216.1	5.76619			ANKRD46
	ANKRD63	LUC7L	1.28232			ANKRD49	GORASP2	-1.2204			ANKRD63	PAIP2	1.48494			ANKRD49	RPRM	-5.33866			ANKRD63	KIF20B	2.40972			ANKRD49					ANKRD63	TAF12	0.997638			ANKRD49					ANKRD63	AC007216.2	6.2981			ANKRD49
	ANKRD65	LUC7L3	1.92543			ANKRD50	GOT1	-2.621			ANKRD65	PAPOLA	1.75519			ANKRD50	RTKN	-2.58903			ANKRD65	KL	3.14005			ANKRD50					ANKRD65	TAX1BP1	0.924437			ANKRD50					ANKRD65	AC007216.4	1.6621			ANKRD50
	ANKRD66	MACC1	3.45107			ANKRD52	GOT2	-2.88267			ANKRD66	PARP11	1.59917			ANKRD52	RTL6	-1.19369			ANKRD66	KRT15	6.61101			ANKRD52					ANKRD66	TBCA	0.952674			ANKRD52					ANKRD66	AC007220.2	7.64282			ANKRD52
	ANKRD9	MAGI3	1.08572			ANKRD53	GPAM	-2.73209			ANKRD9	PARP14	2.10469			ANKRD53	RTN4RL1	-3.64986			ANKRD9	KRT6A	9.38255			ANKRD53					ANKRD9	TCEAL7	1.47071			ANKRD53					ANKRD9	AC007240.1	9.77207			ANKRD53
	ANKS1A	MAJIN	2.61462			ANKRD54	GPAT3	-2.21139			ANKS1A	PARP15	5.0396			ANKRD54	SALL1	-2.12048			ANKS1A	KTN1	1.07997			ANKRD54					ANKS1A	TEC	0.893375			ANKRD54					ANKS1A	AC007272.1	6.51606			ANKRD54
	ANKS1B	MALT1	0.900695			ANKRD6	GPC1	-1.56475			ANKS1B	PARP8	1.5507			ANKRD6	SARDH	-2.7198			ANKS1B	LAMA3	2.82105			ANKRD6					ANKS1B	TFEC	1.98636			ANKRD6					ANKS1B	AC007272.2	6.26909			ANKRD6
	ANKS3	MAML2	1.00238			ANKRD60	GPD1	-3.10519			ANKS3	PARP9	1.18388			ANKRD60	SASH1	-1.48652			ANKS3	LRRC6	2.81398			ANKRD60					ANKS3	TICRR	2.62686			ANKRD60					ANKS3	AC007279.1	7.5497			ANKRD60
	ANKS4B	MAN2A1	1.21076			ANKRD62	GPD1L	-2.22878			ANKS4B	PARVG	2.64553			ANKRD62	SCAMP2	-1.64151			ANKS4B	LRRC66	2.6723			ANKRD62					ANKS4B	TIMM17A	1.13311			ANKRD62					ANKS4B	AC007283.2	9.11854			ANKRD62
	ANKS6	MAP2	1.54998			ANKRD63	GPI	-1.87144			ANKS6	PAX5	5.34596			ANKRD63	SCAMP3	-1.50167			ANKS6	LRRIQ1	6.15012			ANKRD63					ANKS6	TIMM8A	1.23709			ANKRD63					ANKS6	AC007285.1	2.46607			ANKRD63
	ANKUB1	MAP3K1	1.06494			ANKRD65	GPNMB	-3.14839			ANKUB1	PCDH11Y	7.41512			ANKRD65	SCAMP4	-1.75474			ANKUB1	LY96	3.01752			ANKRD65					ANKUB1	TIMM8B	1.45838			ANKRD65					ANKUB1	AC007285.2	7.99646			ANKRD65
	ANKZF1	MAP3K19	4.43746			ANKRD66	GPR155	-1.20853			ANKZF1	PCGF5	1.50021			ANKRD66	SCAMP5	-1.87615			ANKZF1	MAPK15	4.34514			ANKRD66					ANKZF1	TLK1	0.839977			ANKRD66					ANKZF1	AC007298.1	5.81059			ANKRD66
	ANLN	MAP3K8	1.43861			ANKRD9	GPX4	-1.25567			ANLN	PCM1	1.37666			ANKRD9	SCD5	-1.84058			ANLN	MED21	1.04996			ANKRD9					ANLN	TMEM150B	1.87661			ANKRD9					ANLN	AC007312.1	5.76618			ANKRD9
	ANO1	MAP4K1	1.89386			ANKS1A	GRIK3	-2.5033			ANO1	PCMTD1	1.25906			ANKS1A	SCN8A	-2.17215			ANO1	MLF1	3.24036			ANKS1A					ANO1	TMEM200A	1.42735			ANKS1A					ANO1	AC007314.1	5.62241			ANKS1A
	ANO10	MAP7D3	0.95429			ANKS1B	GRIP2	-1.98091			ANO10	PCNP	1.98228			ANKS1B	SCNN1A	-2.47571			ANO10	MNS1	2.73799			ANKS1B					ANO10	TMEM217	1.4653			ANKS1B					ANO10	AC007319.1	3.05994			ANKS1B
	ANO3	MARCHF1	1.88201			ANKS4B	GRK1	-4.20132			ANO3	PDCD10	1.47			ANKS4B	SCNN1B	-3.34901			ANO3	MUC16	5.55434			ANKS4B					ANO3	TMEM38B	1.60757			ANKS4B					ANO3	AC007347.1	7.54971			ANKS4B
	ANO4	MARCHF10	4.96176			ANKS6	GRM1	-2.43889			ANO4	PDCD4	1.07213			ANKS6	SCRN1	-1.0264			ANO4	MYB	3.93537			ANKS6					ANO4	TMF1	0.81512			ANKS6					ANO4	AC007349.3	6.69809			ANKS6
	ANO5	MASTL	1.86733			ANKUB1	GRM8	-2.48414			ANO5	PDLIM5	1.09121			ANKUB1	SCYL1	-1.14997			ANO5	MYL12A	1.81019			ANKUB1					ANO5	TNC	3.03976			ANKUB1					ANO5	AC007389.4	7.10223			ANKUB1
	ANO6	MBTD1	0.705712			ANLN	GRPEL1	-1.5607			ANO6	PHACTR2	1.46462			ANLN	SDC1	-2.56646			ANO6	NEIL3	3.68266			ANLN					ANO6	TNFAIP8L3	1.42188			ANLN					ANO6	AC007431.1	9.37073			ANLN
	ANO7	MCCD1	2.58807			ANO1	GRSF1	-1.10174			ANO7	PHACTR3	2.63355			ANO1	SDHA	-1.34889			ANO7	OSTF1	1.08064			ANO1					ANO7	TNFRSF10B	0.898754			ANO1					ANO7	AC007431.2	7.85226			ANO1
	ANOS1	MCM10	2.67845			ANO10	GSK3A	-1.04354			ANOS1	PHAX	1.27271			ANO10	SEC24C	-1.07397			ANOS1	PF4	3.73201			ANO10					ANOS1	TNFRSF12A	2.31056			ANO10					ANOS1	AC007448.3	6.73028			ANO10
	ANP32A	MCPH1	0.88407			ANO2	GSK3B	-0.689907			ANP32A	PHC3	0.939983			ANO2	SELENON	-1.65821			ANP32A	PHF11	1.34342			ANO2					ANP32A	TOP1	1.32259			ANO2					ANP32A	AC007494.1	7.10224			ANO2
	ANP32B	MCTP1	2.1734			ANO3	GSR	-0.749679			ANP32B	PHF20	0.7381			ANO3	SEMA4A	-1.93368			ANP32B	PNRC2	1.62729			ANO3					ANP32B	TPM4	1.09838			ANO3					ANP32B	AC007494.2	7.81273			ANO3
	ANP32D	MCUB	2.35742			ANO4	GSS	-1.02953			ANP32D	PHF21A	1.17104			ANO4	SEMA6D	-3.05867			ANP32D	PPBP	4.09651			ANO4					ANP32D	TPST1	1.76109			ANO4					ANP32D	AC007494.3	7.81273			ANO4
	ANP32E	MDM2	0.837223			ANO5	GSTK1	-1.5367			ANP32E	PHF3	1.63228			ANO5	SERINC2	-2.18965			ANP32E	PPP1R15A	2.35566			ANO5					ANP32E	TRAFD1	0.972169			ANO5					ANP32E	AC007496.1	8.21548			ANO5
	ANTXR1	MDM4	0.88576			ANO6	GSTM4	-1.54986			ANTXR1	PHF6	0.977458			ANO6	SERPINA5	-3.70945			ANTXR1	PRDM1	1.97258			ANO6					ANTXR1	TRMT1L	0.681852			ANO6					ANTXR1	AC007496.2	8.96474			ANO6
	ANTXR2	MECOM	1.62984			ANO7	GSTZ1	-1.68568			ANTXR2	PHIP	1.43739			ANO7	SESN2	-1.85514			ANTXR2	PTPN13	1.83564			ANO7					ANTXR2	TROAP	2.12095			ANO7					ANTXR2	AC007533.2	7.6507			ANO7
	ANXA11	MEIS3	1.25049			ANOS1	GTF3C1	-0.838152			ANXA11	PIK3CA	1.47542			ANOS1	SFXN2	-2.39988			ANXA11	RGS1	2.88494			ANOS1					ANXA11	TRPC4	2.14698			ANOS1					ANXA11	AC007551.2	7.03512			ANOS1
	ANXA13	METTL8	0.908857			ANP32A	GTF3C5	-1.05609			ANXA13	PITPNB	1.57054			ANP32A	SGPP2	-1.70799			ANXA13	RGS22	5.22237			ANP32A					ANXA13	TRPM7	0.871844			ANP32A					ANXA13	AC007598.2	7.92821			ANP32A
	ANXA2	MFSD4A	1.24927			ANP32D	GTPBP8	-0.935356			ANXA2	PJA2	1.03558			ANP32D	SH3BP4	-1.96664			ANXA2	RSL24D1	1.53628			ANP32D					ANXA2	TRPS1	1.37967			ANP32D					ANXA2	AC007599.1	6.89074			ANP32D
	ANXA4	MGAT3	1.67474			ANP32E	GUCY2C	-2.1951			ANXA4	PLAC8	3.44785			ANP32E	SHANK2	-2.18574			ANXA4	RSPH1	4.07707			ANP32E					ANXA4	TTF2	1.03832			ANP32E					ANXA4	AC007601.1	10.1022			ANP32E
	ANXA5	MGAT4A	1.25491			ANPEP	GYG1	-1.8747			ANXA5	PLEK	3.12584			ANPEP	SHISA9	-2.70854			ANXA5	SCEL	10.2312			ANPEP					ANXA5	TUBB3	3.27958			ANPEP					ANXA5	AC007601.2	8.39771			ANPEP
	ANXA6	MICALL2	1.58037			ANTXR1	GYG2	-2.46485			ANXA6	PLEKHO1	1.69343			ANTXR1	SHMT1	-2.29109			ANXA6	SDAD1	1.0491			ANTXR1					ANXA6	TUT7	1.64394			ANTXR1					ANXA6	AC007613.1	3.93833			ANTXR1
	ANXA8L1	MID2	0.813314			ANTXR2	GYS1	-2.72168			ANXA8L1	PLXNC1	1.92918			ANTXR2	SHPK	-2.23577			ANXA8L1	SFTA3	22.0967			ANTXR2					ANXA8L1	TWF1	1.3937			ANTXR2					ANXA8L1	AC007619.2	5.96474			ANTXR2
	AOC3	MIER1	1.25893			ANXA11	GZF1	-0.994093			AOC3	PMP2	4.22975			ANXA11	SHROOM4	-1.57726			AOC3	SLC38A6	1.37996			ANXA11					AOC3	TXLNB	1.49302			ANXA11					AOC3	AC007622.2	4.68196			ANXA11
	AOPEP	MILR1	1.89804			ANXA13	H2AZ2	-1.45224			AOPEP	PMS1	1.64485			ANXA13	SIK2	-1.63667			AOPEP	SMNDC1	1.14615			ANXA13					AOPEP	TXNDC9	1.28813			ANXA13					AOPEP	AC007695.1	4.06134			ANXA13
	AP1AR	MINAR1	2.25698			ANXA2	H2BC21	-1.21212			AP1AR	PNISR	1.67759			ANXA2	SIL1	-1.229			AP1AR	SPAG17	4.07532			ANXA2					AP1AR	UBA3	0.736147			ANXA2					AP1AR	AC007728.1	7.03512			ANXA2
	AP1B1	MIPOL1	1.29917			ANXA4	H3C6	-2.31825			AP1B1	PNN	1.57543			ANXA4	SIRT3	-1.3669			AP1B1	SPRR3	8.39391			ANXA4					AP1B1	UBA6	0.969291			ANXA4					AP1B1	AC007731.2	9.14256			ANXA4
	AP1G1	MIS18BP1	2.0082			ANXA5	HAGH	-1.26405			AP1G1	POC1B	1.67637			ANXA5	SLC10A3	-1.58717			AP1G1	STMND1	6.03519			ANXA5					AP1G1	UBE2C	2.70868			ANXA5					AP1G1	AC007731.4	7.54971			ANXA5
	AP1G2	MLH3	0.919982			ANXA6	HAND1	-2.3829			AP1G2	POLI	1.12361			ANXA6	SLC12A1	-4.30103			AP1G2	TAF13	2.03201			ANXA6					AP1G2	UBE2D3	0.808641			ANXA6					AP1G2	AC007790.1	8.03513			ANXA6
	AP1M1	MLKL	2.16488			ANXA7	HAND2	-3.082			AP1M1	POLK	1.47791			ANXA7	SLC12A7	-2.01791			AP1M1	TEX9	2.47429			ANXA7					AP1M1	UBE2E1	1.0516			ANXA7					AP1M1	AC007881.4	8.83739			ANXA7
	AP1M2	MORC3	1.58363			ANXA8	HARBI1	-1.0294			AP1M2	POLQ	4.46097			ANXA8	SLC12A8	-1.75243			AP1M2	TIAL1	0.735898			ANXA8					AP1M2	UBE2Q2	0.878012			ANXA8					AP1M2	AC007899.1	6.54969			ANXA8
	AP1S1	MORN3	2.3707			ANXA8L1	HARS2	-0.939295			AP1S1	POLR2K	1.71707			ANXA8L1	SLC16A9	-2.3433			AP1S1	TMEM126B	1.16227			ANXA8L1					AP1S1	UCHL1	3.07727			ANXA8L1					AP1S1	AC007919.1	7.01992			ANXA8L1
	AP1S2	MPHOSPH8	0.957213			AOAH	HAX1	-1.45312			AP1S2	POLR3G	2.10536			AOAH	SLC17A4	-3.01415			AP1S2	TNNC1	3.93898			AOAH					AP1S2	UFM1	0.837675			AOAH					AP1S2	AC007919.2	7.34324			AOAH
	AP1S3	MR1	0.913412			AOC1	HCCS	-1.50197			AP1S3	POLR3GL	1.66803			AOC1	SLC22A13	-4.17509			AP1S3	TPM2	3.10483			AOC1					AP1S3	UHRF2	0.647831			AOC1					AP1S3	AC007954.1	6.13563			AOC1
	AP2A2	MRE11	0.9157			AOC3	HCFC1R1	-1.22163			AP2A2	POU2AF1	3.88249			AOC3	SLC22A5	-2.39571			AP2A2	TRIM69	1.76906			AOC3					AP2A2	UIMC1	0.789273			AOC3					AP2A2	AC007956.2	7.03511			AOC3
	AP2B1	MSANTD2	0.921867			AOPEP	HDAC11	-1.26231			AP2B1	PPHLN1	0.831436			AOPEP	SLC25A11	-1.71793			AP2B1	USP16	1.29895			AOPEP					AP2B1	UPF2	0.943343			AOPEP					AP2B1	AC007991.4	7.81271			AOPEP
	AP2M1	MT1G	2.44448			AP1AR	HDHD5	-1.27053			AP2M1	PPIG	1.60523			AP1AR	SLC25A4	-1.61661			AP2M1	VBP1	1.46301			AP1AR					AP2M1	UQCC2	1.39683			AP1AR					AP2M1	AC008013.1	7.50078			AP1AR
	AP3B1	MTF2	0.902379			AP1B1	HDLBP	-0.884501			AP3B1	PPIL4	1.0305			AP1B1	SLC25A44	-1.5689			AP3B1	WDR78	2.4113			AP1B1					AP3B1	USP15	1.33198			AP1B1					AP3B1	AC008026.1	3.4673			AP1B1
	AP3B2	MUC1	3.43227			AP1G1	HEPH	-1.43554			AP3B2	PPP1R18	1.65012			AP1G1	SLC26A1	-3.12293			AP3B2	YWHAQ	0.846164			AP1G1					AP3B2	VCAN	2.30806			AP1G1					AP3B2	AC008073.2	7.76616			AP1G1
	AP3D1	MUC4	3.76823			AP1M1	HEY2	-2.0265			AP3D1	PPP1R18	1.65012			AP1M1	SLC26A4	-3.77519			AP3D1	ZCRB1	1.31976			AP1M1					AP3D1	VMP1	2.19893			AP1M1					AP3D1	AC008080.2	6.89073			AP1M1
	AP3M1	MUC5B	2.51936			AP1M2	HIBADH	-1.25742			AP3M1	PPP2R5A	0.944567			AP1M2	SLC26A6	-2.26985			AP3M1	ZEB1	1.42679			AP1M2					AP3M1	VRK1	1.19877			AP1M2					AP3M1	AC008080.4	5.06574			AP1M2
	AP3M2	MYCBP2	0.643992			AP1S1	HIF1AN	-1.02834			AP3M2	PPP2R5C	1.03283			AP1S1	SLC27A4	-2.21611			AP3M2	ZGRF1	2.24254			AP1S1					AP3M2	VSIG1	3.39396			AP1S1					AP3M2	AC008119.1	2.31175			AP1S1
	AP3S2	MYO10	1.16094			AP1S2	HIPK2	-1.13867			AP3S2	PPP2R5E	1.09563			AP1S2	SLC29A1	-1.60578			AP3S2	ZNF14	1.70304			AP1S2					AP3S2	WARS1	1.49934			AP1S2					AP3S2	AC008147.1	6.22778			AP1S2
	AP4E1	MYO1B	1.56297			AP1S3	HK1	-1.67267			AP4E1	PPP3CB	1.071			AP1S3	SLC2A11	-2.33946			AP4E1	ZNF146	1.30431			AP1S3					AP4E1	WASF1	1.30258			AP1S3					AP4E1	AC008149.2	4.20193			AP1S3
	AP4M1	MYO1D	1.08916			AP2A2	HK2	-1.68595			AP4M1	PPP4R2	1.18393			AP2A2	SLC35A2	-2.4189			AP4M1	ZNF354A	2.16006			AP2A2					AP4M1	WASHC4	0.939833			AP2A2					AP4M1	AC008250.1	6.06409			AP2A2
	AP4S1	MYO1E	0.939989			AP2B1	HLF	-1.95392			AP4S1	PPP4R3B	1.51886			AP2B1	SLC35B2	-2.15765			AP4S1	ZNF83	2.10981			AP2B1					AP4S1	WBP4	0.93924			AP2B1					AP4S1	AC008267.3	9.82272			AP2B1
	AP5B1	MYO5C	1.47456			AP2M1	HNRNPL	-0.844711			AP5B1	PRDM2	0.874861			AP2M1	SLC35D1	-1.18624			AP5B1	ZNF880	1.93276			AP2M1					AP5B1	WDHD1	1.80186			AP2M1					AP5B1	AC008267.8	6.5497			AP2M1
	AP5M1	MYO6	1.69281			AP3B2	HOGA1	-3.4866			AP5M1	PRELID2	1.54271			AP3B2	SLC38A10	-1.56732			AP5M1	ZNF92	1.33679			AP3B2					AP5M1	WDR41	0.71681			AP3B2					AP5M1	AC008277.1	7.76617			AP3B2
	AP5S1	N4BP2L1	1.80555			AP3D1	HOMER2	-1.2622			AP5S1	PRIMPOL	1.47287			AP3D1	SLC38A7	-1.86153			AP5S1					AP3D1					AP5S1	WDR76	1.21567			AP3D1					AP5S1	AC008277.2	6.5497			AP3D1
	AP5Z1	NAA16	1.346			AP3M1	HOMEZ	-1.23343			AP5Z1	PRKCB	2.83145			AP3M1	SLC39A13	-2.36218			AP5Z1					AP3M1					AP5Z1	XPNPEP1	0.867114			AP3M1					AP5Z1	AC008280.1	7.92372			AP3M1
	APAF1	NAB1	1.30411			AP3M2	HPCAL4	-4.94273			APAF1	PRKD3	1.2551			AP3M2	SLC39A3	-1.55711			APAF1					AP3M2					APAF1	XPNPEP2	3.43989			AP3M2					APAF1	AC008417.1	9.38429			AP3M2
	APBA1	NASP	0.804957			AP3S1	HRH2	-1.89465			APBA1	PRPF38B	1.43753			AP3S1	SLC41A3	-1.25968			APBA1					AP3S1					APBA1	XRCC2	2.66771			AP3S1					APBA1	AC008481.1	7.28666			AP3S1
	APBA2	NBEAL1	1.08984			AP3S2	HSD17B10	-1.94792			APBA2	PRPF39	1.59408			AP3S2	SLC43A2	-2.36124			APBA2					AP3S2					APBA2	XRCC4	1.54283			AP3S2					APBA2	AC008481.2	6.2459			AP3S2
	APBB1	NBPF12	1.22746			AP4B1	HSDL1	-1.19939			APBB1	PRPF40A	1.3725			AP4B1	SLC45A2	-3.26336			APBB1					AP4B1					APBB1	YBX3	0.992311			AP4B1					APBB1	AC008498.2	5.72798			AP4B1
	APBB2	NBPF15	1.74877			AP4E1	HSPB2	-3.25174			APBB2	PRPF4B	1.32993			AP4E1	SLC45A4	-2.2107			APBB2					AP4E1					APBB2	ZBTB8OS	0.809039			AP4E1					APBB2	AC008507.2	6.10224			AP4E1
	APBB3	NBPF20	1.77905			AP4M1	HSPB6	-1.97501			APBB3	PRRC2C	0.998781			AP4M1	SLC47A1	-2.53392			APBB3					AP4M1					APBB3	ZC3H15	1.39806			AP4M1					APBB3	AC008533.1	7.3977			AP4M1
	APC2	NBPF9	1.4043			AP4S1	HSPB8	-2.06648			APC2	PRRX1	3.78576			AP4S1	SLC52A2	-2.42859			APC2					AP4S1					APC2	ZCCHC7	0.756278			AP4S1					APC2	AC008534.1	6.34326			AP4S1
	APCDD1	NCAPG	2.28955			AP5B1	HSPBP1	-1.23392			APCDD1	PSIP1	1.36899			AP5B1	SLC5A1	-4.74463			APCDD1					AP5B1					APCDD1	ZFC3H1	1.22386			AP5B1					APCDD1	AC008537.2	8.13466			AP5B1
	APCDD1L	NCK1	0.714022			AP5M1	IDH3A	-1.99582			APCDD1L	PSMB9	1.69708			AP5M1	SLC5A10	-3.808			APCDD1L					AP5M1					APCDD1L	ZMAT2	0.796753			AP5M1					APCDD1L	AC008537.4	4.65773			AP5M1
	APEH	NCOA3	0.699116			AP5S1	IDH3B	-2.02126			APEH	PSMD12	1.10525			AP5S1	SLC5A2	-3.1534			APEH					AP5S1					APEH	ZNF143	1.08024			AP5S1					APEH	AC008592.2	6.34325			AP5S1
	APELA	NCOA7	1.4888			AP5Z1	IGF2R	-0.902357			APELA	PSME3IP1	0.735964			AP5Z1	SLC66A1	-1.96018			APELA					AP5Z1					APELA	ZNF300	1.08195			AP5Z1					APELA	AC008635.2	5.36284			AP5Z1
	APEX1	NECTIN4	4.59711			APAF1	IGLON5	-4.00302			APEX1	PSTPIP2	1.85007			APAF1	SLC66A2	-1.71898			APEX1					APAF1					APEX1	ZNF432	1.16917			APAF1					APEX1	AC008649.1	5.27297			APAF1
	APEX2	NEDD4	1.22176			APBA1	IGSF1	-2.27535			APEX2	PTBP3	1.02234			APBA1	SLC6A12	-2.51426			APEX2					APBA1					APEX2	ZNF621	0.559052			APBA1					APEX2	AC008649.2	7.92822			APBA1
	APH1A	NEK5	2.75028			APBA2	IGSF11	-1.47065			APH1A	PTEN	1.85896			APBA2	SLC6A17	-3.92013			APH1A					APBA2					APH1A	ZNF714	1.29044			APBA2					APH1A	AC008663.2	7.34324			APBA2
	APH1B	NEMF	1.346			APBB1	IL1RAPL1	-1.53658			APH1B	PTPN12	1.92033			APBB1	SLC6A2	-6.49601			APH1B					APBB1					APH1B	ZNF841	0.935169			APBB1					APH1B	AC008676.1	2.92942			APBB1
	API5	NEMP2	1.08693			APBB2	ILDR2	-2.19083			API5	PTPN2	1.62865			APBB2	SLC6A8	-2.74007			API5					APBB2					API5	ZNF93	0.89891			APBB2					API5	AC008676.2	7.45014			APBB2
	APIP	NETO1	3.1883			APBB3	IMMT	-1.49198			APIP	PTPRC	3.16478			APBB3	SLC7A8	-2.51582			APIP					APBB3					APIP	ZWINT	1.76551			APBB3					APIP	AC008676.3	4.06363			APBB3
	APLF	NFAT5	1.12248			APC	IMP4	-0.866285			APLF	PYHIN1	4.95658			APC	SLC9A1	-1.62827			APLF					APC					APLF	ADAM8	1.75633			APC					APLF	AC008680.1	9.28666			APC
	APLN	NIN	0.873419			APCDD1	IMPA1	-1.03205			APLN	QKI	1.10164			APCDD1	SLC9A3	-3.86443			APLN					APCDD1					APLN	AHSP	7.4193			APCDD1					APLN	AC008687.4	4.72323			APCDD1
	APLNR	NIPA1	0.735849			APCDD1L	INPP5A	-1.18151			APLNR	QSER1	1.58167			APCDD1L	SLC9A4	-3.18879			APLNR					APCDD1L					APLNR	ALAS2	4.97245			APCDD1L					APLNR	AC008700.1	8.66516			APCDD1L
	APLP1	NIPBL	1.03837			APEH	INSC	-2.70026			APLP1	R3HCC1L	0.999503			APEH	SLIT2	-1.63364			APLP1					APEH					APLP1	ANKRD26	1.28422			APEH					APLP1	AC008731.1	9.88122			APEH
	APLP2	NKAP	0.847845			APELA	IP6K3	-2.62656			APLP2	RAB23	1.64296			APELA	SMARCD1	-0.881082			APLP2					APELA					APLP2	ANXA1	1.96757			APELA					APLP2	AC008734.1	6.96474			APELA
	APMAP	NKTR	1.98838			APEX1	IPO13	-1.53475			APMAP	RAB30	1.47835			APEX1	SMPD1	-2.27393			APMAP					APEX1					APMAP	AP3S1	1.14847			APEX1					APMAP	AC008735.2	9.24271			APEX1
	APOA5	NKX2-1	5.87068			APEX2	IRF2BP1	-1.34309			APOA5	RAB31	1.67693			APEX2	SMTNL2	-2.47326			APOA5					APEX2					APOA5	ARFGEF1	0.628294			APEX2					APOA5	AC008739.5	7.597			APEX2
	APOBEC3A	NMI	1.89678			APH1A	IRF6	-1.7794			APOBEC3A	RAB8B	1.81497			APH1A	SMYD5	-0.995853			APOBEC3A					APH1A					APOBEC3A	ASGR2	1.81383			APH1A					APOBEC3A	AC008764.2	8.66519			APH1A
	APOBEC3B	NOL4	2.89057			APH1B	IRGQ	-0.976022			APOBEC3B	RABEP1	1.14155			APH1B	SNX17	-0.925426			APOBEC3B					APH1B					APOBEC3B	ASPM	3.49266			APH1B					APOBEC3B	AC008781.1	4.07404			APH1B
	APOBEC3C	NOSTRIN	2.18662			API5	ISCA2	-1.42448			APOBEC3C	RABGAP1	0.64523			API5	SORCS2	-2.52862			APOBEC3C					API5					APOBEC3C	ATAD5	1.46123			API5					APOBEC3C	AC008813.1	6.76617			API5
	APOBEC3D	NOVA1	1.50286			APLF	ISOC1	-2.33367			APOBEC3D	RABGAP1	0.64523			APLF	SORT1	-1.8306			APOBEC3D					APLF					APOBEC3D	ATG3	1.13184			APLF					APOBEC3D	AC008833.1	6.73026			APLF
	APOBEC3F	NOX4	3.25582			APLN	ITGB1BP2	-2.14989			APOBEC3F	RABGAP1L	0.962172			APLN	SPATA2	-1.58714			APOBEC3F					APLN					APOBEC3F	ATP5F1C	1.09562			APLN					APOBEC3F	AC008870.5	8.31524			APLN
	APOBEC3H	NRCAM	2.01339			APLNR	ITPK1	-1.1498			APOBEC3H	RAD51C	1.10847			APLNR	SPINT1	-1.86481			APOBEC3H					APLNR					APOBEC3H	AVEN	1.31416			APLNR					APOBEC3H	AC008871.1	6.6428			APLNR
	APOBEC4	NRG4	2.94135			APLP1	IVD	-1.24487			APOBEC4	RALGPS2	1.64583			APLP1	SPNS2	-2.55247			APOBEC4					APLP1					APOBEC4	BATF	1.93103			APLP1					APOBEC4	AC008894.2	4.35472			APLP1
	APOC1	NRP2	1.0083			APLP2	JAGN1	-0.924255			APOC1	RAP1A	1.6085			APLP2	SPNS3	-3.68005			APOC1					APLP2					APOC1	BCL2A1	2.69672			APLP2					APOC1	AC008915.2	2.23801			APLP2
	APOC3	NSD3	0.661274			APOA2	JPH2	-2.37824			APOC3	RAP1B	1.32346			APOA2	SRC	-1.07794			APOC3					APOA2					APOC3	BDP1	1.35605			APOA2					APOC3	AC008937.2	8.21548			APOA2
	APOC4	NT5E	1.32248			APOA5	KANK1	-1.88407			APOC4	RAP2A	1.808			APOA5	SRL	-2.25725			APOC4					APOA5					APOC4	BLVRA	1.09711			APOA5					APOC4	AC008953.1	10.0265			APOA5
	APOD	NTNG1	2.09735			APOBEC3A	KANK2	-0.988542			APOD	RARS2	0.954518			APOBEC3A	SRPRA	-1.08396			APOD					APOBEC3A					APOD	BPI	3.03929			APOBEC3A					APOD	AC008957.2	7.23564			APOBEC3A
	APOF	NUDCD1	1.61327			APOBEC3C	KANK4	-3.62839			APOF	RASA2	1.80555			APOBEC3C	SRRM4	-8.41395			APOF					APOBEC3C					APOF	BRIP1	2.19128			APOBEC3C					APOF	AC008985.1	9.13972			APOBEC3C
	APOL1	NUDT11	1.82813			APOBEC3D	KAT7	-0.768477			APOL1	RASAL3	2.9392			APOBEC3D	SSH3	-1.38388			APOL1					APOBEC3D					APOL1	BUB1	2.52176			APOBEC3D					APOL1	AC009027.1	8.16635			APOBEC3D
	APOL2	NUDT5	0.823429			APOBEC3F	KBTBD12	-2.06499			APOL2	RASGRP3	1.29103			APOBEC3F	STARD8	-1.96813			APOL2					APOBEC3F					APOL2	C18orf21	1.25442			APOBEC3F					APOL2	AC009044.1	9.03512			APOBEC3F
	APOL3	ODF2L	2.46704			APOBEC3G	KCNIP1	-2.87608			APOL3	RASSF3	1.49227			APOBEC3G	STK25	-1.09785			APOL3					APOBEC3G					APOL3	C2orf83	6.0752			APOBEC3G					APOL3	AC009053.4	5.48206			APOBEC3G
	APOL4	OGFRL1	1.078			APOBEC3H	KCNJ2	-2.57149			APOL4	RASSF5	1.82426			APOBEC3H	STOML1	-1.80292			APOL4					APOBEC3H					APOL4	C3orf38	0.74263			APOBEC3H					APOL4	AC009060.1	5.86276			APOBEC3H
	APOL6	OMD	1.88303			APOBEC4	KCNQ1	-1.39639			APOL6	RB1	0.94753			APOBEC4	STRA6	-3.97826			APOL6					APOBEC4					APOL6	CASP4	1.66567			APOBEC4					APOL6	AC009065.7	8.13464			APOBEC4
	APOLD1	OR10A2	3.2353			APOC1	KIAA0232	-1.0409			APOLD1	RB1CC1	1.56428			APOC1	STRIP2	-2.2961			APOLD1					APOC1					APOLD1	CBWD2	0.914049			APOC1					APOLD1	AC009065.9	5.64815			APOC1
	APOOL	OR2A1	1.60464			APOC4	KIAA0319L	-1.00422			APOOL	RBAK	1.35793			APOC4	SUFU	-1.41932			APOOL					APOC4					APOOL	CBX3	1.34186			APOC4					APOOL	AC009084.2	2.85041			APOC4
	APP	OR2A42	1.57164			APOD	KIAA1143	-0.840647			APP	RBL1	1.86895			APOD	SULT1C2	-1.79002			APP					APOD					APP	CCDC168	2.44596			APOD					APP	AC009090.3	4.6411			APOD
	APPBP2	OR51I2	2.00459			APOL1	KIAA1191	-0.940301			APPBP2	RBMXL1	1.11666			APOL1	SUMF1	-1.22783			APPBP2					APOL1					APPBP2	CCDC18	1.87235			APOL1					APPBP2	AC009090.4	2.74169			APOL1
	APPL1	OR51M1	2.34818			APOL2	KIDINS220	-0.593873			APPL1	RC3H2	1.02935			APOL2	SUMF2	-1.29009			APPL1					APOL2					APPL1	CCDC34	1.45109			APOL2					APPL1	AC009090.6	10.0736			APOL2
	APPL2	OR56B1	3.93777			APOL3	KIF13A	-0.78147			APPL2	RPL34	1.49501			APOL3	SUOX	-1.72335			APPL2					APOL3					APPL2	CCDC59	1.10498			APOL3					APPL2	AC009093.1	5.17007			APOL3
	APRT	ORAI2	1.45288			APOL4	KLHL12	-0.920939			APRT	RUNX3	2.16734			APOL4	SUSD3	-2.35607			APRT					APOL4					APRT	CCL7	7.46208			APOL4					APRT	AC009093.3	4.98937			APOL4
	APTX	ORMDL1	0.790016			APOL6	KLHL18	-0.615377			APTX	RWDD1	1.90007			APOL6	SYNGR2	-1.7883			APTX					APOL6					APTX	CCL8	4.68474			APOL6					APTX	AC009093.4	7.16108			APOL6
	AQP1	OSBPL10	1.15483			APOLD1	KLHL3	-1.25968			AQP1	SAMSN1	2.47566			APOLD1	SYP	-2.40888			AQP1					APOLD1					AQP1	CCNA2	1.50942			APOLD1					AQP1	AC009093.5	8.83264			APOLD1
	AQP10	OVOL2	7.21717			APOM	KLHL31	-2.81411			AQP10	SAMSN1	2.47566			APOM	SYPL2	-2.0123			AQP10					APOM					AQP10	CCNB2	1.55307			APOM					AQP10	AC009102.4	5.22777			APOM
	AQP11	PAPOLB	1.92055			APOO	KLHL38	-2.45962			AQP11	SBDS	1.44885			APOO	TARBP2	-1.33342			AQP11					APOO					AQP11	CDC16	0.644099			APOO					AQP11	AC009107.1	6.81273			APOO
	AQP12A	PARP11	0.97935			APOOL	KLHL40	-2.80379			AQP12A	SCAF11	0.951399			APOOL	TARS2	-1.46343			AQP12A					APOOL					AQP12A	CDCA2	3.12528			APOOL					AQP12A	AC009119.2	6.45017			APOOL
	AQP12B	PARP14	2.34932			APP	KLHL7	-1.72057			AQP12B	SDCCAG8	1.30344			APP	TBC1D13	-1.76468			AQP12B					APP					AQP12B	CEBPZ	1.05068			APP					AQP12B	AC009120.3	7.23564			APP
	AQP2	PARP9	1.77974			APPBP2	KLKB1	-2.26595			AQP2	SEMA3A	3.14595			APPBP2	TBC1D16	-1.76524			AQP2					APPBP2					AQP2	CENPE	3.72699			APPBP2					AQP2	AC009121.3	8.75134			APPBP2
	AQP3	PARPBP	1.85161			APPL1	KPNA6	-1.20048			AQP3	SGTB	1.74421			APPL1	TBL3	-1.77387			AQP3					APPL1					AQP3	CENPF	3.21588			APPL1					AQP3	AC009133.1	1.89625			APPL1
	AQP4	PAWR	1.16767			APPL2	KRBA2	-2.64069			AQP4	SH3KBP1	1.5082			APPL2	TBX2	-1.92618			AQP4					APPL2					AQP4	CENPI	1.65877			APPL2					AQP4	AC009141.1	8.68721			APPL2
	AQP6	PAX9	4.63817			APRT	KY	-2.78393			AQP6	SMYD2	1.06974			APRT	TCTN3	-0.987079			AQP6					APRT					AQP6	CENPW	2.03233			APRT					AQP6	AC009152.3	7.59701			APRT
	AQP7	PAXBP1	1.44186			APTX	L1CAM	-2.32886			AQP7	SNRNP48	1.82781			APTX	TECPR2	-1.19009			AQP7					APTX					AQP7	CEP128	2.13636			APTX					AQP7	AC009152.6	8.22778			APTX
	AQP9	PCDH17	1.04399			AQP1	L2HGDH	-1.67503			AQP9	SNRPE	1.31115			AQP1	TENM2	-3.55863			AQP9					AQP1					AQP9	CEP135	1.21997			AQP1					AQP9	AC009153.1	8.25753			AQP1
	AQR	PCDHA10	1.8061			AQP10	LAMTOR5	-1.87097			AQR	SNW1	1.08788			AQP10	TENM4	-3.05399			AQR					AQP10					AQR	CEP290	1.43291			AQP10					AQR	AC009220.2	6.10224			AQP10
	AR	PCDHA12	4.05591			AQP11	LANCL1	-1.20997			AR	SOS2	0.838672			AQP11	TEX264	-1.97888			AR					AQP11					AR	CEP295	1.27738			AQP11					AR	AC009228.1	2.82345			AQP11
	ARAF	PCF11	1.09852			AQP2	LANCL2	-1.53448			ARAF	SPN	2.73216			AQP2	TFAP2B	-3.38342			ARAF					AQP2					ARAF	CEP83	1.09074			AQP2					ARAF	AC009268.1	6.64281			AQP2
	ARAP1	PCNX2	1.69886			AQP3	LAPTM4A	-1.10481			ARAP1	SRPK2	0.723245			AQP3	TGFBR3L	-3.10939			ARAP1					AQP3					ARAP1	CFAP36	0.71819			AQP3					ARAP1	AC009268.3	7.45017			AQP3
	ARAP2	PDCL	0.729336			AQP4	LARGE1	-1.42486			ARAP2	SRSF10	1.12673			AQP4	TGOLN2	-0.918878			ARAP2					AQP4					ARAP2	CFDP1	0.907885			AQP4					ARAP2	AC009269.2	7.64281			AQP4
	ARC	PDE8A	1.01436			AQP5	LARP1	-0.887282			ARC	SRSF11	1.04931			AQP5	THY1	-3.26493			ARC					AQP5					ARC	CKS2	1.5316			AQP5					ARC	AC009299.3	4.61311			AQP5
	ARCN1	PDS5B	1.08806			AQP6	LARP4B	-0.747067			ARCN1	STAG1	1.09234			AQP6	TIMM50	-1.32729			ARCN1					AQP6					ARCN1	CMAS	0.789809			AQP6					ARCN1	AC009303.2	8.92372			AQP6
	AREL1	PDZK1IP1	2.89687			AQP7	LARS2	-0.746235			AREL1	STAMBPL1	2.42533			AQP7	TKFC	-2.55646			AREL1					AQP7					AREL1	CNTRL	1.22179			AQP7					AREL1	AC009303.3	5.45017			AQP7
	ARF1	PFN4	0.921663			AQP8	LBH	-1.47214			ARF1	STK17A	1.35977			AQP8	TLN1	-0.805332			ARF1					AQP8					ARF1	COL24A1	2.06619			AQP8					ARF1	AC009320.1	7.10222			AQP8
	ARF3	PGM2L1	1.08199			AQP9	LCMT2	-1.25622			ARF3	STK3	1.19637			AQP9	TLN2	-2.24179			ARF3					AQP9					ARF3	COMMD3	0.939496			AQP9					ARF3	AC009365.4	8.17425			AQP9
	ARF4	PHACTR2	0.824888			AQR	LDB3	-2.03359			ARF4	STX6	0.970323			AQR	TM9SF4	-1.32342			ARF4					AQR					ARF4	COPS5	0.695248			AQR					ARF4	AC009432.2	8.39769			AQR
	ARF5	PHACTR4	0.81765			AR	LHFPL1	-2.79591			ARF5	TC2N	1.73998			AR	TMEM104	-2.04422			ARF5					AR					ARF5	CR1L	2.14438			AR					ARF5	AC009480.1	4.75242			AR
	ARF6	PHF14	1.42148			ARAF	LIAS	-1.05927			ARF6	TCEAL8	1.62635			ARAF	TMEM106A	-1.86679			ARF6					ARAF					ARF6	CTSL	3.72811			ARAF					ARF6	AC009505.1	7.34325			ARAF
	ARFGAP1	PHF3	0.939668			ARAP1	LIN52	-0.822497			ARFGAP1	TMEM170A	0.76083			ARAP1	TMEM109	-1.3077			ARFGAP1					ARAP1					ARFGAP1	CWF19L2	0.841093			ARAP1					ARFGAP1	AC009509.4	7.54968			ARAP1
	ARFGAP2	PHIP	1.04291			ARAP3	LMAN2L	-1.12176			ARFGAP2	TMOD3	1.12676			ARAP3	TMEM127	-1.46618			ARFGAP2					ARAP3					ARFGAP2	CXCL10	5.23839			ARAP3					ARFGAP2	AC009533.1	3.45871			ARAP3
	ARFGEF2	PHLPP2	1.00787			ARC	LMOD3	-2.62442			ARFGEF2	TPR	1.53397			ARC	TMEM129	-2.18037			ARFGEF2					ARC					ARFGEF2	CXCL11	5.13698			ARC					ARFGEF2	AC009533.3	10.942			ARC
	ARFGEF3	PI4K2B	1.76495			ARCN1	LONP2	-0.526586			ARFGEF3	TRIP11	1.27103			ARCN1	TMEM150A	-1.57121			ARFGEF3					ARCN1					ARFGEF3	CXorf21	1.52373			ARCN1					ARFGEF3	AC009554.1	8.14686			ARCN1
	ARFIP1	PIF1	1.52468			AREL1	LPCAT3	-0.960278			ARFIP1	TTC33	1.12412			AREL1	TMEM161A	-2.06363			ARFIP1					AREL1					ARFIP1	DDX55	0.936398			AREL1					ARFIP1	AC009554.2	9.93743			AREL1
	ARFIP2	PIGR	4.01354			ARF1	LPL	-2.33823			ARFIP2	TTC39C	1.86919			ARF1	TMEM164	-1.45661			ARFIP2					ARF1					ARFIP2	DEFB1	2.66275			ARF1					ARFIP2	AC009563.1	8.96473			ARF1
	ARFRP1	PIK3C2A	1.51863			ARF3	LRIG1	-1.4156			ARFRP1	TUT4	1.57542			ARF3	TMEM177	-2.67084			ARFRP1					ARF3					ARFRP1	DEPDC1B	2.53811			ARF3					ARFRP1	AC009634.1	7.10224			ARF3
	ARGFX	PKIB	3.06013			ARF4	LRP4	-1.72201			ARGFX	TYW1B	1.29513			ARF4	TMEM184A	-2.69832			ARGFX					ARF4					ARGFX	DHX29	0.79381			ARF4					ARGFX	AC009682.1	4.762			ARF4
	ARHGAP1	PLAGL1	1.06028			ARF5	LRPAP1	-1.03479			ARHGAP1	UBE3A	0.864746			ARF5	TMEM222	-1.83916			ARHGAP1					ARF5					ARHGAP1	DIAPH3	1.88463			ARF5					ARHGAP1	AC009686.1	8.66517			ARF5
	ARHGAP10	PLCB1	1.80639			ARF6	LRRC10	-3.56181			ARHGAP10	UBLCP1	1.29235			ARF6	TMEM223	-1.34225			ARHGAP10					ARF6					ARHGAP10	DKK1	4.97626			ARF6					ARHGAP10	AC009690.2	7.21547			ARF6
	ARHGAP11A	PLEKHA8	0.819513			ARFGAP1	LRRC2	-1.65609			ARHGAP11A	UBXN7	1.25745			ARFGAP1	TMEM25	-1.4189			ARHGAP11A					ARFGAP1					ARHGAP11A	DLGAP5	3.65804			ARFGAP1					ARHGAP11A	AC009716.1	7.50078			ARFGAP1
	ARHGAP12	PLEKHG1	1.74693			ARFGAP2	LRRC20	-1.71372			ARHGAP12	UPF3B	1.47858			ARFGAP2	TMEM250	-1.67395			ARHGAP12					ARFGAP2					ARHGAP12	DNAJC1	1.02596			ARFGAP2					ARHGAP12	AC009731.1	5.96473			ARFGAP2
	ARHGAP19	PLEKHG7	6.37129			ARFGAP3	LRRC47	-1.09968			ARHGAP19	USP47	1.00846			ARFGAP3	TMEM37	-2.2373			ARHGAP19					ARFGAP3					ARHGAP19	DNAJC2	1.40638			ARFGAP3					ARHGAP19	AC009779.2	5.81273			ARFGAP3
	ARHGAP20	PLEKHG7	6.37129			ARFGEF1	LRRC49	-1.45814			ARHGAP20	VRK2	0.935853			ARFGEF1	TMEM80	-1.52667			ARHGAP20					ARFGEF1					ARHGAP20	DNAJC8	0.895743			ARFGEF1					ARHGAP20	AC009812.3	8.96473			ARFGEF1
	ARHGAP24	PLEKHH2	2.5581			ARFGEF2	LRRTM1	-3.3141			ARHGAP24	YPEL5	1.49433			ARFGEF2	TMEM86A	-2.99097			ARHGAP24					ARFGEF2					ARHGAP24	DOCK10	1.49207			ARFGEF2					ARHGAP24	AC009884.2	5.81273			ARFGEF2
	ARHGAP26	PLEKHS1	7.3985			ARFGEF3	LSAMP	-2.56555			ARHGAP26	YTHDC1	1.16373			ARFGEF3	TMEM9	-1.1875			ARHGAP26					ARFGEF3					ARHGAP26	DOK5	2.15424			ARFGEF3					ARHGAP26	AC009927.1	9.96474			ARFGEF3
	ARHGAP27	PLET1	1.80068			ARFIP1	LSM14B	-0.918967			ARHGAP27	ZBTB1	1.7162			ARFIP1	TMPPE	-1.96325			ARHGAP27					ARFIP1					ARHGAP27	ECT2	1.7714			ARFIP1					ARHGAP27	AC009950.1	5.2496			ARFIP1
	ARHGAP28	PLPP6	0.762147			ARFIP2	LSMEM2	-2.11687			ARHGAP28	ZC3H14	0.754848			ARFIP2	TMTC4	-1.26804			ARHGAP28					ARFIP2					ARHGAP28	EFL1	0.920859			ARFIP2					ARHGAP28	AC009951.5	9.60859			ARFIP2
	ARHGAP29	PLSCR4	1.24748			ARFRP1	LTBP1	-1.13488			ARHGAP29	ZEB2	1.90598			ARFRP1	TMUB2	-0.989787			ARHGAP29					ARFRP1					ARHGAP29	EID3	2.16357			ARFRP1					ARHGAP29	AC009970.1	8.492			ARFRP1
	ARHGAP30	PMFBP1	2.6753			ARG1	LYPLA2	-1.0636			ARHGAP30	ZFP62	1.08526			ARG1	TNFSF13	-1.64736			ARHGAP30					ARG1					ARHGAP30	EPB41L3	1.14544			ARG1					ARHGAP30	AC009974.2	8.28667			ARG1
	ARHGAP31	PMM2	1.05677			ARG2	LYRM7	-1.14018			ARHGAP31	ZHX1	1.70797			ARG2	TNS1	-1.71286			ARHGAP31					ARG2					ARHGAP31	ESF1	1.63364			ARG2					ARHGAP31	AC009994.1	5.76617			ARG2
	ARHGAP32	PMS1	1.22462			ARGFX	LYSMD1	-1.07937			ARHGAP32	ZMYM5	1.50175			ARGFX	TOM1L2	-1.84042			ARHGAP32					ARGFX					ARHGAP32	ESPL1	2.40197			ARGFX					ARHGAP32	AC010240.1	7.03512			ARGFX
	ARHGAP33	PNISR	1.53999			ARGLU1	MAD2L1BP	-1.51601			ARHGAP33	ZNF197	1.16503			ARGLU1	TOMM40	-1.44132			ARHGAP33					ARGLU1					ARHGAP33	EXO1	3.17497			ARGLU1					ARHGAP33	AC010240.3	9.03151			ARGLU1
	ARHGAP35	PNN	1.77348			ARHGAP1	MAEA	-0.876388			ARHGAP35	ZNF197	1.16503			ARHGAP1	TPCN1	-2.05661			ARHGAP35					ARHGAP1					ARHGAP35	EXOSC10	0.778535			ARHGAP1					ARHGAP35	AC010260.1	5.38766			ARHGAP1
	ARHGAP36	POC1B	1.5042			ARHGAP10	MAGED1	-1.54928			ARHGAP36	ZNF33A	0.95657			ARHGAP10	TPCN2	-2.17949			ARHGAP36					ARHGAP10					ARHGAP36	EXOSC8	0.777105			ARHGAP10					ARHGAP36	AC010261.1	5.96474			ARHGAP10
	ARHGAP4	POLA1	0.9605			ARHGAP11A	MALSU1	-1.48643			ARHGAP4	ZNF350	0.919397			ARHGAP11A	TPRA1	-1.22679			ARHGAP4					ARHGAP11A					ARHGAP4	FAM217A	1.65876			ARHGAP11A					ARHGAP4	AC010261.2	8.16638			ARHGAP11A
	ARHGAP40	POLK	1.16			ARHGAP12	MAOA	-1.61892			ARHGAP40	ZNF616	1.28758			ARHGAP12	TPRN	-2.13324			ARHGAP40					ARHGAP12					ARHGAP40	FAM50A	1.52912			ARHGAP12					ARHGAP40	AC010271.1	5.38223			ARHGAP12
	ARHGAP42	POU2AF1	2.37422			ARHGAP17	MAOB	-2.31193			ARHGAP42	ZNF644	1.53048			ARHGAP17	TRABD2B	-3.13182			ARHGAP42					ARHGAP17					ARHGAP42	FANCI	1.6085			ARHGAP17					ARHGAP42	AC010275.1	5.52517			ARHGAP17
	ARHGAP44	POU2F2	1.96047			ARHGAP18	MAP3K20	-1.72669			ARHGAP44	ZNF721	1.70833			ARHGAP18	TREH	-2.32251			ARHGAP44					ARHGAP18					ARHGAP44	FAP	4.16569			ARHGAP18					ARHGAP44	AC010285.1	6.96472			ARHGAP18
	ARHGAP45	POU5F1	2.15343			ARHGAP19	MAP4	-1.63185			ARHGAP45	ZNF761	2.33068			ARHGAP19	TRIM28	-1.16001			ARHGAP45					ARHGAP19					ARHGAP45	FCGR1A	2.0045			ARHGAP19					ARHGAP45	AC010285.3	6.36456			ARHGAP19
	ARHGAP5	POU5F2	1.11096			ARHGAP20	MAPKAP1	-0.798769			ARHGAP5	ZNF761	2.33068			ARHGAP20	TRMT61A	-1.39493			ARHGAP5					ARHGAP20					ARHGAP5	FKBP3	1.20537			ARHGAP20					ARHGAP5	AC010300.1	9.08809			ARHGAP20
	ARHGAP6	PPFIA1	0.337152			ARHGAP23	MAPKAPK3	-1.98307			ARHGAP6	ZSCAN26	1.2124			ARHGAP23	TRPM6	-2.80098			ARHGAP6					ARHGAP23					ARHGAP6	FMNL2	1.05001			ARHGAP23					ARHGAP6	AC010319.1	5.69961			ARHGAP23
	ARHGAP8	PPFIA2	1.5587			ARHGAP24	MAPRE2	-2.00553			ARHGAP8	RBM17	1.01482			ARHGAP24	TRPV4	-2.40912			ARHGAP8					ARHGAP24					ARHGAP8	FNBP4	0.856191			ARHGAP24					ARHGAP8	AC010319.4	7.79366			ARHGAP24
	ARHGAP9	PPIG	1.23643			ARHGAP25	MARK1	-0.886997			ARHGAP9	RBM25	1.11636			ARHGAP25	TSPAN18	-2.50931			ARHGAP9					ARHGAP25					ARHGAP9	FRG1	0.860854			ARHGAP25					ARHGAP9	AC010320.3	7.1532			ARHGAP25
	ARHGDIA	PPP1R12A	0.889391			ARHGAP26	MARS2	-1.3187			ARHGDIA	RBM39	1.43904			ARHGAP26	TSPAN33	-2.05528			ARHGDIA					ARHGAP26					ARHGDIA	GADD45A	2.40169			ARHGAP26					ARHGDIA	AC010320.4	6.45814			ARHGAP26
	ARHGEF11	PPP2R1B	0.733349			ARHGAP27	MASP1	-2.20392			ARHGEF11	RBM7	1.5642			ARHGAP27	TSPAN9	-1.89751			ARHGEF11					ARHGAP27					ARHGEF11	GARS1	1.42862			ARHGAP27					ARHGEF11	AC010320.5	8.22777			ARHGAP27
	ARHGEF12	PPP4R3A	0.712309			ARHGAP31	MB	-1.97961			ARHGEF12	RBMS3	2.11507			ARHGAP31	TTC28	-1.29644			ARHGEF12					ARHGAP31					ARHGEF12	GART	0.886362			ARHGAP31					ARHGEF12	AC010320.6	6.34324			ARHGAP31
	ARHGEF15	PPP4R3B	1.19377			ARHGAP32	MBLAC1	-2.24392			ARHGEF15	RBPJ	1.16392			ARHGAP32	TTYH3	-2.53511			ARHGEF15					ARHGAP32					ARHGEF15	GBP1	3.02736			ARHGAP32					ARHGEF15	AC010333.1	8.45016			ARHGAP32
	ARHGEF16	PRAME	3.82269			ARHGAP35	MBTPS2	-0.980719			ARHGEF16	RC3H1	0.909518			ARHGAP35	TUBGCP2	-1.28473			ARHGEF16					ARHGAP35					ARHGEF16	GBP3	1.89349			ARHGAP35					ARHGEF16	AC010333.2	6.64422			ARHGAP35
	ARHGEF17	PREX2	1.61637			ARHGAP36	MCAT	-1.65445			ARHGEF17	RCHY1	1.2168			ARHGAP36	TUFM	-1.38323			ARHGEF17					ARHGAP36					ARHGEF17	GEM	1.71967			ARHGAP36					ARHGEF17	AC010359.1	7.73028			ARHGAP36
	ARHGEF18	PRIMPOL	1.09931			ARHGAP39	MCCC1	-1.5005			ARHGEF18	RESF1	2.89239			ARHGAP39	TXNRD2	-1.12865			ARHGEF18					ARHGAP39					ARHGEF18	GGNBP2	0.657324			ARHGAP39					ARHGEF18	AC010401.1	7.35114			ARHGAP39
	ARHGEF19	PRKCQ	1.81409			ARHGAP4	MCCC2	-1.86948			ARHGEF19	REV3L	1.49023			ARHGAP4	UBA1	-1.89977			ARHGEF19					ARHGAP4					ARHGEF19	GLRX3	1.09013			ARHGAP4					ARHGEF19	AC010442.1	6.28926			ARHGAP4
	ARHGEF2	PRKD1	0.883228			ARHGAP40	MCM4	-1.52798			ARHGEF2	RFX3	0.99501			ARHGAP40	UBIAD1	-1.24892			ARHGEF2					ARHGAP40					ARHGEF2	GMNN	1.36444			ARHGAP40					ARHGEF2	AC010463.2	7.10223			ARHGAP40
	ARHGEF25	PRKD3	1.39885			ARHGAP42	MDH2	-1.71418			ARHGEF25	RIF1	1.42992			ARHGAP42	UGT1A5	-6.88074			ARHGEF25					ARHGAP42					ARHGEF25	GNL2	1.05245			ARHGAP42					ARHGEF25	AC010480.1	7.22115			ARHGAP42
	ARHGEF26	PRKX	1.56246			ARHGAP44	MECR	-1.38168			ARHGEF26	RIPOR2	2.65542			ARHGAP44	UGT1A7	-4.50879			ARHGEF26					ARHGAP44					ARHGEF26	GNL3	1.50105			ARHGAP44					ARHGEF26	AC010491.2	4.39971			ARHGAP44
	ARHGEF3	PROSER2	1.25331			ARHGAP45	MED20	-1.01176			ARHGEF3	RLF	1.46558			ARHGAP45	UMOD	-5.67023			ARHGEF3					ARHGAP45					ARHGEF3	GOLGA5	0.851714			ARHGAP45					ARHGEF3	AC010525.1	7.35114			ARHGAP45
	ARHGEF37	PRPF3	1.07521			ARHGAP5	MED27	-0.686742			ARHGEF37	RNASEH2B	1.39392			ARHGAP5	UNC5CL	-3.62268			ARHGEF37					ARHGAP5					ARHGEF37	GSDMC	3.32669			ARHGAP5					ARHGEF37	AC010531.3	7.85227			ARHGAP5
	ARHGEF38	PRPF38B	1.07533			ARHGAP6	MED9	-1.48657			ARHGEF38	RNASEL	0.75491			ARHGAP6	URGCP	-1.42961			ARHGEF38					ARHGAP6					ARHGEF38	GSTO1	1.76831			ARHGAP6					ARHGEF38	AC010531.5	7.64281			ARHGAP6
	ARHGEF39	PRPF39	1.11372			ARHGAP8	MEF2D	-0.965584			ARHGEF39	RNF138	1.43257			ARHGAP8	USP19	-1.65421			ARHGEF39					ARHGAP8					ARHGEF39	GTF3A	1.52072			ARHGAP8					ARHGEF39	AC010542.6	6.15319			ARHGAP8
	ARHGEF4	PRPF40A	1.28074			ARHGAP9	MEGF10	-1.94813			ARHGEF4	RNF168	1.40467			ARHGAP9	USP2	-3.43769			ARHGEF4					ARHGAP9					ARHGEF4	H1-1	2.56268			ARHGAP9					ARHGEF4	AC010638.1	8.90959			ARHGAP9
	ARHGEF40	PRPF4B	1.46052			ARHGDIA	MEIS1	-1.80856			ARHGEF40	RNF2	1.32456			ARHGDIA	USP30	-1.16503			ARHGEF40					ARHGDIA					ARHGEF40	H1-5	2.30716			ARHGDIA					ARHGEF40	AC010642.1	5.23603			ARHGDIA
	ARHGEF6	PRPS2	1.34349			ARHGDIB	MEIS2	-1.27592			ARHGEF6	RNGTT	1.1446			ARHGDIB	USP5	-1.61816			ARHGEF6					ARHGDIB					ARHGEF6	H2AC13	1.52008			ARHGDIB					ARHGEF6	AC010642.2	1.71421			ARHGDIB
	ARHGEF7	PRR14L	0.630347			ARHGEF1	MELTF	-1.43353			ARHGEF7	ROCK1	1.68828			ARHGEF1	VPS4A	-1.0251			ARHGEF7					ARHGEF1					ARHGEF7	H2AW	1.62562			ARHGEF1					ARHGEF7	AC010655.5	8.22778			ARHGEF1
	ARHGEF9	PRR15L	2.47697			ARHGEF10	MEPCE	-1.18736			ARHGEF9	RPAP3	1.57243			ARHGEF10	VWA1	-2.06267			ARHGEF9					ARHGEF10					ARHGEF9	H2BC14	2.65489			ARHGEF10					ARHGEF9	AC010727.1	7.20956			ARHGEF10
	ARID1B	PRRC2C	1.29424			ARHGEF10L	METAP1	-1.41529			ARID1B	RPL31	1.60884			ARHGEF10L	VXN	-6.72347			ARID1B					ARHGEF10L					ARID1B	H2BC17	2.23631			ARHGEF10L					ARID1B	AC010733.1	2.25901			ARHGEF10L
	ARID2	PRRG4	2.05571			ARHGEF11	METAP1D	-1.03952			ARID2	RPRD1A	1.07006			ARHGEF11	WDR1	-0.982466			ARID2					ARHGEF11					ARID2	H3C3	1.91383			ARHGEF11					ARID2	AC010746.1	7.34325			ARHGEF11
	ARID3A	PRSS23	1.37585			ARHGEF12	METTL11B	-2.41142			ARID3A	RPS24	2.02111			ARHGEF12	WDR13	-1.87822			ARID3A					ARHGEF12					ARID3A	H4C11	2.50645			ARHGEF12					ARID3A	AC010761.1	4.96799			ARHGEF12
	ARID3B	PRSS48	0.889681			ARHGEF15	METTL15	-0.553983			ARID3B	RPS6KB1	1.03496			ARHGEF15	WDR6	-1.81741			ARID3B					ARHGEF15					ARID3B	H4C12	1.95391			ARHGEF15					ARID3B	AC010761.3	9.5497			ARHGEF15
	ARID3C	PRTG	0.951126			ARHGEF18	METTL22	-0.781583			ARID3C	RPS6KC1	1.15227			ARHGEF18	WDR81	-1.47764			ARID3C					ARHGEF18					ARID3C	HAVCR1	2.51369			ARHGEF18					ARID3C	AC010768.2	8.73027			ARHGEF18
	ARID4A	PSIP1	1.0609			ARHGEF2	METTL2A	-0.732987			ARID4A	RSAD2	2.7021			ARHGEF2	WDTC1	-1.03078			ARID4A					ARHGEF2					ARID4A	HBA1	3.48681			ARHGEF2					ARID4A	AC010834.3	4.42982			ARHGEF2
	ARID4B	PSMB8	1.12857			ARHGEF25	MFGE8	-1.28841			ARID4B	RSF1	1.10524			ARHGEF25	WIZ	-1.35899			ARID4B					ARHGEF25					ARID4B	HBB	3.8746			ARHGEF25					ARID4B	AC010886.1	7.79244			ARHGEF25
	ARID5B	PSPC1	0.610086			ARHGEF26	MFN2	-2.06136			ARID5B	RSPO3	3.07928			ARHGEF26	WNK4	-3.50571			ARID5B					ARHGEF26					ARID5B	HBD	7.17574			ARHGEF26					ARID5B	AC010894.3	7.50907			ARHGEF26
	ARIH1	PTBP3	1.42793			ARHGEF28	MFSD11	-0.559482			ARIH1	RSRC1	1.12448			ARHGEF28	WSCD1	-3.13699			ARIH1					ARHGEF28					ARIH1	HBM	5.16606			ARHGEF28					ARIH1	AC010894.4	4.20082			ARHGEF28
	ARIH2	PTGFR	2.25974			ARHGEF3	MGST2	-0.977109			ARIH2	RSRC2	1.07216			ARHGEF3	WWC1	-1.92167			ARIH2					ARHGEF3					ARIH2	HELLS	1.77115			ARHGEF3					ARIH2	AC010973.1	9.11855			ARHGEF3
	ARL1	PTGIR	2.08142			ARHGEF33	MGST3	-2.50936			ARL1	RTRAF	1.28732			ARHGEF33	WWP2	-1.13886			ARL1					ARHGEF33					ARL1	HEMGN	3.19449			ARHGEF33					ARL1	AC010976.1	11.4946			ARHGEF33
	ARL10	PTK2	0.731518			ARHGEF35	MICOS13	-1.92886			ARL10	RUBCNL	2.86707			ARHGEF35	XYLB	-2.52435			ARL10					ARHGEF35					ARL10	HERC5	1.52916			ARHGEF35					ARL10	AC010978.1	7.20873			ARHGEF35
	ARL11	PTMA	1.34205			ARHGEF37	MICU1	-0.779683			ARL11	RUFY2	1.21095			ARHGEF37	YIF1B	-1.60851			ARL11					ARHGEF37					ARL11	HLA-G	2.63903			ARHGEF37					ARL11	AC010998.2	4.77893			ARHGEF37
	ARL13B	PTPN12	1.68008			ARHGEF38	MIEF2	-1.52983			ARL13B	RUNX1T1	2.20645			ARHGEF38	YIPF2	-1.59658			ARL13B					ARHGEF38					ARL13B	HMGB2	1.77105			ARHGEF38					ARL13B	AC011092.2	6.9237			ARHGEF38
	ARL14EP	PTPN2	1.15544			ARHGEF39	MIPEP	-1.60082			ARL14EP	RXFP1	2.54368			ARHGEF39	ZBED1	-1.44562			ARL14EP					ARHGEF39					ARL14EP	HMGN5	1.44597			ARHGEF39					ARL14EP	AC011092.3	8.83264			ARHGEF39
	ARL16	PTPRA	0.78666			ARHGEF4	MITF	-1.73601			ARL16	SAA2	6.14426			ARHGEF4	ZBTB42	-1.88625			ARL16					ARHGEF4					ARL16	HMMR	3.60836			ARHGEF4					ARL16	AC011120.1	7.85227			ARHGEF4
	ARL17A	PUS7	1.72759			ARHGEF40	MKRN2	-0.995237			ARL17A	SAMD9	2.84854			ARHGEF40	ZDHHC24	-1.79629			ARL17A					ARHGEF40					ARL17A	HS3ST3A1	1.60466			ARHGEF40					ARL17A	AC011239.1	7.77208			ARHGEF40
	ARL17B	PYHIN1	2.26268			ARHGEF5	MLF2	-1.19638			ARL17B	SAMD9L	2.49598			ARHGEF5	ZDHHC5	-0.97777			ARL17B					ARHGEF5					ARL17B	HSD11B1	2.20148			ARHGEF5					ARL17B	AC011242.1	8.31521			ARHGEF5
	ARL2	R3HCC1L	0.805128			ARHGEF6	MLPH	-1.54454			ARL2	SAV1	1.18375			ARHGEF6	ZDHHC7	-0.998734			ARL2					ARHGEF6					ARL2	IFI16	1.73062			ARHGEF6					ARL2	AC011284.1	5.64281			ARHGEF6
	ARL3	RAB36	1.78715			ARHGEF7	MLST8	-1.16382			ARL3	SCAPER	1.05251			ARHGEF7	ZHX3	-1.5474			ARL3					ARHGEF7					ARL3	IFI27L2	1.12814			ARHGEF7					ARL3	AC011290.2	9.15061			ARHGEF7
	ARL4A	RABL2B	1.10704			ARHGEF9	MLX	-1.52352			ARL4A	SCLT1	2.21153			ARHGEF9	ZNF467	-1.7109			ARL4A					ARHGEF9					ARL4A	IFI44	1.85347			ARHGEF9					ARL4A	AC011342.1	10.4233			ARHGEF9
	ARL4C	RAD51B	1.34668			ARID1A	MLXIPL	-2.98387			ARL4C	SCML4	3.32944			ARID1A	ZNF488	-3.69052			ARL4C					ARID1A					ARL4C	IFI6	2.44547			ARID1A					ARL4C	AC011365.2	4.36884			ARID1A
	ARL4D	RAI14	2.05101			ARID1B	MMAB	-1.22875			ARL4D	SCOC	1.68303			ARID1B	ZNF592	-0.873619			ARL4D					ARID1B					ARL4D	IFIH1	1.74016			ARID1B					ARL4D	AC011389.1	9.21267			ARID1B
	ARL5A	RALGAPA2	0.956617			ARID2	MMACHC	-1.80313			ARL5A	SCYL2	1.22099			ARID2	ZNF618	-1.56538			ARL5A					ARID2					ARL5A	IFITM1	2.18844			ARID2					ARL5A	AC011389.2	7.16637			ARID2
	ARL5B	RANBP17	1.39254			ARID3A	MMP15	-1.83709			ARL5B	SDR16C5	9.05837			ARID3A	ZNF668	-2.09967			ARL5B					ARID3A					ARL5B	IFT20	0.69908			ARID3A					ARL5B	AC011405.1	6.96852			ARID3A
	ARL6	RAP1B	1.32945			ARID3B	MMUT	-1.63924			ARL6	SELL	3.10409			ARID3B	ZNRF3	-2.31722			ARL6					ARID3B					ARL6	IL4I1	2.68042			ARID3B					ARL6	AC011406.1	7.16636			ARID3B
	ARL6IP1	RAPGEF5	1.15129			ARID3C	MOAP1	-1.77571			ARL6IP1	SENP1	1.19381			ARID3C	AAMP	-1.33096			ARL6IP1					ARID3C					ARL6IP1	INTS13	1.11872			ARID3C					ARL6IP1	AC011442.1	8.4757			ARID3C
	ARL6IP5	RASA2	1.2421			ARID4A	MOCS3	-1.01976			ARL6IP5	SENP5	1.11711			ARID4A	ABCB1	-1.87045			ARL6IP5					ARID4A					ARL6IP5	IQGAP3	2.17106			ARID4A					ARL6IP5	AC011443.1	6.6428			ARID4A
	ARL6IP6	RASA4	1.90087			ARID4B	MORN4	-1.13228			ARL6IP6	SENP6	1.45221			ARID4B	ABCF3	-1.13404			ARL6IP6					ARID4B					ARL6IP6	ISG15	2.42068			ARID4B					ARL6IP6	AC011451.2	6.31366			ARID4B
	ARL8A	RASEF	3.14841			ARID5B	MPC1	-2.36729			ARL8A	SENP7	1.44639			ARID5B	ABHD14A	-1.78592			ARL8A					ARID5B					ARL8A	IWS1	1.14027			ARID5B					ARL8A	AC011465.1	6.81275			ARID5B
	ARL8B	RASGRF2	1.47934			ARIH1	MPC2	-1.80646			ARL8B	SEPTIN7	1.27536			ARIH1	ABHD8	-1.05088			ARL8B					ARIH1					ARL8B	KIAA1586	0.9217			ARIH1					ARL8B	AC011466.1	3.69932			ARIH1
	ARMC1	RASSF6	6.18804			ARIH2	MPI	-1.31599			ARMC1	SESTD1	0.902786			ARIH2	ACTR1B	-1.37376			ARMC1					ARIH2					ARMC1	KIF18A	2.11522			ARIH2					ARMC1	AC011466.2	7.45016			ARIH2
	ARMC10	RBBP6	1.05674			ARL1	MPP2	-1.70809			ARMC10	SETD2	1.10511			ARL1	ADGRA3	-1.30743			ARMC10					ARL1					ARMC10	KIF20A	1.97624			ARL1					ARMC10	AC011466.3	7.06573			ARL1
	ARMC2	RBBP8	1.88539			ARL10	MPV17L	-1.6291			ARMC2	SETDB2	1.3224			ARL10	AHDC1	-1.63026			ARMC2					ARL10					ARMC2	KIF20B	1.94625			ARL10					ARMC2	AC011471.2	7.16636			ARL10
	ARMC3	RDH10	2.12692			ARL11	MPV17L2	-2.01035			ARMC3	SFMBT2	1.42025			ARL11	AK8	-1.52661			ARMC3					ARL11					ARMC3	KIF4A	3.57871			ARL11					ARMC3	AC011472.1	3.66417			ARL11
	ARMC5	RUNX1	2.60119			ARL13A	MRPL10	-1.91299			ARMC5	SFR1	1.55654			ARL13A	AKR1C8P	-4.17364			ARMC5					ARL13A					ARMC5	KIFC1	1.93888			ARL13A					ARMC5	AC011472.5	4.07863			ARL13A
	ARMC8	SDCCAG8	1.25968			ARL13B	MRPL11	-1.4296			ARMC8	SFTPB	6.18311			ARL13B	ALKAL2	-2.2846			ARMC8					ARL13B					ARMC8	KLHDC7B	3.25453			ARL13B					ARMC8	AC011477.2	8.59701			ARL13B
	ARMC9	SH2D4A	1.34273			ARL14EP	MRPL15	-1.88761			ARMC9	SHOC2	1.6675			ARL14EP	AMH	-5.53749			ARMC9					ARL14EP					ARMC9	KNTC1	1.68963			ARL14EP					ARMC9	AC011498.3	8.13466			ARL14EP
	ARMCX2	SHH	4.54976			ARL15	MRPL16	-1.86948			ARMCX2	SKA2	1.5517			ARL15	APMAP	-1.25087			ARMCX2					ARL15					ARMCX2	KPNA2	1.48928			ARL15					ARMCX2	AC011510.1	7.64281			ARL15
	ARMCX5	SHPRH	0.77093			ARL16	MRPL2	-2.06158			ARMCX5	SLAMF7	4.46101			ARL16	ARHGEF16	-2.48168			ARMCX5					ARL16					ARMCX5	KRT18	1.93959			ARL16					ARMCX5	AC011595.1	9.03513			ARL16
	ARMCX5-GPRASP2	SHTN1	1.58866			ARL17A	MRPL21	-1.28657			ARMCX5-GPRASP2	SLC25A36	0.925565			ARL17A	ARSF	-5.11821			ARMCX5-GPRASP2					ARL17A					ARMCX5-GPRASP2	KRT6A	7.83219			ARL17A					ARMCX5-GPRASP2	AC011676.2	7.16637			ARL17A
	ARMCX6	SLC20A1	1.79923			ARL17B	MRPL22	-1.20226			ARMCX6	SLC6A14	5.56415			ARL17B	ATAD3A	-1.87293			ARMCX6					ARL17B					ARMCX6	KRT8	1.96712			ARL17B					ARMCX6	AC011676.3	6.34324			ARL17B
	ARMH1	SOAT1	0.937072			ARL2	MRPL23	-1.46118			ARMH1	SLC9B2	2.23264			ARL2	ATP1A1	-2.28128			ARMH1					ARL2					ARMH1	KTN1	1.22804			ARL2					ARMH1	AC011726.1	6.8462			ARL2
	ARMH3	SPATA13	1.02241			ARL2BP	MRPL23	-1.46118			ARMH3	SLF2	1.30718			ARL2BP	B4GALT7	-1.54106			ARMH3					ARL2BP					ARMH3	LAMA1	2.47019			ARL2BP					ARMH3	AC011742.3	8.5008			ARL2BP
	ARMH4	SPATA6L	2.21219			ARL3	MRPL28	-1.5065			ARMH4	SLFN11	2.01743			ARL3	BAG6	-1.1619			ARMH4					ARL3					ARMH4	LAP3	1.97532			ARL3					ARMH4	AC011753.4	8.03514			ARL3
	ARMT1	SPRY1	1.42957			ARL4A	MRPL35	-1.83179			ARMT1	SLFN12L	5.06267			ARL4A	BCAM	-2.51082			ARMT1					ARL4A					ARMT1	LDHAL6B	1.56819			ARL4A					ARMT1	AC011755.1	8.16636			ARL4A
	ARNT	SREK1	1.07841			ARL4C	MRPL36	-1.42122			ARNT	SLTM	1.30173			ARL4C	BIRC7	-5.78982			ARNT					ARL4C					ARNT	LGALS1	1.47037			ARL4C					ARNT	AC011773.1	6.02043			ARL4C
	ARNT2	SRSF11	1.13314			ARL4D	MRPL37	-1.75285			ARNT2	SLU7	1.43595			ARL4D	C16orf58	-1.44748			ARNT2					ARL4D					ARNT2	LILRB4	2.79366			ARL4D					ARNT2	AC011815.3	1.87891			ARL4D
	ARNTL2	STAG1	0.901158			ARL5A	MRPL4	-1.9691			ARNTL2	SMAD5	1.07634			ARL5A	C16orf89	-3.20574			ARNTL2					ARL5A					ARNTL2	LIPM	6.3272			ARL5A					ARNTL2	AC011825.2	6.08238			ARL5A
	ARPC1B	STAMBPL1	1.77934			ARL5B	MRPL43	-1.05158			ARPC1B	SMARCA1	0.869121			ARL5B	C19orf71	-3.68027			ARPC1B					ARL5B					ARPC1B	LMNB1	1.84447			ARL5B					ARPC1B	AC011846.1	7.03511			ARL5B
	ARPC2	STK3	1.31264			ARL6	MRPL44	-1.57543			ARPC2	SMARCA5	1.22064			ARL6	CACNA1H	-2.89195			ARPC2					ARL6					ARPC2	LXN	1.80331			ARL6					ARPC2	AC011921.3	6.96474			ARL6
	ARPC4	TAF1	0.796146			ARL6IP1	MRPL48	-1.03798			ARPC4	SMC4	2.41262			ARL6IP1	CBLC	-2.40443			ARPC4					ARL6IP1					ARPC4	LY96	2.18759			ARL6IP1					ARPC4	AC011933.1	8.28666			ARL6IP1
	ARPC5	TAP2	1.29595			ARL6IP5	MRPL57	-1.55365			ARPC5	SMC5	1.49566			ARL6IP5	CCAR2	-1.29647			ARPC5					ARL6IP5					ARPC5	LYAR	1.28209			ARL6IP5					ARPC5	AC011933.3	6.23567			ARL6IP5
	ARPC5L	TBC1D12	1.0871			ARL6IP6	MRPS10	-1.18003			ARPC5L	SMC6	1.48			ARL6IP6	CDH16	-2.45393			ARPC5L					ARL6IP6					ARPC5L	MAPK6	1.24474			ARL6IP6					ARPC5L	AC011933.4	8.03513			ARL6IP6
	ARPIN	TBC1D30	1.93278			ARL8A	MRPS11	-0.732259			ARPIN	SMCHD1	2.10723			ARL8A	CGN	-1.77193			ARPIN					ARL8A					ARPIN	MBD4	1.2227			ARL8A					ARPIN	AC011997.2	7.23566			ARL8A
	ARPIN-AP3S2	TBC1D32	1.32735			ARL8B	MRPS16	-1.55022			ARPIN-AP3S2	SMURF2	0.857544			ARL8B	CHGB	-4.90209			ARPIN-AP3S2					ARL8B					ARPIN-AP3S2	METTL5	1.1043			ARL8B					ARPIN-AP3S2	AC012066.2	8.92819			ARL8B
	ARPP19	TC2N	1.5169			ARL9	MRPS17	-1.63034			ARPP19	SNAPC3	1.3266			ARL9	CKB	-2.42515			ARPP19					ARL9					ARPP19	MITD1	0.834432			ARL9					ARPP19	AC012076.2	6.60069			ARL9
	ARPP21	TCAF2	1.7522			ARMC1	MRPS18A	-0.939178			ARPP21	SNRNP27	1.72057			ARMC1	CLDN3	-3.19571			ARPP21					ARMC1					ARPP21	MMP1	4.38466			ARMC1					ARPP21	AC012085.2	6.01066			ARMC1
	ARRB1	THOC2	1.39996			ARMC10	MRPS18B	-1.71121			ARRB1	SNX13	0.913921			ARMC10	CLSTN3	-1.34564			ARRB1					ARMC10					ARRB1	MND1	2.95981			ARMC10					ARRB1	AC012100.2	8.31523			ARMC10
	ARRB2	TLCD2	1.77603			ARMC12	MRPS2	-1.9488			ARRB2	SNX31	3.70348			ARMC12	CNPPD1	-1.65895			ARRB2					ARMC12					ARRB2	MRPL1	1.37903			ARMC12					ARRB2	AC012150.2	4.70271			ARMC12
	ARRDC2	TMEM170A	1.1078			ARMC2	MRPS23	-1.43203			ARRDC2	SNX6	1.16166			ARMC2	CPT2	-1.35421			ARRDC2					ARMC2					ARRDC2	MRPL32	1.09474			ARMC2					ARRDC2	AC012157.2	7.28667			ARMC2
	ARRDC3	TMOD3	1.18073			ARMC3	MRPS25	-1.42389			ARRDC3	SOCS4	1.20013			ARMC3	CYSRT1	-3.77643			ARRDC3					ARMC3					ARRDC3	MRPL47	1.21197			ARMC3					ARRDC3	AC012254.3	3.54245			ARMC3
	ARRDC4	TMPO	1.44372			ARMC5	MRPS26	-1.08339			ARRDC4	SOS1	1.07818			ARMC5	DDB1	-1.39006			ARRDC4					ARMC5					ARRDC4	MRPS15	1.37645			ARMC5					ARRDC4	AC012358.3	3.22417			ARMC5
	ARSA	TMPRSS6	1.87176			ARMC6	MRPS27	-1.2847			ARSA	SP100	2.24937			ARMC6	DHX30	-1.26608			ARSA					ARMC6					ARSA	MSH4	2.55581			ARMC6					ARSA	AC012404.1	8.98265			ARMC6
	ARSB	TPO	1.88487			ARMC7	MRPS33	-1.8201			ARSB	SP110	2.26401			ARMC7	DNAAF5	-1.56543			ARSB					ARMC7					ARSB	MT1H	5.19335			ARMC7					ARSB	AC012404.2	7.28665			ARMC7
	ARSD	TPR	1.10577			ARMC8	MRPS34	-1.60692			ARSD	SP140	4.82802			ARMC8	DNAJC11	-1.69076			ARSD					ARMC8					ARSD	MTHFD1L	1.48189			ARMC8					ARSD	AC012409.1	6.52904			ARMC8
	ARSG	TRABD2A	2.28752			ARMC9	MRPS5	-0.934492			ARSG	SP140L	1.91955			ARMC9	DNAJC4	-1.34741			ARSG					ARMC9					ARSG	MYEOV	2.35404			ARMC9					ARSG	AC012443.2	2.57609			ARMC9
	ARSJ	TRIM29	3.71097			ARMCX3	MRPS7	-1.86424			ARSJ	SP3	1.01451			ARMCX3	DNER	-2.77622			ARSJ					ARMCX3					ARSJ	MYH3	1.45477			ARMCX3					ARSJ	AC012459.1	1.77369			ARMCX3
	ARSK	TRIP11	1.22332			ARMCX5-GPRASP2	MRS2	-1.21493			ARSK	SPAG16	1.36274			ARMCX5-GPRASP2	DOLK	-2.65355			ARSK					ARMCX5-GPRASP2					ARSK	MYL6B	1.49883			ARMCX5-GPRASP2					ARSK	AC012464.1	6.52516			ARMCX5-GPRASP2
	ARSL	TTLL10	4.69506			ARMCX6	MSI2	-0.877512			ARSL	SPECC1	1.37674			ARMCX6	DPP3	-1.96222			ARSL					ARMCX6					ARSL	MYO7A	1.23684			ARMCX6					ARSL	AC012485.1	7.73026			ARMCX6
	ART4	TUT4	0.882962			ARMH1	MSRA	-0.999031			ART4	SPIB	4.28629			ARMH1	ECEL1	-5.8122			ART4					ARMH1					ART4	MYOF	1.24276			ARMH1					ART4	AC012500.1	7.50077			ARMH1
	ARTN	TYW1B	0.910228			ARMH3	MSRB1	-2.22626			ARTN	SPOPL	1.64469			ARMH3	EEFSEC	-1.79054			ARTN					ARMH3					ARTN	NABP1	1.36981			ARMH3					ARTN	AC012513.2	9.9002			ARMH3
	ARV1	UPF3B	1.82032			ARMH4	MSRB2	-1.91058			ARV1	SPTA1	7.75984			ARMH4	EIPR1	-1.13043			ARV1					ARMH4					ARV1	NDC80	2.70316			ARMH4					ARV1	AC012555.2	5.96474			ARMH4
	ARVCF	WDR27	1.02507			ARNT	MSRB3	-1.17902			ARVCF	SREK1IP1	1.50026			ARNT	EPPK1	-2.6828			ARVCF					ARNT					ARVCF	NDUFAF2	1.65997			ARNT					ARVCF	AC012568.1	5.96474			ARNT
	ASAH1	ZBTB1	0.95334			ARNT2	MT1E	-1.98234			ASAH1	SRP9	1.70777			ARNT2	ESPN	-2.63272			ASAH1					ARNT2					ASAH1	NDUFS5	1.24294			ARNT2					ASAH1	AC012569.1	5.15487			ARNT2
	ASAH2	ZC3H14	0.694057			ARNTL2	MTCH2	-1.76372			ASAH2	SRSF7	1.11873			ARNTL2	FAM160A1	-1.16468			ASAH2					ARNTL2					ASAH2	NEIL3	2.30085			ARNTL2					ASAH2	AC012613.1	6.89072			ARNTL2
	ASAH2B	ZMYM5	0.955789			ARPC1A	MTFP1	-3.14343			ASAH2B	ST8SIA4	2.67446			ARPC1A	FAM95C	-3.20534			ASAH2B					ARPC1A					ASAH2B	NEK2	2.6267			ARPC1A					ASAH2B	AC012613.2	8.29456			ARPC1A
	ASAP1	ZNF117	1.83629			ARPC2	MTFR1L	-1.90846			ASAP1	STAM2	0.782322			ARPC2	FAT1	-1.3228			ASAP1					ARPC2					ASAP1	NFIL3	1.62418			ARPC2					ASAP1	AC012615.6	10.7096			ARPC2
	ASAP3	ZNF117	1.83629			ARPC3	MTHFD1	-1.41469			ASAP3	STAU2	0.849447			ARPC3	FBXL18	-1.56985			ASAP3					ARPC3					ASAP3	NOC3L	1.30213			ARPC3					ASAP3	AC012618.2	7.89863			ARPC3
	ASB1	ZNF215	2.4744			ARPC4	MTIF2	-1.06842			ASB1	STIL	2.01501			ARPC4	FBXW9	-2.76342			ASB1					ARPC4					ASB1	NOCT	1.20646			ARPC4					ASB1	AC012645.4	4.8225			ARPC4
	ASB11	ZNF26	1.33073			ARPC4-TTLL3	MTMR14	-1.0213			ASB11	STK17B	2.07873			ARPC4-TTLL3	FHOD3	-2.19457			ASB11					ARPC4-TTLL3					ASB11	NOL8	1.24678			ARPC4-TTLL3					ASB11	AC012676.2	6.10224			ARPC4-TTLL3
	ASB12	ZNF350	0.804004			ARPC5	MTR	-1.04386			ASB12	STK38	0.844924			ARPC5	FITM1	-4.80713			ASB12					ARPC5					ASB12	NOP58	1.07613			ARPC5					ASB12	AC013286.1	6.73026			ARPC5
	ASB13	ZNF43	1.39878			ARPC5L	MTRES1	-0.992511			ASB13	STK4	1.45449			ARPC5L	FNDC10	-3.40904			ASB13					ARPC5L					ASB13	NPIPB5	1.37776			ARPC5L					ASB13	AC013391.2	4.72614			ARPC5L
	ASB14	ZNF486	1.19733			ARPIN	MTSS2	-1.4478			ASB14	STX11	1.90548			ARPIN	FOXC1	-1.68129			ASB14					ARPIN					ASB14	NRDC	0.962687			ARPIN					ASB14	AC013429.2	5.45017			ARPIN
	ASB15	ZNF721	1.89786			ARPIN-AP3S2	MTUS2	-1.95812			ASB15	STX17	1.05241			ARPIN-AP3S2	GAA	-1.97217			ASB15					ARPIN-AP3S2					ASB15	NSRP1	0.731067			ARPIN-AP3S2					ASB15	AC013437.1	9.85225			ARPIN-AP3S2
	ASB18	ZNF761	2.69609			ARPP19	MUL1	-1.6782			ASB18	STYX	1.10669			ARPP19	GALNT18	-2.53529			ASB18					ARPP19					ASB18	NTAN1	1.12057			ARPP19					ASB18	AC013444.1	10.0265			ARPP19
	ASB3	ZNF761	2.69609			ARPP21	MYADM	-1.49279			ASB3	SUB1	1.84525			ARPP21	GAS2L1	-2.23194			ASB3					ARPP21					ASB3	NUF2	2.09445			ARPP21					ASB3	AC013444.2	6.22776			ARPP21
	ASB4	ZNF80	4.27108			ARRB1	MYL2	-3.09084			ASB4	SUMO1	1.76802			ARRB1	GGT2	-4.17137			ASB4					ARRB1					ASB4	ODF3B	1.74441			ARRB1					ASB4	AC013452.2	8.22774			ARRB1
	ASB5	ZNF84	0.883811			ARRDC1	MYL9	-2.22119			ASB5	SUV39H2	1.47086			ARRDC1	GGTLC2	-6.37262			ASB5					ARRDC1					ASB5	OR2B2	5.07984			ARRDC1					ASB5	AC013452.3	7.59698			ARRDC1
	ASB6	ZWILCH	1.25241			ARRDC2	MYLK4	-2.07358			ASB6	SUZ12	1.23416			ARRDC2	GLB1	-1.15585			ASB6					ARRDC2					ASB6	OR2B6	4.70667			ARRDC2					ASB6	AC013467.3	6.96473			ARRDC2
	ASB7	RBM11	3.94604			ARRDC3	MYOCD	-2.30793			ASB7	SWT1	1.95376			ARRDC3	GPAA1	-2.37935			ASB7					ARRDC3					ASB7	ORC3	0.847029			ARRDC3					ASB7	AC013486.1	8.02094			ARRDC3
	ASB8	RBM17	2.33111			ARRDC4	MYOM1	-2.49899			ASB8	SYNCRIP	0.839883			ARRDC4	GRN	-1.73771			ASB8					ARRDC4					ASB8	ORC6	2.44218			ARRDC4					ASB8	AC013549.3	7.54969			ARRDC4
	ASB9	RBM25	1.93957			ARRDC5	MYPN	-2.52571			ASB9	TACC3	2.04836			ARRDC5	GSDMD	-1.29691			ASB9					ARRDC5					ASB9	OSER1	1.11864			ARRDC5					ASB9	AC013553.1	8.16637			ARRDC5
	ASCC1	RBM26	1.4652			ARSA	MYZAP	-2.59431			ASCC1	TAF11	0.831343			ARSA	HGH1	-1.33642			ASCC1					ARSA					ASCC1	P4HA3	1.55581			ARSA					ASCC1	AC013553.2	7.54969			ARSA
	ASCC2	RBM33	1.64517			ARSB	NANOGP8	-4.38432			ASCC2	TAF2	1.02545			ARSB	HOXD4	-1.90351			ASCC2					ARSB					ASCC2	PARK7	1.08955			ARSB					ASCC2	AC013726.1	7.45017			ARSB
	ASCC3	RBM39	1.11396			ARSD	NANOS1	-1.3298			ASCC3	TAF4B	1.39134			ARSD	HPN	-2.28064			ASCC3					ARSD					ASCC3	PARP12	0.94153			ARSD					ASCC3	AC015726.3	6.10224			ARSD
	ASCL1	RBM41	1.90568			ARSG	NAP1L4	-0.602922			ASCL1	TAOK1	0.802515			ARSG	HPS6	-1.76537			ASCL1					ARSG					ASCL1	PARP6	0.670385			ARSG					ASCL1	AC015795.1	4.67487			ARSG
	ASCL4	RBM43	4.67806			ARSI	NARS2	-0.824831			ASCL4	TBC1D15	1.18757			ARSI	HSPB9	-5.9837			ASCL4					ARSI					ASCL4	PBDC1	1.00648			ARSI					ASCL4	AC015849.3	9.59719			ARSI
	ASCL5	RBMS3	1.73087			ARSJ	NAT8L	-4.09067			ASCL5	TBC1D23	1.30452			ARSJ	HUWE1	-1.10038			ASCL5					ARSJ					ASCL5	PFDN2	1.31026			ARSJ					ASCL5	AC015853.1	7.5008			ARSJ
	ASDURF	REEP3	0.944288			ARSK	NAXD	-0.740727			ASDURF	TEKT1	8.43166			ARSK	IGSF9	-4.03747			ASDURF					ARSK					ASDURF	PFDN4	2.0722			ARSK					ASDURF	AC015871.2	7.39769			ARSK
	ASF1A	RESF1	2.99244			ARSL	NAXE	-1.57231			ASF1A	TENT2	0.841364			ARSL	IHH	-3.23098			ASF1A					ARSL					ASF1A	PFDN5	1.02368			ARSL					ASF1A	AC015910.1	6.09316			ARSL
	ASGR1	REV3L	5.09374			ART4	NBR1	-0.796915			ASGR1	TERF1	0.907273			ART4	IL17RC	-1.78288			ASGR1					ART4					ASGR1	PFKP	1.86551			ART4					ASGR1	AC015911.2	7.45013			ART4
	ASH1L	RFTN1	1.26853			ART5	NCAM1	-2.16831			ASH1L	TESPA1	3.8935			ART5	ILVBL	-2.85627			ASH1L					ART5					ASH1L	PHF11	1.06761			ART5					ASH1L	AC015911.7	10.0848			ART5
	ASH2L	RFWD3	3.42016			ARVCF	NCBP2AS2	-1.3868			ASH2L	TET2	0.848905			ARVCF	INTS5	-1.83906			ASH2L					ARVCF					ASH2L	PLAUR	1.82508			ARVCF					ASH2L	AC015914.1	5.96474			ARVCF
	ASIC1	RFX3	0.918542			ARX	NCEH1	-1.45045			ASIC1	THAP5	1.18397			ARX	IRX1	-2.56253			ASIC1					ARX					ASIC1	PLK4	2.1504			ARX					ASIC1	AC015921.1	6.52517			ARX
	ASIC2	RGPD8	2.29792			AS3MT	NCOA2	-0.752207			ASIC2	THAP6	1.14805			AS3MT	ITGB4	-2.22726			ASIC2					AS3MT					ASIC2	PLSCR1	1.3873			AS3MT					ASIC2	AC015922.2	7.85226			AS3MT
	ASIC4	RGS16	3.0342			ASAH1	NDN	-1.35189			ASIC4	TIPRL	1.44867			ASAH1	KAT5	-0.976409			ASIC4					ASAH1					ASIC4	PNP	1.51541			ASAH1					ASIC4	AC015923.1	6.54969			ASAH1
	ASL	RHOJ	1.12911			ASAH2	NDRG2	-1.58862			ASL	TLCD4	1.64727			ASAH2	KCNF1	-5.80607			ASL					ASAH2					ASL	POMP	1.41533			ASAH2					ASL	AC015961.1	4.20201			ASAH2
	ASNS	RHOV	2.58775			ASAH2B	NDRG3	-1.12015			ASNS	TLK1	0.984544			ASAH2B	KCNK1	-1.58371			ASNS					ASAH2B					ASNS	PPA1	1.3501			ASAH2B					ASNS	AC015971.1	4.91348			ASAH2B
	ASPA	RIBC1	1.97115			ASAP1	NDRG4	-1.72058			ASPA	TLK2	0.767153			ASAP1	KIF12	-2.78683			ASPA					ASAP1					ASPA	PPP1R14B	1.87202			ASAP1					ASPA	AC015982.1	6.38766			ASAP1
	ASPG	RIF1	1.49242			ASAP2	NDUFA10	-1.64004			ASPG	TLR4	1.83148			ASAP2	KLC4	-1.65876			ASPG					ASAP2					ASPG	PSMA7	1.25917			ASAP2					ASPG	AC015987.1	8.4757			ASAP2
	ASPH	RIMKLB	2.41492			ASAP3	NDUFA11	-1.5698			ASPH	TLR6	3.04199			ASAP3	LEKR1	-2.63903			ASPH					ASAP3					ASPH	PSMD14	1.34387			ASAP3					ASPH	AC016026.2	4.94043			ASAP3
	ASPN	RIPK1	2.88879			ASB1	NDUFA2	-2.07785			ASPN	TMC5	3.34092			ASB1	LMF2	-1.88779			ASPN					ASB1					ASPN	PSME2	1.67543			ASB1					ASPN	AC016027.5	7.3977			ASB1
	ASPRV1	RNF138	3.03844			ASB11	NDUFA3	-1.72376			ASPRV1	TMEM154	2.69034			ASB11	LRP5	-1.90734			ASPRV1					ASB11					ASPRV1	PTGES	2.5571			ASB11					ASPRV1	AC016065.2	8.22776			ASB11
	ASRGL1	RNF145	1.16807			ASB13	NDUFA4	-2.593			ASRGL1	TMEM156	4.23384			ASB13	LRRC75B	-2.77875			ASRGL1					ASB13					ASRGL1	PTGR1	1.64807			ASB13					ASRGL1	AC016245.1	9.25752			ASB13
	ASS1	RNF213	2.66884			ASB14	NDUFA6	-1.76807			ASS1	TMF1	1.15958			ASB14	LTBR	-1.63314			ASS1					ASB14					ASS1	PTTG1	2.10434			ASB14					ASS1	AC016245.2	7.84709			ASB14
	ASTL	ROBO1	1.74492			ASB15	NDUFA9	-2.14731			ASTL	TMOD2	1.65684			ASB15	MAPK8IP2	-4.38916			ASTL					ASB15					ASTL	PTX3	4.9198			ASB15					ASTL	AC016292.1	7.73816			ASB15
	ASTN1	ROCK1	0.809672			ASB16	NDUFAF3	-1.45125			ASTN1	TMSB4X	1.89362			ASB16	MAST4	-1.39529			ASTN1					ASB16					ASTN1	PUM3	1.58492			ASB16					ASTN1	AC016292.2	7.59701			ASB16
	ASTN2	ROCK2	1.15208			ASB18	NDUFAF5	-1.23976			ASTN2	TNFAIP8	1.91272			ASB18	MATN4	-5.15637			ASTN2					ASB18					ASTN2	PYGL	1.16341			ASB18					ASTN2	AC016493.1	8.57355			ASB18
	ASXL1	RP1	2.38259			ASB2	NDUFB4	-2.24795			ASXL1	TNFAIP8L3	2.49199			ASB2	MBD6	-1.03449			ASXL1					ASB2					ASXL1	RABGGTB	1.00064			ASB2					ASXL1	AC016549.1	7.91493			ASB2
	ASXL2	RPGR	3.49382			ASB3	NDUFB5	-1.81467			ASXL2	TNFRSF13B	5.63632			ASB3	MED16	-1.62603			ASXL2					ASB3					ASXL2	RAD51AP1	2.22384			ASB3					ASXL2	AC016559.3	6.81273			ASB3
	ASXL3	RPGRIP1L	0.994198			ASB4	NDUFS1	-2.14847			ASXL3	TNFSF11	5.85431			ASB4	MEGF8	-2.41689			ASXL3					ASB4					ASXL3	RAD54L	1.80381			ASB4					ASXL3	AC016571.1	3.53024			ASB4
	ATAD1	RPS6KA6	1.57905			ASB5	NDUFS2	-2.06861			ATAD1	TNIP3	3.97828			ASB5	MFSD3	-2.38877			ATAD1					ASB5					ATAD1	RANBP1	1.22311			ASB5					ATAD1	AC016597.2	4.58247			ASB5
	ATAD2	RSBN1L	1.79101			ASB6	NDUFS7	-2.1129			ATAD2	TOPBP1	1.03299			ASB6	MFSD5	-1.8131			ATAD2					ASB6					ATAD2	RARS1	1.28211			ASB6					ATAD2	AC016644.1	7.22777			ASB6
	ATAD2B	RSF1	6.31744			ASB7	NDUFV3	-1.18552			ATAD2B	TPM4	1.60269			ASB7	MLNR	-5.71735			ATAD2B					ASB7					ATAD2B	RBM15	0.629077			ASB7					ATAD2B	AC016722.2	6.44941			ASB7
	ATAD3B	RSPH4A	1.34912			ASB8	NEBL	-2.35622			ATAD3B	TPT1	2.12956			ASB8	MROH7-TTC4	-4.83126			ATAD3B					ASB8					ATAD3B	RELB	1.29241			ASB8					ATAD3B	AC016727.3	9.58479			ASB8
	ATAD3C	RSRC1	2.48717			ASB9	NECAB3	-1.74457			ATAD3C	TRIM21	0.938593			ASB9	MVP	-1.88494			ATAD3C					ASB9					ATAD3C	RFC4	1.09914			ASB9					ATAD3C	AC016747.2	7.68721			ASB9
	ATAT1	RUFY2	2.07478			ASCC1	NEDD8	-1.92638			ATAT1	TRIM5	1.08242			ASCC1	MXRA5	-2.72117			ATAT1					ASCC1					ATAT1	RMI2	1.51922			ASCC1					ATAT1	AC016747.3	2.69019			ASCC1
	ATCAY	RUFY3	5.21427			ASCC2	NEK9	-0.755042			ATCAY	TRNT1	1.04916			ASCC2	MYH1	-8.30018			ATCAY					ASCC2					ATCAY	RPL17	1.49232			ASCC2					ATCAY	AC016866.1	7.39769			ASCC2
	ATE1	RUFY4	4.3663			ASCC3	NFS1	-1.66259			ATE1	TROAP	3.6546			ASCC3	MYH2	-8.10753			ATE1					ASCC3					ATE1	RPL7	1.37631			ASCC3					ATE1	AC016866.2	7.5497			ASCC3
	ATF1	S100PBP	1.30079			ASCL1	NFYC	-1.30542			ATF1	TSHZ2	2.91833			ASCL1	MYH4	-8.47357			ATF1					ASCL1					ATF1	RPS7	1.04015			ASCL1					ATF1	AC017006.2	7.03513			ASCL1
	ATF2	SAMD15	2.89605			ASCL2	NHLRC2	-0.903099			ATF2	TTBK2	1.09742			ASCL2	MYH8	-3.94352			ATF2					ASCL2					ATF2	RRM2	2.92627			ASCL2					ATF2	AC017028.1	6.76924			ASCL2
	ATF3	SAMD9	2.23276			ASCL4	NHSL1	-1.33626			ATF3	TTC3	1.60711			ASCL4	MYO7B	-2.73832			ATF3					ASCL4					ATF3	S100A7	5.54253			ASCL4					ATF3	AC017028.2	8.14688			ASCL4
	ATF5	SAMD9L	9.50214			ASCL5	NIBAN1	-2.73432			ATF5	TUT7	1.68811			ASCL5	MYOM3	-2.66535			ATF5					ASCL5					ATF5	SAP30	1.7791			ASCL5					ATF5	AC017078.1	7.45016			ASCL5
	ATF6	SCGB2B2	1.63729			ASDURF	NIPAL3	-1.09515			ATF6	TXLNB	3.56229			ASDURF	NAPRT	-2.05208			ATF6					ASDURF					ATF6	SCO2	2.73782			ASDURF					ATF6	AC017101.1	8.06907			ASDURF
	ATF6B	SCLT1	2.54414			ASF1A	NIPSNAP2	-1.69746			ATF6B	TXNDC9	1.16534			ASF1A	NOMO1	-1.59358			ATF6B					ASF1A					ATF6B	SCYGR4	6.61923			ASF1A					ATF6B	AC018398.1	9.70958			ASF1A
	ATF7	SCN8A	1.50781			ASF1B	NIT1	-0.793362			ATF7	U2SURP	1.20579			ASF1B	NPR1	-2.40646			ATF7					ASF1B					ATF7	SDAD1	1.08218			ASF1B					ATF7	AC018410.1	9.30415			ASF1B
	ATF7IP	SCNN1A	8.63184			ASGR1	NKIRAS2	-1.36422			ATF7IP	UBE2E1	1.59009			ASGR1	NPY	-5.11089			ATF7IP					ASGR1					ATF7IP	SDHB	1.22959			ASGR1					ATF7IP	AC018413.1	2.80426			ASGR1
	ATF7IP2	SDC1	4.65969			ASGR2	NLRX1	-1.58818			ATF7IP2	UBE2J1	1.49594			ASGR2	NR2F6	-1.65199			ATF7IP2					ASGR2					ATF7IP2	SERPINB2	4.70791			ASGR2					ATF7IP2	AC018442.3	6.64279			ASGR2
	ATG10	SDCBP2	2.68571			ASH1L	NME6	-0.70856			ATG10	UBE2Q2	1.97919			ASH1L	NRTN	-4.07837			ATG10					ASH1L					ATG10	SF3B6	1.40039			ASH1L					ATG10	AC018445.1	5.52517			ASH1L
	ATG12	SDR16C5	1.49121			ASH2L	NNT	-2.53066			ATG12	UBE2V2	1.58911			ASH2L	NUBP2	-1.26398			ATG12					ASH2L					ATG12	SFXN1	0.892637			ASH2L					ATG12	AC018462.1	4.15255			ASH2L
	ATG14	SEC14L4	2.46779			ASIC1	NOL3	-1.58042			ATG14	UBE2W	1.17647			ASIC1	OAF	-2.00236			ATG14					ASIC1					ATG14	SGO2	1.64228			ASIC1					ATG14	AC018463.1	8.06574			ASIC1
	ATG16L1	SECISBP2	0.97128			ASIC2	NOMO2	-1.78739			ATG16L1	UBTD2	1.11385			ASIC2	OBSL1	-2.02222			ATG16L1					ASIC2					ATG16L1	SLC30A1	1.5858			ASIC2					ATG16L1	AC018500.1	6.97262			ASIC2
	ATG2A	SEL1L3	1.67717			ASIC4	NOMO2	-1.78739			ATG2A	UBXN2A	1.40191			ASIC4	OR13D1	-5.34306			ATG2A					ASIC4					ATG2A	SLC4A1AP	0.976554			ASIC4					ATG2A	AC018523.1	5.81273			ASIC4
	ATG2B	SELE	1.48899			ASL	NOP9	-1.31316			ATG2B	UFM1	2.02026			ASL	OR2S2	-5.83783			ATG2B					ASL					ATG2B	SMNDC1	0.918734			ASL					ATG2B	AC018529.1	6.38767			ASL
	ATG4A	SEMA3E	2.38216			ASMTL	NPC2	-1.19285			ATG4A	UHRF2	1.23179			ASMTL	PCK2	-2.76815			ATG4A					ASMTL					ATG4A	SNRPA1	1.01288			ASMTL					ATG4A	AC018529.2	4.63014			ASMTL
	ATG4B	SENP1	4.88009			ASNS	NPR3	-3.57529			ATG4B	UPF2	1.73106			ASNS	PDE9A	-1.46679			ATG4B					ASNS					ATG4B	SNRPD2	1.19497			ASNS					ATG4B	AC018557.2	8.33253			ASNS
	ATG4C	SENP6	1.31684			ASPA	NPTN	-1.25063			ATG4C	URI1	1.20177			ASPA	PLAAT1	-5.66171			ATG4C					ASPA					ATG4C	SPAG5	2.36384			ASPA					ATG4C	AC018557.3	8.16638			ASPA
	ATG5	SENP7	4.86671			ASPDH	NPTXR	-1.7793			ATG5	USP1	1.52197			ASPDH	PLD3	-1.36029			ATG5					ASPDH					ATG5	SPECC1L-ADORA2A	2.37186			ASPDH					ATG5	AC018628.3	10.4176			ASPDH
	ATG7	SEPTIN6	1.39234			ASPG	NRBP1	-0.573406			ATG7	USP12	1.56801			ASPG	PLXNB2	-2.1422			ATG7					ASPG					ATG7	SPHK1	1.86273			ASPG					ATG7	AC018638.1	11.3432			ASPG
	ATG9A	SERPINB8	3.68959			ASPH	NSDHL	-1.19832			ATG9A	USP15	1.64365			ASPH	PMPCA	-1.38029			ATG9A					ASPH					ATG9A	SPRR2D	5.41158			ASPH					ATG9A	AC018653.3	4.70696			ASPH
	ATL2	SERPINE2	1.67219			ASPHD2	NSFL1C	-0.808656			ATL2	USP34	1.14838			ASPHD2	PODXL2	-1.98884			ATL2					ASPHD2					ATL2	SRGN	1.82759			ASPHD2					ATL2	AC018653.4	8.06908			ASPHD2
	ATL3	SETBP1	1.76341			ASPN	NSG1	-2.21406			ATL3	USP37	1.12166			ASPN	POR	-2.2061			ATL3					ASPN					ATL3	SSB	1.32892			ASPN					ATL3	AC018665.1	10.7249			ASPN
	ATM	SETD2	6.02974			ASPRV1	NSMCE1	-1.12033			ATM	USP45	1.03741			ASPRV1	PPP1R26	-1.97218			ATM					ASPRV1					ATM	STEAP1	3.23681			ASPRV1					ATM	AC018682.1	6.44989			ASPRV1
	ATN1	SETD5	2.16948			ASRGL1	NSMCE3	-1.07721			ATN1	USP8	0.741839			ASRGL1	PRKCSH	-1.08949			ATN1					ASRGL1					ATN1	STX4	1.53766			ASRGL1					ATN1	AC018695.2	7.5497			ASRGL1
	ATOH1	SFN	1.87707			ASS1	NT5C1A	-2.80145			ATOH1	USP9Y	26.664			ASS1	PRODH	-3.00863			ATOH1					ASS1					ATOH1	STX8	0.96158			ASS1					ATOH1	AC018695.3	6.54969			ASS1
	ATOH7	SFT2D2	2.59509			ASTL	NT5M	-1.36586			ATOH7	UTP23	1.3774			ASTL	PRPF8	-1.31859			ATOH7					ASTL					ATOH7	TAF13	1.61096			ASTL					ATOH7	AC018695.4	8.03513			ASTL
	ATOH8	SFTPB	1.5505			ASTN1	NTMT1	-1.52647			ATOH8	UTY	26.6157			ASTN1	PRR22	-3.94131			ATOH8					ASTN1					ATOH8	TAF1D	1.45727			ASTN1					ATOH8	AC018695.9	8.34325			ASTN1
	ATP10A	SGIP1	1.59446			ASTN2	NTPCR	-0.76563			ATP10A	VAMP4	1.44906			ASTN2	PRR5	-1.48684			ATP10A					ASTN2					ATP10A	TAF9	1.45584			ASTN2					ATP10A	AC018752.1	5.96473			ASTN2
	ATP10B	SGK1	2.2745			ASXL1	NUBPL	-1.30491			ATP10B	VPS54	1.21251			ASXL1	PSEN2	-1.42262			ATP10B					ASXL1					ATP10B	TARS1	1.29306			ASXL1					ATP10B	AC018797.2	8.52546			ASXL1
	ATP11A	SH2D7	1.50834			ASXL2	NUDT16	-1.39079			ATP11A	VRK1	2.24515			ASXL2	PTDSS2	-1.74935			ATP11A					ASXL2					ATP11A	TBC1D31	1.01207			ASXL2					ATP11A	AC018797.3	10.706			ASXL2
	ATP11B	SHE	1.04416			ASXL3	NUDT16L1	-1.98595			ATP11B	WAC	1.57268			ASXL3	PTGER1	-3.26518			ATP11B					ASXL3					ATP11B	TBK1	1.12882			ASXL3					ATP11B	AC018868.1	5.82772			ASXL3
	ATP11C	SHOX2	3.00878			ATAD1	NUDT19	-1.21641			ATP11C	WAPL	0.643031			ATAD1	PTH1R	-3.27365			ATP11C					ATAD1					ATP11C	TCEA1	0.825291			ATAD1					ATP11C	AC018878.1	6.89073			ATAD1
	ATP13A2	SHROOM4	1.59357			ATAD2	NUDT7	-2.07763			ATP13A2	WASHC4	1.51381			ATAD2	PTPN23	-1.38019			ATP13A2					ATAD2					ATP13A2	TCERG1	0.701552			ATAD2					ATP13A2	AC018889.1	4.89686			ATAD2
	ATP13A3	SIDT1	1.52279			ATAD2B	NUP62	-0.743661			ATP13A3	WBP4	1.3894			ATAD2B	RAB40AL	-6.08634			ATP13A3					ATAD2B					ATP13A3	TDO2	4.59937			ATAD2B					ATP13A3	AC018904.1	4.22778			ATAD2B
	ATP13A4	SKIL	2.5297			ATAD3B	NUTF2	-1.06006			ATP13A4	WDHD1	1.43551			ATAD3B	RAMP2	-2.13123			ATP13A4					ATAD3B					ATP13A4	THEGL	4.05013			ATAD3B					ATP13A4	AC018946.1	8.28667			ATAD3B
	ATP1A2	SLAMF1	1.81097			ATAD3C	OAZ2	-0.688527			ATP1A2	WDR41	1.03093			ATAD3C	RASL11B	-4.05897			ATP1A2					ATAD3C					ATP1A2	THOC1	0.890382			ATAD3C					ATP1A2	AC019070.1	7.68719			ATAD3C
	ATP1A3	SLC10A7	2.65285			ATAD5	OGDH	-2.31964			ATP1A3	WDR76	1.83592			ATAD5	RASSF10	-3.04072			ATP1A3					ATAD5					ATP1A3	THOC7	1.01604			ATAD5					ATP1A3	AC019070.2	7.16635			ATAD5
	ATP1A4	SLC16A4	4.89496			ATAT1	OPA1	-1.16316			ATP1A4	WIPF1	1.3178			ATAT1	RCOR2	-4.16446			ATP1A4					ATAT1					ATP1A4	TIAL1	0.574762			ATAT1					ATP1A4	AC019072.1	8.66518			ATAT1
	ATP1B1	SLC22A24	0.953368			ATCAY	OPN4	-2.62162			ATP1B1	WTAP	1.07381			ATCAY	RENBP	-2.34555			ATP1B1					ATCAY					ATP1B1	TIMM9	1.30667			ATCAY					ATP1B1	AC019080.3	7.85225			ATCAY
	ATP1B2	SLC23A1	2.86818			ATE1	OST4	-1.58951			ATP1B2	XAF1	2.46677			ATE1	RHBDD3	-1.22255			ATP1B2					ATE1					ATP1B2	TIMP1	4.02031			ATE1					ATP1B2	AC019080.4	6.92371			ATE1
	ATP1B4	SLC25A16	4.35161			ATF1	OTUB1	-0.990248			ATP1B4	XRCC2	2.55931			ATF1	RHEX	-3.16133			ATP1B4					ATF1					ATP1B4	TMEM126B	1.08169			ATF1					ATP1B4	AC019097.1	4.95604			ATF1
	ATP23	SLC25A43	3.55206			ATF2	OTUD7B	-0.743442			ATP23	XRCC4	1.43159			ATF2	RIC8A	-1.05452			ATP23					ATF2					ATP23	TMEM158	4.02937			ATF2					ATP23	AC019127.1	7.77209			ATF2
	ATP2A1	SLC30A7	3.3148			ATF3	OXA1L	-1.96371			ATP2A1	XRN1	1.45997			ATF3	RIPK4	-1.85095			ATP2A1					ATF3					ATP2A1	TMLHE	0.711398			ATF3					ATP2A1	AC019206.1	8.22777			ATF3
	ATP2A2	SLC34A2	1.7034			ATF5	OXCT1	-2.71194			ATP2A2	ZBBX	4.16032			ATF5	RNF224	-5.08738			ATP2A2					ATF5					ATP2A2	TMSB10	1.92711			ATF5					ATP2A2	AC019254.2	7.597			ATF5
	ATP2A3	SLC35A3	2.18381			ATF6	P2RY1	-1.29606			ATP2A3	ZBP1	4.24237			ATF6	RNH1	-1.65747			ATP2A3					ATF6					ATP2A3	TNFAIP6	3.72904			ATF6					ATP2A3	AC019270.1	8.77209			ATF6
	ATP2B1	SLC35B3	1.94591			ATF6B	P2RY13	-2.20917			ATP2B1	ZBTB11	1.47132			ATF6B	RSPH14	-2.6131			ATP2B1					ATF6B					ATP2B1	TNFSF13B	1.98575			ATF6B					ATP2B1	AC020558.2	8.03513			ATF6B
	ATP2B2	SLC38A9	2.18927			ATF7	P4HA2	-1.27488			ATP2B2	ZBTB33	1.29539			ATF7	SATL1	-5.80624			ATP2B2					ATF7					ATP2B2	TOP2A	2.96554			ATF7					ATP2B2	AC020612.3	4.50506			ATF7
	ATP2B3	SLC41A2	2.66095			ATF7IP	PACSIN3	-1.79638			ATP2B3	ZBTB41	1.61872			ATF7IP	SCAF1	-1.30094			ATP2B3					ATF7IP					ATP2B3	TPX2	2.8278			ATF7IP					ATP2B3	AC020661.2	7.34325			ATF7IP
	ATP2B4	SLC4A1	1.19749			ATF7IP2	PAFAH2	-1.45023			ATP2B4	ZBTB8OS	1.10709			ATF7IP2	SCAP	-1.75356			ATP2B4					ATF7IP2					ATP2B4	TRIM22	1.15475			ATF7IP2					ATP2B4	AC020661.3	9.37073			ATF7IP2
	ATP2C1	SLC4A8	1.3655			ATF7-NPFF	PAIP2B	-2.0381			ATP2C1	ZC3H13	0.999286			ATF7-NPFF	SCTR	-2.60942			ATP2C1					ATF7-NPFF					ATP2C1	TRIM37	0.743529			ATF7-NPFF					ATP2C1	AC020663.4	8.00036			ATF7-NPFF
	ATP2C2	SLC5A12	0.954103			ATG10	PAM	-1.85217			ATP2C2	ZC3H15	1.82021			ATG10	SDF4	-1.50992			ATP2C2					ATG10					ATP2C2	TRIM69	1.45443			ATG10					ATP2C2	AC020728.1	4.77737			ATG10
	ATP4A	SLC6A14	2.37261			ATG101	PANK1	-2.06287			ATP4A	ZCCHC7	1.73007			ATG101	SEMG2	-6.64284			ATP4A					ATG101					ATP4A	TRIP4	1.1416			ATG101					ATP4A	AC020763.1	7.32154			ATG101
	ATP5F1A	SLC6A19	2.91689			ATG12	PAQR6	-1.97259			ATP5F1A	ZDBF2	1.41325			ATG12	SFRP2	-4.51632			ATP5F1A					ATG12					ATP5F1A	TRPM2	2.09875			ATG12					ATP5F1A	AC020763.3	8.79366			ATG12
	ATP5F1B	SLC9B2	0.88906			ATG13	PAQR9	-2.78698			ATP5F1B	ZDHHC20	1.42407			ATG13	SLC22A4	-1.81976			ATP5F1B					ATG13					ATP5F1B	TTF1	0.643982			ATG13					ATP5F1B	AC020763.5	6.54969			ATG13
	ATP5F1E	SLC9C2	5.38035			ATG14	PARM1	-1.83425			ATP5F1E	ZFAND1	1.77173			ATG14	SLC23A3	-3.82078			ATP5F1E					ATG14					ATP5F1E	TTK	2.88654			ATG14					ATP5F1E	AC020893.1	6.96474			ATG14
	ATP5IF1	SLFN11	3.85259			ATG16L1	PARS2	-1.22473			ATP5IF1	ZFAND6	0.968921			ATG16L1	SLC37A4	-2.55984			ATP5IF1					ATG16L1					ATP5IF1	TXN	1.54921			ATG16L1					ATP5IF1	AC020898.1	5.10557			ATG16L1
	ATP5MC3	SLFN12L	3.04381			ATG16L2	PATJ	-1.47096			ATP5MC3	ZFC3H1	1.98262			ATG16L2	SLC39A7	-1.53073			ATP5MC3					ATG16L2					ATP5MC3	TYMP	2.26731			ATG16L2					ATP5MC3	AC020907.4	7.49201			ATG16L2
	ATP5MF	SLFN13	7.71186			ATG2B	PBX1	-0.915548			ATP5MF	ZFP1	1.16083			ATG2B	SLC43A1	-1.98269			ATP5MF					ATG2B					ATP5MF	UBE2D1	1.24062			ATG2B					ATP5MF	AC020908.3	7.32156			ATG2B
	ATP5MF-PTCD1	SLTM	3.07003			ATG3	PBX3	-0.910628			ATP5MF-PTCD1	ZFP30	0.921059			ATG3	SLC44A2	-2.09386			ATP5MF-PTCD1					ATG3					ATP5MF-PTCD1	UBE2T	1.78044			ATG3					ATP5MF-PTCD1	AC020910.4	7.92822			ATG3
	ATP5MG	SMAD7	5.0221			ATG4A	PC	-1.68483			ATP5MG	ZFP90	1.09653			ATG4A	SLC47A2	-3.03339			ATP5MG					ATG4A					ATP5MG	UGGT2	0.815485			ATG4A					ATP5MG	AC020910.7	8.03514			ATG4A
	ATP5MJ	SMAD9	4.66688			ATG4B	PCBD2	-1.39206			ATP5MJ	ZFPM2	2.0541			ATG4B	SLC4A2	-2.18017			ATP5MJ					ATG4B					ATP5MJ	UGP2	1.01695			ATG4B					ATP5MJ	AC020913.1	6.43928			ATG4B
	ATP5PB	SMARCC1	1.43522			ATG4C	PCDHGA2	-1.44436			ATP5PB	ZKSCAN8	0.752269			ATG4C	SLC5A11	-3.18063			ATP5PB					ATG4C					ATP5PB	UHRF1BP1L	1.00531			ATG4C					ATP5PB	AC020913.2	4.75731			ATG4C
	ATP6AP1	SMC4	0.844775			ATG5	PCDHGA3	-1.54753			ATP6AP1	ZMYM2	1.23748			ATG5	SLC6A13	-2.74775			ATP6AP1					ATG5					ATP6AP1	UQCRH	1.26096			ATG5					ATP6AP1	AC020913.3	9.1506			ATG5
	ATP6AP2	SMC5	1.34363			ATG7	PCDHGA4	-1.39786			ATP6AP2	ZMYM4	1.11143			ATG7	SLC6A18	-7.74029			ATP6AP2					ATG7					ATP6AP2	UTP14A	1.35675			ATG7					ATP6AP2	AC020916.2	6.34325			ATG7
	ATP6V0A1	SMC6	1.03751			ATG9A	PCDHGB1	-1.58265			ATP6V0A1	ZMYND11	0.800368			ATG9A	SLC6A3	-6.03793			ATP6V0A1					ATG9A					ATP6V0A1	UTP18	0.938011			ATG9A					ATP6V0A1	AC020917.1	7.64281			ATG9A
	ATP6V0A2	SMIM14	1.12754			ATL2	PCMT1	-1.31964			ATP6V0A2	ZNF107	2.12148			ATL2	SLC7A13	-7.53385			ATP6V0A2					ATL2					ATP6V0A2	YEATS2	0.711096			ATL2					ATP6V0A2	AC020917.2	7.45015			ATL2
	ATP6V0B	SMIM17	2.16813			ATL3	PCSK2	-3.02905			ATP6V0B	ZNF131	1.15801			ATL3	SMIM2	-4.50026			ATP6V0B					ATL3					ATP6V0B	ZCCHC9	1.15088			ATL3					ATP6V0B	AC020978.3	7.5008			ATL3
	ATP6V0D1	SMURF2	2.34064			ATM	PCYT1A	-1.52603			ATP6V0D1	ZNF143	1.69949			ATM	SMO	-2.00791			ATP6V0D1					ATM					ATP6V0D1	ZCRB1	1.38218			ATM					ATP6V0D1	AC021087.2	8.22125			ATM
	ATP6V0E2	SNX31	2.64474			ATMIN	PCYT2	-2.2942			ATP6V0E2	ZNF148	0.788312			ATMIN	SPATA20	-1.6332			ATP6V0E2					ATMIN					ATP6V0E2	ZFP69B	1.56971			ATMIN					ATP6V0E2	AC021106.2	7.59701			ATMIN
	ATP6V1A	SOCS2	2.06612			ATN1	PDE1C	-1.90982			ATP6V1A	ZNF24	1.03052			ATN1	SPATA31E1	-9.25463			ATP6V1A					ATN1					ATP6V1A	ZGRF1	1.52226			ATN1					ATP6V1A	AC021171.2	6.1891			ATN1
	ATP6V1B2	SOWAHC	1.84698			ATOH7	PDE3A	-2.10594			ATP6V1B2	ZNF25	1.22079			ATOH7	SPINT2	-1.65451			ATP6V1B2					ATOH7					ATP6V1B2	ZNF146	1.02027			ATOH7					ATP6V1B2	AC021236.1	8.44078			ATOH7
	ATP6V1C1	SP100	1.17638			ATOH8	PDE4DIP	-1.93326			ATP6V1C1	ZNF253	1.29144			ATOH8	SSTR5	-6.39951			ATP6V1C1					ATOH8					ATP6V1C1	ZNF267	1.79538			ATOH8					ATP6V1C1	AC021237.1	7.54971			ATOH8
	ATP6V1C2	SP110	4.85101			ATP10B	PDE7A	-1.31664			ATP6V1C2	ZNF260	1.31784			ATP10B	STXBP2	-1.63519			ATP6V1C2					ATP10B					ATP6V1C2	ZNF354A	1.14046			ATP10B					ATP6V1C2	AC021305.1	6.73027			ATP10B
	ATP6V1E1	SP140	4.26778			ATP11A	PDF	-2.37922			ATP6V1E1	ZNF273	1.70423			ATP11A	TAF6L	-1.75576			ATP6V1E1					ATP11A					ATP6V1E1	ZRSR2	0.904932			ATP11A					ATP6V1E1	AC021422.1	7.73026			ATP11A
	ATP6V1F	SP140L	1.14058			ATP11B	PDHA1	-2.20572			ATP6V1F	ZNF28	1.39074			ATP11B	TAS1R1	-5.97661			ATP6V1F					ATP11B					ATP6V1F	ZUP1	1.4036			ATP11B					ATP6V1F	AC021739.1	5.81273			ATP11B
	ATP6V1FNB	SPA17	6.28314			ATP12A	PDHB	-2.22342			ATP6V1FNB	ZNF280D	1.44842			ATP12A	TBRG4	-1.43644			ATP6V1FNB					ATP12A					ATP6V1FNB					ATP12A					ATP6V1FNB	AC021739.4	3.07216			ATP12A
	ATP6V1G1	SPAG6	1.20723			ATP13A2	PDHX	-1.45767			ATP6V1G1	ZNF286A	1.39532			ATP13A2	THEM6	-2.32485			ATP6V1G1					ATP13A2					ATP6V1G1					ATP13A2					ATP6V1G1	AC021744.1	7.03512			ATP13A2
	ATP6V1G2	SPAG9	1.80133			ATP13A3	PDLIM5	-1.66498			ATP6V1G2	ZNF292	1.20013			ATP13A3	TM7SF2	-1.91064			ATP6V1G2					ATP13A3					ATP6V1G2					ATP13A3					ATP6V1G2	AC022001.1	7.57612			ATP13A3
	ATP6V1H	SPATA18	3.94598			ATP13A4	PDP1	-2.04868			ATP6V1H	ZNF37A	1.83996			ATP13A4	TMC4	-2.38014			ATP6V1H					ATP13A4					ATP6V1H					ATP13A4					ATP6V1H	AC022001.3	4.52717			ATP13A4
	ATP7A	SPATA6	3.50684			ATP1A2	PDPK1	-0.927784			ATP7A	ZNF415	1.53329			ATP1A2	TMDD1	-5.29991			ATP7A					ATP1A2					ATP7A					ATP1A2					ATP7A	AC022007.1	3.17951			ATP1A2
	ATP7B	SPATS2	1.66188			ATP1A3	PDSS2	-1.30893			ATP7B	ZNF470	1.14598			ATP1A3	TMED1	-1.804			ATP7B					ATP1A3					ATP7B					ATP1A3					ATP7B	AC022018.1	8.19741			ATP1A3
	ATP8A1	SPC25	1.2946			ATP1B1	PDZRN3	-1.85046			ATP8A1	ZNF480	1.66868			ATP1B1	TMEM115	-1.78192			ATP8A1					ATP1B1					ATP8A1					ATP1B1					ATP8A1	AC022022.1	5.6507			ATP1B1
	ATP8A2	SPDYE5	1.94412			ATP1B2	PEBP1	-1.55811			ATP8A2	ZNF510	1.4808			ATP1B2	TMEM132D	-5.98875			ATP8A2					ATP1B2					ATP8A2					ATP1B2					ATP8A2	AC022022.2	7.597			ATP1B2
	ATP8B1	SPECC1	1.32086			ATP1B3	PEMT	-1.60977			ATP8B1	ZNF518B	1.28215			ATP1B3	TMEM132E	-2.79642			ATP8B1					ATP1B3					ATP8B1					ATP1B3					ATP8B1	AC022075.1	3.17874			ATP1B3
	ATP8B2	SPEF2	2.21851			ATP1B4	PERP	-1.89593			ATP8B2	ZNF525	1.72884			ATP1B4	TMEM171	-2.65826			ATP8B2					ATP1B4					ATP8B2					ATP1B4					ATP8B2	AC022080.2	9.53763			ATP1B4
	ATP8B3	SPIDR	2.25496			ATP23	PEX10	-1.31461			ATP8B3	ZNF562	0.888172			ATP23	TMEM205	-1.87301			ATP8B3					ATP23					ATP8B3					ATP23					ATP8B3	AC022080.4	7.34325			ATP23
	ATP8B4	SPINT1	2.52173			ATP2A2	PEX11A	-1.4049			ATP8B4	ZNF566	1.05503			ATP2A2	TP53I3	-1.54092			ATP8B4					ATP2A2					ATP8B4					ATP2A2					ATP8B4	AC022121.1	7.16634			ATP2A2
	ATP9B	SPNS2	3.30432			ATP2A3	PEX11B	-1.50481			ATP9B	ZNF569	1.61646			ATP2A3	TREX2	-5.39998			ATP9B					ATP2A3					ATP9B					ATP2A3					ATP9B	AC022133.2	8.87162			ATP2A3
	ATPAF1	SPRED1	4.63388			ATP2B1	PEX11G	-1.57213			ATPAF1	ZNF570	0.900503			ATP2B1	TRIM42	-7.72682			ATPAF1					ATP2B1					ATPAF1					ATP2B1					ATPAF1	AC022137.4	10.1104			ATP2B1
	ATPAF2	SPRED3	3.09487			ATP2B2	PEX14	-1.27101			ATPAF2	ZNF615	1.02253			ATP2B2	TUBB2B	-2.56905			ATPAF2					ATP2B2					ATPAF2					ATP2B2					ATPAF2	AC022150.2	5.82309			ATP2B2
	ATPSCKMT	SPRY4	1.97492			ATP2B3	PEX19	-1.16864			ATPSCKMT	ZNF639	0.916092			ATP2B3	TYR	-5.74507			ATPSCKMT					ATP2B3					ATPSCKMT					ATP2B3					ATPSCKMT	AC022165.1	7.03513			ATP2B3
	ATRIP	SPTBN2	4.37152			ATP2B4	PFKFB1	-2.05421			ATRIP	ZNF652	0.903423			ATP2B4	UNC45A	-0.946568			ATRIP					ATP2B4					ATRIP					ATP2B4					ATRIP	AC022210.2	2.96029			ATP2B4
	ATRN	SRFBP1	1.90274			ATP2C1	PFKFB2	-2.66567			ATRN	ZNF654	1.54661			ATP2C1	VARS1	-2.01081			ATRN					ATP2C1					ATRN					ATP2C1					ATRN	AC022215.2	6.89072			ATP2C1
	ATRNL1	SRGAP2C	6.89092			ATP2C2	PFKM	-2.60961			ATRNL1	ZNF680	1.79727			ATP2C2	VPS18	-2.05314			ATRNL1					ATP2C2					ATRNL1					ATP2C2					ATRNL1	AC022239.1	3.90741			ATP2C2
	ATRX	SRPX2	4.03172			ATP5F1A	PFN1	-1.08142			ATRX	ZNF720	0.990204			ATP5F1A	VPS51	-1.70402			ATRX					ATP5F1A					ATRX					ATP5F1A					ATRX	AC022267.1	8.22777			ATP5F1A
	ATXN1	SRRM1	3.90719			ATP5F1B	PGAM1	-1.85308			ATXN1	ZNF766	1.06931			ATP5F1B	VWA7	-2.09133			ATXN1					ATP5F1B					ATXN1					ATP5F1B					ATXN1	AC022272.1	7.03512			ATP5F1B
	ATXN10	ST3GAL5	5.49221			ATP5F1C	PGAP2	-1.94023			ATXN10	ZNF780A	1.13665			ATP5F1C	WDR18	-2.35084			ATXN10					ATP5F1C					ATXN10					ATP5F1C					ATXN10	AC022336.1	7.59701			ATP5F1C
	ATXN1L	STAT1	3.2731			ATP5F1D	PGAP4	-2.06481			ATXN1L	ZNF799	1.08557			ATP5F1D	WDR34	-2.04026			ATXN1L					ATP5F1D					ATXN1L					ATP5F1D					ATXN1L	AC022382.2	4.9075			ATP5F1D
	ATXN2	STEAP1B	1.01919			ATP5F1E	PGBD5	-1.57561			ATXN2	ZNF816	1.58505			ATP5F1E	WDR54	-1.26537			ATXN2					ATP5F1E					ATXN2					ATP5F1E					ATXN2	AC022395.1	7.88098			ATP5F1E
	ATXN3	STIM2	1.47996			ATP5IF1	PGK1	-1.27249			ATXN3	ZNF845	2.00954			ATP5IF1	WDR90	-2.31382			ATXN3					ATP5IF1					ATXN3					ATP5IF1					ATXN3	AC022400.2	8.3977			ATP5IF1
	ATXN3L	STON1	0.970487			ATP5MC3	PGM1	-1.91451			ATXN3L	ZNF91	1.4428			ATP5MC3	WLS	-1.70512			ATXN3L					ATP5MC3					ATXN3L					ATP5MC3					ATXN3L	AC022404.1	8.45013			ATP5MC3
	ATXN7	STX2	1.87575			ATP5ME	PGM5	-1.13574			ATXN7	ZNF93	1.98154			ATP5ME	XAB2	-1.3186			ATXN7					ATP5ME					ATXN7					ATP5ME					ATXN7	AC022405.1	4.18239			ATP5ME
	ATXN7L1	STXBP4	4.50984			ATP5MF	PGP	-2.23048			ATXN7L1	ZNHIT6	1.17227			ATP5MF	YIF1A	-1.91213			ATXN7L1					ATP5MF					ATXN7L1					ATP5MF					ATXN7L1	AC022467.2	9.46298			ATP5MF
	ATXN7L2	SUMO4	1.35322			ATP5MF-PTCD1	PHB	-1.57825			ATXN7L2	ZRANB2	1.57198			ATP5MF-PTCD1	ZDHHC12	-2.35221			ATXN7L2					ATP5MF-PTCD1					ATXN7L2					ATP5MF-PTCD1					ATXN7L2	AC022493.1	6.89074			ATP5MF-PTCD1
	ATXN7L3	SWAP70	1.2792			ATP5MG	PHB2	-1.22207			ATXN7L3	ZSCAN12	1.17031			ATP5MG	ZER1	-1.61728			ATXN7L3					ATP5MG					ATXN7L3					ATP5MG					ATXN7L3	AC022493.2	6.89073			ATP5MG
	ATXN7L3B	SWT1	1.79121			ATP5MGL	PHKA1	-1.41306			ATXN7L3B	ZW10	0.792414			ATP5MGL	ZNF205	-1.5586			ATXN7L3B					ATP5MGL					ATXN7L3B					ATP5MGL					ATXN7L3B	AC022509.3	3.84199			ATP5MGL
	AUNIP	SYNE2	1.77604			ATP5MJ	PHKA2	-1.26938			AUNIP	ABCA6	2.91194			ATP5MJ	ZNF219	-1.60321			AUNIP					ATP5MJ					AUNIP					ATP5MJ					AUNIP	AC022509.5	5.4976			ATP5MJ
	AUP1	SYT17	1.29665			ATP5PB	PHPT1	-1.85483			AUP1	ABITRAM	1.5819			ATP5PB	ZNF574	-1.67311			AUP1					ATP5PB					AUP1					ATP5PB					AUP1	AC022537.1	8.03511			ATP5PB
	AURKA	SYTL2	2.67927			ATP5PD	PHYH	-1.49843			AURKA	ADAM32	1.97899			ATP5PD	ZNF628	-2.2			AURKA					ATP5PD					AURKA					ATP5PD					AURKA	AC022540.1	8.52545			ATP5PD
	AURKB	SYTL4	3.10387			ATP6AP1	PIGS	-1.18432			AURKB	AGTPBP1	1.47779			ATP6AP1					AURKB					ATP6AP1					AURKB					ATP6AP1					AURKB	AC022692.1	7.89074			ATP6AP1
	AUTS2	TADA2A	2.13029			ATP6AP2	PIGT	-1.1			AUTS2	AHSP	5.99531			ATP6AP2					AUTS2					ATP6AP2					AUTS2					ATP6AP2					AUTS2	AC022710.1	7.39768			ATP6AP2
	AVL9	TAF3	1.53326			ATP6V0A1	PIK3R1	-1.69687			AVL9	ALAS2	5.2992			ATP6V0A1					AVL9					ATP6V0A1					AVL9					ATP6V0A1					AVL9	AC022778.1	4.53475			ATP6V0A1
	AVPI1	TAF4B	1.48152			ATP6V0A2	PIN1	-1.11729			AVPI1	ANKAR	1.39669			ATP6V0A2					AVPI1					ATP6V0A2					AVPI1					ATP6V0A2					AVPI1	AC022826.1	7.89074			ATP6V0A2
	AVPR1A	TAS2R4	2.24801			ATP6V0A4	PITPNA	-0.570093			AVPR1A	ANKRA2	1.07404			ATP6V0A4					AVPR1A					ATP6V0A4					AVPR1A					ATP6V0A4					AVPR1A	AC022872.1	7.73028			ATP6V0A4
	AVPR1B	TASOR	0.991296			ATP6V0B	PKM	-1.63008			AVPR1B	ANKRD26	1.67927			ATP6V0B					AVPR1B					ATP6V0B					AVPR1B					ATP6V0B					AVPR1B	AC022898.1	6.22777			ATP6V0B
	AVPR2	TBC1D15	3.78785			ATP6V0C	PKP2	-2.36124			AVPR2	ANKRD30A	5.22339			ATP6V0C					AVPR2					ATP6V0C					AVPR2					ATP6V0C					AVPR2	AC022905.1	7.06572			ATP6V0C
	AWAT2	TBC1D8B	2.85791			ATP6V0D1	PLA2G15	-1.52298			AWAT2	ANXA1	2.26339			ATP6V0D1					AWAT2					ATP6V0D1					AWAT2					ATP6V0D1					AWAT2	AC022960.1	8.39769			ATP6V0D1
	AXIN1	TBX19	2.11728			ATP6V0D2	PLCD3	-1.59387			AXIN1	AP3S1	2.30491			ATP6V0D2					AXIN1					ATP6V0D2					AXIN1					ATP6V0D2					AXIN1	AC022960.3	8.01992			ATP6V0D2
	AXIN2	TCF12	1.00544			ATP6V0E1	PLCL1	-1.90572			AXIN2	APOA2	7.38144			ATP6V0E1					AXIN2					ATP6V0E1					AXIN2					ATP6V0E1					AXIN2	AC022973.2	7.10225			ATP6V0E1
	AXL	TCF4	0.658228			ATP6V0E2	PLCXD3	-2.01123			AXL	APOBEC3G	2.24096			ATP6V0E2					AXL					ATP6V0E2					AXL					ATP6V0E2					AXL	AC022973.3	9.63841			ATP6V0E2
	AZGP1	TCIM	1.47238			ATP6V1A	PLD1	-1.33046			AZGP1	ARFGEF1	0.893724			ATP6V1A					AZGP1					ATP6V1A					AZGP1					ATP6V1A					AZGP1	AC022973.4	8.12296			ATP6V1A
	AZI2	TCP10L	1.83281			ATP6V1B2	PLEKHA2	-1.17777			AZI2	ARGLU1	1.46517			ATP6V1B2					AZI2					ATP6V1B2					AZI2					ATP6V1B2					AZI2	AC022973.5	6.5893			ATP6V1B2
	AZIN1	TCTE1	1.4814			ATP6V1C1	PLEKHF1	-1.52008			AZIN1	ARHGAP15	4.52027			ATP6V1C1					AZIN1					ATP6V1C1					AZIN1					ATP6V1C1					AZIN1	AC023051.1	8.9885			ATP6V1C1
	AZIN2	TDGF1	2.09345			ATP6V1C2	PLEKHH1	-1.3108			AZIN2	ARHGAP25	2.27236			ATP6V1C2					AZIN2					ATP6V1C2					AZIN2					ATP6V1C2					AZIN2	AC023051.2	8.2575			ATP6V1C2
	B2M	TDP1	1.40147			ATP6V1D	PLEKHM3	-0.700432			B2M	ARHGDIB	1.76177			ATP6V1D					B2M					ATP6V1D					B2M					ATP6V1D					B2M	AC023154.1	8.21548			ATP6V1D
	B3GALNT1	TDRP	1.07534			ATP6V1E1	PLIN1	-3.74699			B3GALNT1	ASNSD1	1.82455			ATP6V1E1					B3GALNT1					ATP6V1E1					B3GALNT1					ATP6V1E1					B3GALNT1	AC023206.1	7.64279			ATP6V1E1
	B3GALNT2	TEKT1	1.38004			ATP6V1F	PLP1	-1.64598			B3GALNT2	ASPM	5.59091			ATP6V1F					B3GALNT2					ATP6V1F					B3GALNT2					ATP6V1F					B3GALNT2	AC023271.1	6.10224			ATP6V1F
	B3GALT1	TEKT2	3.09205			ATP6V1FNB	PLPP7	-2.25235			B3GALT1	ATAD5	2.03724			ATP6V1FNB					B3GALT1					ATP6V1FNB					B3GALT1					ATP6V1FNB					B3GALT1	AC023271.2	6.34324			ATP6V1FNB
	B3GALT2	TEP1	1.97321			ATP6V1G1	PLXNA4	-2.05849			B3GALT2	BANK1	4.02968			ATP6V1G1					B3GALT2					ATP6V1G1					B3GALT2					ATP6V1G1					B3GALT2	AC023385.1	8.03513			ATP6V1G1
	B3GALT5	TEX14	1.40758			ATP6V1G2	PMF1	-1.19399			B3GALT5	BCL2A1	4.16235			ATP6V1G2					B3GALT5					ATP6V1G2					B3GALT5					ATP6V1G2					B3GALT5	AC023389.1	7.89863			ATP6V1G2
	B3GALT6	TFEC	1.1236			ATP6V1H	PMF1-BGLAP	-5.13361			B3GALT6	BDP1	1.89178			ATP6V1H					B3GALT6					ATP6V1H					B3GALT6					ATP6V1H					B3GALT6	AC023389.2	7.13786			ATP6V1H
	B3GALT9	TFPI	5.48485			ATP7A	PMP22	-0.82871			B3GALT9	BIRC2	1.38957			ATP7A					B3GALT9					ATP7A					B3GALT9					ATP7A					B3GALT9	AC023424.3	11.8277			ATP7A
	B3GAT1	TGFBR1	1.7774			ATP7B	PNKD	-1.13592			B3GAT1	BUB1	4.66789			ATP7B					B3GAT1					ATP7B					B3GAT1					ATP7B					B3GAT1	AC023480.1	3.26703			ATP7B
	B3GAT2	THSD7A	1.58717			ATP8A1	PNMA8A	-1.69701			B3GAT2	C12orf29	1.45783			ATP8A1					B3GAT2					ATP8A1					B3GAT2					ATP8A1					B3GAT2	AC023494.1	9.01784			ATP8A1
	B3GLCT	TMC5	2.45672			ATP8A2	PNPLA2	-1.56113			B3GLCT	C15orf65	2.21462			ATP8A2					B3GLCT					ATP8A2					B3GLCT					ATP8A2					B3GLCT	AC023509.5	8.04301			ATP8A2
	B3GNT2	TMC7	1.50494			ATP8B1	PNPLA3	-6.47021			B3GNT2	C18orf21	1.55263			ATP8B1					B3GNT2					ATP8B1					B3GNT2					ATP8B1					B3GNT2	AC023509.6	8.94838			ATP8B1
	B3GNT3	TMEM123	1.77256			ATP8B2	PNPLA4	-1.92739			B3GNT3	C18orf54	2.1578			ATP8B2					B3GNT3					ATP8B2					B3GNT3					ATP8B2					B3GNT3	AC023510.1	5.81058			ATP8B2
	B3GNT4	TMEM125	1.00655			ATP8B3	PNPO	-1.77011			B3GNT4	C1orf54	1.74461			ATP8B3					B3GNT4					ATP8B3					B3GNT4					ATP8B3					B3GNT4	AC023510.2	8.65068			ATP8B3
	B3GNT5	TMEM165	4.16536			ATP8B4	POLD2	-1.21382			B3GNT5	C4BPA	6.17807			ATP8B4					B3GNT5					ATP8B4					B3GNT5					ATP8B4					B3GNT5	AC023593.1	8.25751			ATP8B4
	B3GNT6	TMEM212	6.27038			ATP9A	POLDIP2	-1.43772			B3GNT6	C8B	5.5092			ATP9A					B3GNT6					ATP9A					B3GNT6					ATP9A					B3GNT6	AC023632.5	6.34324			ATP9A
	B3GNT7	TMEM232	5.8866			ATP9B	POLR2C	-0.860021			B3GNT7	CALM2	1.62507			ATP9B					B3GNT7					ATP9B					B3GNT7					ATP9B					B3GNT7	AC023813.2	7.39769			ATP9B
	B3GNT9	TMEM243	1.91947			ATPAF1	POLR2E	-1.11825			B3GNT9	CARD11	3.21065			ATPAF1					B3GNT9					ATPAF1					B3GNT9					ATPAF1					B3GNT9	AC023818.1	3.67681			ATPAF1
	B3GNTL1	TMEM45B	2.34679			ATPAF2	POLR2G	-1.2289			B3GNTL1	CARD16	3.02785			ATPAF2					B3GNTL1					ATPAF2					B3GNTL1					ATPAF2					B3GNTL1	AC023825.1	8.22777			ATPAF2
	B4GALNT1	TMEM87B	2.03396			ATPSCKMT	POLR2J	-1.19766			B4GALNT1	CARD6	1.80798			ATPSCKMT					B4GALNT1					ATPSCKMT					B4GALNT1					ATPSCKMT					B4GALNT1	AC023825.2	10.2278			ATPSCKMT
	B4GALNT2	TMF1	3.07389			ATR	POLR2L	-2.17841			B4GALNT2	CARMIL2	4.06766			ATR					B4GALNT2					ATR					B4GALNT2					ATR					B4GALNT2	AC023830.1	8.25685			ATR
	B4GALNT3	TMPRSS13	1.08934			ATRAID	POMGNT1	-1.34237			B4GALNT3	CASP4	1.81385			ATRAID					B4GALNT3					ATRAID					B4GALNT3					ATRAID					B4GALNT3	AC023855.2	6.34325			ATRAID
	B4GALT1	TMPRSS2	1.21655			ATRIP	POMT1	-0.783466			B4GALT1	CASP8AP2	2.20108			ATRIP					B4GALT1					ATRIP					B4GALT1					ATRIP					B4GALT1	AC023906.4	7.597			ATRIP
	B4GALT2	TMPRSS4	6.86501			ATRN	POP4	-0.912308			B4GALT2	CBWD2	0.803217			ATRN					B4GALT2					ATRN					B4GALT2					ATRN					B4GALT2	AC023906.5	7.82851			ATRN
	B4GALT3	TMTC2	1.48907			ATRNL1	POP5	-0.79608			B4GALT3	CBX3	1.6504			ATRNL1					B4GALT3					ATRNL1					B4GALT3					ATRNL1					B4GALT3	AC023983.1	7.03511			ATRNL1
	B4GALT5	TNFAIP8L1	1.46568			ATRX	POPDC2	-2.26739			B4GALT5	CCDC110	2.10794			ATRX					B4GALT5					ATRX					B4GALT5					ATRX					B4GALT5	AC024032.2	5.45016			ATRX
	B4GALT6	TNFRSF10A	0.902162			ATXN1	PPARA	-1.66963			B4GALT6	CCDC18	2.55883			ATXN1					B4GALT6					ATXN1					B4GALT6					ATXN1					B4GALT6	AC024075.3	6.33945			ATXN1
	B4GALT7	TNFRSF10B	1.21855			ATXN10	PPARGC1A	-2.81791			B4GALT7	CCDC181	1.33683			ATXN10					B4GALT7					ATXN10					B4GALT7					ATXN10					B4GALT7	AC024145.1	5.29891			ATXN10
	B4GAT1	TNFSF10	2.68868			ATXN1L	PPARGC1B	-1.62847			B4GAT1	CCDC59	1.8564			ATXN1L					B4GAT1					ATXN1L					B4GAT1					ATXN1L					B4GAT1	AC024267.1	7.16637			ATXN1L
	B9D1	TNFSF15	0.633115			ATXN3	PPFIA4	-1.97897			B9D1	CCDC66	1.90114			ATXN3					B9D1					ATXN3					B9D1					ATXN3					B9D1	AC024267.4	7.61795			ATXN3
	B9D2	TNS4	1.87006			ATXN7	PPIE	-0.629817			B9D2	CCDC7	2.55194			ATXN7					B9D2					ATXN7					B9D2					ATXN7					B9D2	AC024267.5	7.68691			ATXN7
	BAALC	TP53INP1	2.49503			ATXN7L1	PPIF	-2.58152			BAALC	CCDC88B	3.15934			ATXN7L1					BAALC					ATXN7L1					BAALC					ATXN7L1					BAALC	AC024267.6	8.45016			ATXN7L1
	BAAT	TP63	4.10778			ATXN7L2	PPM1E	-1.8589			BAAT	CCDC91	1.34166			ATXN7L2					BAAT					ATXN7L2					BAAT					ATXN7L2					BAAT	AC024270.1	6.34326			ATXN7L2
	BABAM1	TPM4	3.07706			ATXN7L3	PPM1K	-1.7072			BABAM1	CCL13	3.86645			ATXN7L3					BABAM1					ATXN7L3					BABAM1					ATXN7L3					BABAM1	AC024361.3	7.22778			ATXN7L3
	BABAM2	TRAF5	1.63243			ATXN7L3B	PPM1L	-1.46669			BABAM2	CCL19	4.9008			ATXN7L3B					BABAM2					ATXN7L3B					BABAM2					ATXN7L3B					BABAM2	AC024451.1	7.58931			ATXN7L3B
	BACE1	TRIM14	0.869809			AUH	PPME1	-0.796478			BACE1	CCL21	4.29895			AUH					BACE1					AUH					BACE1					AUH					BACE1	AC024451.2	5.7785			AUH
	BACE2	TRIM38	3.78227			AUNIP	PPP1R11	-0.902586			BACE2	CCNA2	3.17091			AUNIP					BACE2					AUNIP					BACE2					AUNIP					BACE2	AC024451.3	6.6428			AUNIP
	BACH1	TRIM4	2.82188			AURKA	PPP1R12B	-2.05215			BACH1	CDC16	0.575681			AURKA					BACH1					AURKA					BACH1					AURKA					BACH1	AC024475.1	7.52517			AURKA
	BACH2	TRIM5	2.80701			AUTS2	PPP1R1C	-1.98846			BACH2	CDCA2	3.08059			AUTS2					BACH2					AUTS2					BACH2					AUTS2					BACH2	AC024558.1	7.54967			AUTS2
	BAD	TRIM58	2.71485			AVL9	PPP1R3A	-2.33038			BAD	CDKN1B	1.18519			AVL9					BAD					AVL9					BAD					AVL9					BAD	AC024560.2	7.82063			AVL9
	BAG1	TRIM9	1.48186			AVPR1A	PPP1R3B	-1.2315			BAG1	CEBPZ	1.06954			AVPR1A					BAG1					AVPR1A					BAG1					AVPR1A					BAG1	AC024896.1	4.17876			AVPR1A
	BAG2	TRMT10B	2.56275			AVPR1B	PPP1R3C	-1.96744			BAG2	CENPE	4.97516			AVPR1B					BAG2					AVPR1B					BAG2					AVPR1B					BAG2	AC024933.2	8.25752			AVPR1B
	BAG3	TRNT1	2.31695			AVPR2	PPP1R7	-0.904419			BAG3	CENPF	4.33552			AVPR2					BAG3					AVPR2					BAG3					AVPR2					BAG3	AC024940.1	6.11615			AVPR2
	BAG5	TRPA1	3.04265			AWAT1	PPP2R1A	-1.39872			BAG5	CENPI	2.95735			AWAT1					BAG5					AWAT1					BAG5					AWAT1					BAG5	AC024940.4	8.50079			AWAT1
	BAHCC1	TRPS1	1.90694			AWAT2	PPP2R3A	-1.71947			BAHCC1	CENPQ	2.44975			AWAT2					BAHCC1					AWAT2					BAHCC1					AWAT2					BAHCC1	AC025031.2	6.09834			AWAT2
	BAHD1	TSGA10	0.735653			AXIN1	PPP2R5D	-1.07834			BAHD1	CEP120	1.5135			AXIN1					BAHD1					AXIN1					BAHD1					AXIN1					BAHD1	AC025038.1	7.6872			AXIN1
	BAIAP2	TSHZ2	1.90851			AXL	PPP5C	-1.17617			BAIAP2	CEP128	3.1691			AXL					BAIAP2					AXL					BAIAP2					AXL					BAIAP2	AC025043.1	3.93153			AXL
	BAIAP2L1	TSPAN1	2.33926			AZI2	PPTC7	-1.45171			BAIAP2L1	CEP162	2.04451			AZI2					BAIAP2L1					AZI2					BAIAP2L1					AZI2					BAIAP2L1	AC025175.2	8.64281			AZI2
	BAIAP3	TTC14	1.30905			AZIN1	PRCC	-0.698861			BAIAP3	CEP192	1.412			AZIN1					BAIAP3					AZIN1					BAIAP3					AZIN1					BAIAP3	AC025180.1	4.97482			AZIN1
	BAK1	TTC21A	0.938525			AZIN2	PREP	-1.06801			BAK1	CEP290	2.17892			AZIN2					BAK1					AZIN2					BAK1					AZIN2					BAK1	AC025186.1	7.50078			AZIN2
	BANF1	TTC22	1.96554			AZU1	PRKAA2	-1.95849			BANF1	CEP295	1.7746			AZU1					BANF1					AZU1					BANF1					AZU1					BANF1	AC025211.1	7.96473			AZU1
	BANP	TTC23L	2.43949			B2M	PRKACA	-2.04694			BANP	CEP83	1.51944			B2M					BANP					B2M					BANP					B2M					BANP	AC025262.4	6.73027			B2M
	BARD1	TTC24	1.00799			B3GALNT1	PRKAG1	-1.29091			BARD1	CFAP47	2.49975			B3GALNT1					BARD1					B3GALNT1					BARD1					B3GALNT1					BARD1	AC025265.2	7.49198			B3GALNT1
	BARHL2	TTC39B	1.17384			B3GALNT2	PRKAG2	-1.75694			BARHL2	CFAP54	2.57878			B3GALNT2					BARHL2					B3GALNT2					BARHL2					B3GALNT2					BARHL2	AC025280.3	7.50261			B3GALNT2
	BARX2	TTF2	3.83582			B3GALT1	PRKAR1A	-1.35341			BARX2	CFHR1	5.16148			B3GALT1					BARX2					B3GALT1					BARX2					B3GALT1					BARX2	AC025287.3	3.04929			B3GALT1
	BASP1	TTLL7	0.900466			B3GALT4	PRKAR2B	-1.55085			BASP1	CLK1	1.80138			B3GALT4					BASP1					B3GALT4					BASP1					B3GALT4					BASP1	AC025287.4	7.50079			B3GALT4
	BATF2	TTLL9	2.57646			B3GALT5	PRMT1	-1.1995			BATF2	CNBP	1.74308			B3GALT5					BATF2					B3GALT5					BATF2					B3GALT5					BATF2	AC025370.2	2.33366			B3GALT5
	BATF3	TVP23C	1.87073			B3GALT6	PRMT5	-1.08318			BATF3	CNTRL	2.87856			B3GALT6					BATF3					B3GALT6					BATF3					B3GALT6					BATF3	AC025741.1	7.06573			B3GALT6
	BAX	TWF1	2.43507			B3GALT9	PRMT7	-1.08545			BAX	COMMD10	1.25401			B3GALT9					BAX					B3GALT9					BAX					B3GALT9					BAX	AC025887.2	6.41979			B3GALT9
	BAZ1A	U2SURP	1.55032			B3GAT1	PROX1	-2.03012			BAZ1A	CP	4.89668			B3GAT1					BAZ1A					B3GAT1					BAZ1A					B3GAT1					BAZ1A	AC025917.1	9.22561			B3GAT1
	BAZ1B	UACA	4.42758			B3GAT2	PRPF19	-0.76752			BAZ1B	CRYBG3	1.49726			B3GAT2					BAZ1B					B3GAT2					BAZ1B					B3GAT2					BAZ1B	AC026111.1	6.43007			B3GAT2
	BAZ2A	UBA6	6.91017			B3GAT3	PRUNE1	-1.15507			BAZ2A	CTNNAL1	1.40607			B3GAT3					BAZ2A					B3GAT3					BAZ2A					B3GAT3					BAZ2A	AC026117.1	6.10224			B3GAT3
	BAZ2B	UBASH3B	2.36093			B3GLCT	PSAP	-1.31273			BAZ2B	CWC22	1.3998			B3GLCT					BAZ2B					B3GLCT					BAZ2B					B3GLCT					BAZ2B	AC026120.3	8.06907			B3GLCT
	BBC3	UBE2J1	6.16855			B3GNT2	PSD3	-0.971908			BBC3	CWF19L2	1.63933			B3GNT2					BBC3					B3GNT2					BBC3					B3GNT2					BBC3	AC026329.1	6.48601			B3GNT2
	BBIP1	UBE2Q2	5.93054			B3GNT3	PSENEN	-2.28299			BBIP1	CXCL10	5.58572			B3GNT3					BBIP1					B3GNT3					BBIP1					B3GNT3					BBIP1	AC026333.1	7.22777			B3GNT3
	BBOF1	UBE3D	3.07626			B3GNT4	PSKH1	-1.15459			BBOF1	CXCL11	6.42755			B3GNT4					BBOF1					B3GNT4					BBOF1					B3GNT4					BBOF1	AC026348.1	6.81274			B3GNT4
	BBS10	UGCG	6.73416			B3GNT7	PSMB2	-0.783656			BBS10	CYSLTR1	2.86268			B3GNT7					BBS10					B3GNT7					BBS10					B3GNT7					BBS10	AC026401.1	3.42814			B3GNT7
	BBS12	UHRF2	2.77766			B3GNT9	PSMB6	-1.76324			BBS12	DDX10	1.06744			B3GNT9					BBS12					B3GNT9					BBS12					B3GNT9					BBS12	AC026412.2	8.37131			B3GNT9
	BBS9	UPF2	1.76292			B3GNTL1	PSMC4	-1.3485			BBS9	DDX43	3.13537			B3GNTL1					BBS9					B3GNTL1					BBS9					B3GNTL1					BBS9	AC026412.3	7.32559			B3GNTL1
	BBX	USP43	1.08927			B4GALNT1	PSMD4	-1.00873			BBX	DDX59	0.894657			B4GALNT1					BBX					B4GALNT1					BBX					B4GALNT1					BBX	AC026464.5	8.42417			B4GALNT1
	BCAM	USP45	1.14573			B4GALNT2	PSMD8	-2.17067			BCAM	DEF6	2.47631			B4GALNT2					BCAM					B4GALNT2					BCAM					B4GALNT2					BCAM	AC026470.2	9.10225			B4GALNT2
	BCAN	USP8	2.8009			B4GALNT3	PSMF1	-0.979326			BCAN	DLGAP5	5.20887			B4GALNT3					BCAN					B4GALNT3					BCAN					B4GALNT3					BCAN	AC026624.1	8.42416			B4GALNT3
	BCAP29	UTRN	1.97952			B4GALNT4	PTCD2	-0.943178			BCAP29	DNAH8	3.95643			B4GALNT4					BCAP29					B4GALNT4					BCAP29					B4GALNT4					BCAP29	AC026704.1	7.10222			B4GALNT4
	BCAP31	VAV3	1.93666			B4GALT1	PTDSS1	-2.55583			BCAP31	DNAJC2	1.48161			B4GALT1					BCAP31					B4GALT1					BCAP31					B4GALT1					BCAP31	AC026725.1	7.03512			B4GALT1
	BCAR1	VDR	2.6107			B4GALT2	PTGDS	-3.38546			BCAR1	DNAJC8	1.26137			B4GALT2					BCAR1					B4GALT2					BCAR1					B4GALT2					BCAR1	AC026803.2	4.11415			B4GALT2
	BCAR3	VEPH1	5.56641			B4GALT3	PTGES2	-1.67697			BCAR3	DOCK10	2.95359			B4GALT3					BCAR3					B4GALT3					BCAR3					B4GALT3					BCAR3	AC026803.3	6.06575			B4GALT3
	BCAS1	VGLL3	1.27657			B4GALT4	PTGFRN	-1.11698			BCAS1	DOCK2	3.53423			B4GALT4					BCAS1					B4GALT4					BCAS1					B4GALT4					BCAS1	AC026894.3	7.28668			B4GALT4
	BCAS2	VPS13B	1.56906			B4GALT5	PTPA	-1.28223			BCAS2	DPM1	1.04153			B4GALT5					BCAS2					B4GALT5					BCAS2					B4GALT5					BCAS2	AC026979.1	6.45017			B4GALT5
	BCAS3	VPS54	2.46679			B4GALT6	PTPN20	-1.70905			BCAS3	DUSP10	1.5126			B4GALT6					BCAS3					B4GALT6					BCAS3					B4GALT6					BCAS3	AC027018.1	8.75545			B4GALT6
	BCAS4	VWA3A	2.5862			B4GAT1	PTPN3	-1.67842			BCAS4	E2F8	3.94869			B4GAT1					BCAS4					B4GAT1					BCAS4					B4GAT1					BCAS4	AC027020.1	7.73027			B4GAT1
	BCAT1	WASF1	2.22115			B9D1	PTRHD1	-1.46493			BCAT1	ERICH3	5.51274			B9D1					BCAT1					B9D1					BCAT1					B9D1					BCAT1	AC027129.1	5.22778			B9D1
	BCAT2	WASHC4	1.40022			B9D2	PUDP	-1.18614			BCAT2	ESCO1	2.06579			B9D2					BCAT2					B9D2					BCAT2					B9D2					BCAT2	AC027176.2	8.44077			B9D2
	BCCIP	WDFY1	0.935434			BAALC	PUF60	-1.22595			BCCIP	ESF1	1.89454			BAALC					BCCIP					BAALC					BCCIP					BAALC					BCCIP	AC027228.1	8.28668			BAALC
	BCDIN3D	WDR17	6.23093			BAAT	PWWP3B	-2.74051			BCDIN3D	EVI2B	3.09599			BAAT					BCDIN3D					BAAT					BCDIN3D					BAAT					BCDIN3D	AC027243.2	6.73026			BAAT
	BCKDHA	WDR49	1.20669			BABAM1	PYCR2	-0.823561			BCKDHA	EXO1	3.50333			BABAM1					BCKDHA					BABAM1					BCKDHA					BABAM1					BCKDHA	AC027243.4	7.73816			BABAM1
	BCKDHB	WDR76	6.54376			BACE1	PYGB	-1.98073			BCKDHB	EXOSC3	1.07124			BACE1					BCKDHB					BACE1					BCKDHB					BACE1					BCKDHB	AC027279.3	6.64282			BACE1
	BCKDK	WNT2B	2.48964			BACE2	PYGM	-2.27179			BCKDK	EXOSC8	0.792771			BACE2					BCKDK					BACE2					BCKDK					BACE2					BCKDK	AC027281.2	8.4757			BACE2
	BCL10	WNT9B	2.94916			BACH1	QARS1	-1.75924			BCL10	FABP5	2.98751			BACH1					BCL10					BACH1					BCL10					BACH1					BCL10	AC027288.1	6.96471			BACH1
	BCL11A	WRN	2.47821			BACH2	QDPR	-1.76596			BCL11A	FAM102B	2.89143			BACH2					BCL11A					BACH2					BCL11A					BACH2					BCL11A	AC027455.1	5.64282			BACH2
	BCL11B	WWC1	1.87511			BAG1	RAB4A	-1.16197			BCL11B	FAM122B	0.815382			BAG1					BCL11B					BAG1					BCL11B					BAG1					BCL11B	AC027514.2	6.0354			BAG1
	BCL2	WWC2	3.16056			BAG2	RAB5B	-1.07029			BCL2	FAM149B1	1.02917			BAG2					BCL2					BAG2					BCL2					BAG2					BCL2	AC027544.4	6.34326			BAG2
	BCL2L1	WWTR1	8.54608			BAG4	RAB6B	-1.211			BCL2L1	FAM228B	1.72208			BAG4					BCL2L1					BAG4					BCL2L1					BAG4					BCL2L1	AC027575.1	8.19741			BAG4
	BCL2L10	XAF1	2.54249			BAG5	RAB7A	-1.20364			BCL2L10	FAM92A	0.95056			BAG5					BCL2L10					BAG5					BCL2L10					BAG5					BCL2L10	AC027575.2	7.16636			BAG5
	BCL2L11	XIAP	1.60511			BAHCC1	RAB9B	-2.35559			BCL2L11	FAM92B	4.95363			BAHCC1					BCL2L11					BAHCC1					BCL2L11					BAHCC1					BCL2L11	AC027601.2	2.76609			BAHCC1
	BCL2L12	XPC	4.7587			BAHD1	RAF1	-0.957537			BCL2L12	FANCB	2.80321			BAHD1					BCL2L12					BAHD1					BCL2L12					BAHD1					BCL2L12	AC027601.5	5.77373			BAHD1
	BCL2L13	XRN1	2.51212			BAIAP2	RALY	-0.824104			BCL2L13	FANCI	2.0743			BAIAP2					BCL2L13					BAIAP2					BCL2L13					BAIAP2					BCL2L13	AC027627.1	8.34323			BAIAP2
	BCL2L14	ZBBX	4.79633			BAIAP2L1	RARB	-0.840004			BCL2L14	FBXO5	1.68158			BAIAP2L1					BCL2L14					BAIAP2L1					BCL2L14					BAIAP2L1					BCL2L14	AC027644.2	7.92821			BAIAP2L1
	BCL2L15	ZBTB21	2.38895			BAIAP2L2	RASSF4	-1.50034			BCL2L15	FCHO1	3.17077			BAIAP2L2					BCL2L15					BAIAP2L2					BCL2L15					BAIAP2L2					BCL2L15	AC027796.4	2.66274			BAIAP2L2
	BCL2L2	ZBTB41	2.85413			BANF1	RBBP7	-1.31787			BCL2L2	FCRL2	5.77553			BANF1					BCL2L2					BANF1					BCL2L2					BANF1					BCL2L2	AC027811.1	10.2357			BANF1
	BCL2L2-PABPN1	ZBTB8A	2.19008			BANK1	RBFOX1	-2.18256			BCL2L2-PABPN1	FKBP3	1.62128			BANK1					BCL2L2-PABPN1					BANK1					BCL2L2-PABPN1					BANK1					BCL2L2-PABPN1	AC032044.1	9.31524			BANK1
	BCL3	ZC3H11A	2.23939			BANP	RBM20	-2.20173			BCL3	GBP1	2.17844			BANP					BCL3					BANP					BCL3					BANP					BCL3	AC032044.2	8.45805			BANP
	BCL6	ZC3H12B	2.44829			BAP1	RBPMS2	-1.6135			BCL6	GBP3	2.32326			BAP1					BCL6					BAP1					BCL6					BAP1					BCL6	AC034102.1	4.5361			BAP1
	BCL6B	ZC3HAV1L	2.403			BARD1	RBX1	-1.19987			BCL6B	GGNBP2	1.05606			BARD1					BCL6B					BARD1					BCL6B					BARD1					BCL6B	AC034102.6	2.05331			BARD1
	BCL7A	ZCCHC7	2.95211			BARHL2	RCAN2	-2.12861			BCL7A	GIMAP2	2.38082			BARHL2					BCL7A					BARHL2					BCL7A					BARHL2					BCL7A	AC034105.3	7.3977			BARHL2
	BCL7B	ZDHHC20	2.53069			BARX2	RCC1L	-1.36001			BCL7B	GKAP1	2.14261			BARX2					BCL7B					BARX2					BCL7B					BARX2					BCL7B	AC034193.1	12.9793			BARX2
	BCL7C	ZDHHC23	1.24069			BASP1	RCSD1	-1.25208			BCL7C	GMFG	2.19473			BASP1					BCL7C					BASP1					BCL7C					BASP1					BCL7C	AC035139.2	8.31523			BASP1
	BCL9	ZFC3H1	1.16405			BATF	RDH13	-1.50419			BCL9	GNA14	1.87206			BATF					BCL9					BATF					BCL9					BATF					BCL9	AC036103.1	5.64282			BATF
	BCL9L	ZFP2	3.28528			BATF2	REEP1	-1.39172			BCL9L	GNL3	1.35131			BATF2					BCL9L					BATF2					BCL9L					BATF2					BCL9L	AC036108.1	5.38767			BATF2
	BCLAF1	ZFP30	1.52456			BATF3	REEP5	-1.35509			BCLAF1	GTF2B	1.19561			BATF3					BCLAF1					BATF3					BCLAF1					BATF3					BCLAF1	AC036164.1	6.23566			BATF3
	BCLAF3	ZFP90	1.51021			BAX	REPIN1	-1.25126			BCLAF3	H1-5	3.41024			BAX					BCLAF3					BAX					BCLAF3					BAX					BCLAF3	AC037487.2	8.75134			BAX
	BCO2	ZNF100	1.45738			BAZ1B	RGN	-2.24032			BCO2	H2BC11	2.40443			BAZ1B					BCO2					BAZ1B					BCO2					BAZ1B					BCO2	AC040162.2	6.81272			BAZ1B
	BCOR	ZNF101	1.94404			BAZ2A	RGP1	-1.0588			BCOR	H2BC14	4.13832			BAZ2A					BCOR					BAZ2A					BCOR					BAZ2A					BCOR	AC040970.1	2.313			BAZ2A
	BCORL1	ZNF107	1.27102			BBC3	RGS6	-1.72962			BCORL1	H2BC17	3.3081			BBC3					BCORL1					BBC3					BCORL1					BBC3					BCORL1	AC040975.1	6.45017			BBC3
	BCR	ZNF124	1.02768			BBIP1	RGS7BP	-1.46399			BCR	H2BC7	2.49497			BBIP1					BCR					BBIP1					BCR					BBIP1					BCR	AC040975.2	6.10225			BBIP1
	BDH1	ZNF131	1.03303			BBOF1	RHOQ	-1.31251			BDH1	H4C11	1.87992			BBOF1					BDH1					BBOF1					BDH1					BBOF1					BDH1	AC040978.1	8.9096			BBOF1
	BDKRB2	ZNF136	4.49378			BBOX1	RIMKLA	-1.32008			BDKRB2	H4C13	2.72797			BBOX1					BDKRB2					BBOX1					BDKRB2					BBOX1					BDKRB2	AC044781.1	7.6507			BBOX1
	BDNF	ZNF141	2.09278			BBS1	RIOX1	-1.06536			BDNF	HAUS1	1.4566			BBS1					BDNF					BBS1					BDNF					BBS1					BDNF	AC044840.1	6.34325			BBS1
	BEAN1	ZNF160	0.844507			BBS12	RITA1	-1.28494			BEAN1	HBA1	4.54951			BBS12					BEAN1					BBS12					BEAN1					BBS12					BEAN1	AC046143.1	3.6551			BBS12
	BEGAIN	ZNF182	1.08562			BBS2	RMND5A	-1.25457			BEGAIN	HBA2	3.81036			BBS2					BEGAIN					BBS2					BEGAIN					BBS2					BEGAIN	AC046158.1	8.25556			BBS2
	BEND3	ZNF251	2.88411			BBS4	RNF123	-1.01849			BEND3	HBB	4.31014			BBS4					BEND3					BBS4					BEND3					BBS4					BEND3	AC046158.3	9.34186			BBS4
	BEND4	ZNF264	3.71127			BBS5	RNF14	-0.879978			BEND4	HBD	5.91341			BBS5					BEND4					BBS5					BEND4					BBS5					BEND4	AC046158.4	9.24273			BBS5
	BEND5	ZNF266	4.07671			BBS9	RNF150	-2.3345			BEND5	HELQ	1.05253			BBS9					BEND5					BBS9					BEND5					BBS9					BEND5	AC048380.3	6.22776			BBS9
	BEND6	ZNF268	1.98032			BBX	RNF165	-1.56207			BEND6	HEMGN	5.93328			BBX					BEND6					BBX					BEND6					BBX					BEND6	AC055733.1	6.5497			BBX
	BEND7	ZNF273	1.32971			BCAN	RNF185	-0.794004			BEND7	HERC5	1.39746			BCAN					BEND7					BCAN					BEND7					BCAN					BEND7	AC055733.2	6.81274			BCAN
	BEST1	ZNF28	1.38648			BCAP29	RNF187	-1.10853			BEST1	HMGB2	1.44057			BCAP29					BEST1					BCAP29					BEST1					BCAP29					BEST1	AC055733.3	6.45017			BCAP29
	BEST2	ZNF280C	1.23431			BCAP31	RNF207	-1.80787			BEST2	HMMR	3.29808			BCAP31					BEST2					BCAP31					BEST2					BCAP31					BEST2	AC055764.1	7.5681			BCAP31
	BEST3	ZNF280D	0.804168			BCAR1	RNF208	-2.12707			BEST3	HORMAD1	7.24392			BCAR1					BEST3					BCAR1					BEST3					BCAR1					BEST3	AC055807.1	8.03513			BCAR1
	BEST4	ZNF300	1.33872			BCAR3	RNF41	-0.681779			BEST4	HPF1	1.31999			BCAR3					BEST4					BCAR3					BEST4					BCAR3					BEST4	AC055811.1	7.86655			BCAR3
	BET1L	ZNF333	1.21389			BCAS3	RNF5	-1.79358			BET1L	HSPA14	0.832936			BCAS3					BET1L					BCAS3					BET1L					BCAS3					BET1L	AC055855.2	2.61866			BCAS3
	BEX4	ZNF345	1.93829			BCAS4	RNLS	-1.5374			BEX4	HSPB11	1.27571			BCAS4					BEX4					BCAS4					BEX4					BCAS4					BEX4	AC055876.2	7.16637			BCAS4
	BFAR	ZNF346	1.66769			BCAT1	ROPN1B	-1.88871			BFAR	IFI16	3.00859			BCAT1					BFAR					BCAT1					BFAR					BCAT1					BFAR	AC058791.1	7.93936			BCAT1
	BGLAP	ZNF347	2.26341			BCAT2	ROR1	-1.77927			BGLAP	IFI44	2.97182			BCAT2					BGLAP					BCAT2					BGLAP					BCAT2					BGLAP	AC060234.3	6.22777			BCAT2
	BGN	ZNF354B	1.46415			BCCIP	RPA2	-0.901775			BGN	IFI6	3.19301			BCCIP					BGN					BCCIP					BGN					BCCIP					BGN	AC060773.1	7.28666			BCCIP
	BHLHA15	ZNF37A	2.75155			BCDIN3D	RPL10	-0.972401			BHLHA15	IFIH1	1.31213			BCDIN3D					BHLHA15					BCDIN3D					BHLHA15					BCDIN3D					BHLHA15	AC063948.1	6.6428			BCDIN3D
	BHLHA9	ZNF417	1.16518			BCKDHA	RPL37A	-0.997642			BHLHA9	IFITM1	2.27532			BCKDHA					BHLHA9					BCKDHA					BHLHA9					BCKDHA					BHLHA9	AC063952.1	6.19896			BCKDHA
	BHLHB9	ZNF430	1.03637			BCKDHB	RPL3L	-2.23094			BHLHB9	IKZF5	1.37753			BCKDHB					BHLHB9					BCKDHB					BHLHB9					BCKDHB					BHLHB9	AC063960.2	6.22827			BCKDHB
	BHLHE22	ZNF432	0.821282			BCKDK	RPP25L	-1.69861			BHLHE22	INPP5D	2.08352			BCKDK					BHLHE22					BCKDK					BHLHE22					BCKDK					BHLHE22	AC063976.2	6.6428			BCKDK
	BHLHE40	ZNF440	1.41362			BCL10	RPRD2	-0.670335			BHLHE40	ISG15	1.96974			BCL10					BHLHE40					BCL10					BHLHE40					BCL10					BHLHE40	AC064801.1	5.87711			BCL10
	BHLHE41	ZNF474	0.826863			BCL11A	RPS16	-1.03106			BHLHE41	ITGAE	1.42923			BCL11A					BHLHE41					BCL11A					BHLHE41					BCL11A					BHLHE41	AC064836.4	6.0088			BCL11A
	BHMT	ZNF484	5.07206			BCL11B	RPS28	-1.00106			BHMT	IWS1	0.975869			BCL11B					BHMT					BCL11B					BHMT					BCL11B					BHMT	AC064852.1	6.87308			BCL11B
	BHMT2	ZNF506	2.52591			BCL2	RPS29	-1.97386			BHMT2	KATNBL1	1.32642			BCL2					BHMT2					BCL2					BHMT2					BCL2					BHMT2	AC066613.1	5.11932			BCL2
	BICC1	ZNF510	2.20836			BCL2A1	RPS6KL1	-1.16995			BICC1	KIAA1586	1.96883			BCL2A1					BICC1					BCL2A1					BICC1					BCL2A1					BICC1	AC066692.1	6.45016			BCL2A1
	BICD1	ZNF525	1.60733			BCL2L1	RPUSD2	-1.52844			BICD1	KIAA1841	1.7372			BCL2L1					BICD1					BCL2L1					BICD1					BCL2L1					BICD1	AC067817.2	8.47569			BCL2L1
	BICD2	ZNF532	5.56803			BCL2L10	RPUSD3	-0.899258			BICD2	KIAA2026	1.28434			BCL2L10					BICD2					BCL2L10					BICD2					BCL2L10					BICD2	AC067852.4	6.81273			BCL2L10
	BICDL2	ZNF558	1.86699			BCL2L11	RRAGA	-1.23465			BICDL2	KIF18A	3.15888			BCL2L11					BICDL2					BCL2L11					BICDL2					BCL2L11					BICDL2	AC067930.4	7.02174			BCL2L11
	BICRA	ZNF563	1.40894			BCL2L12	RRAGD	-1.92217			BICRA	KIF20B	2.57663			BCL2L12					BICRA					BCL2L12					BICRA					BCL2L12					BICRA	AC067931.2	8.58929			BCL2L12
	BICRAL	ZNF577	1.2026			BCL2L13	RRP12	-1.42955			BICRAL	KIF4A	3.02488			BCL2L13					BICRAL					BCL2L13					BICRAL					BCL2L13					BICRAL	AC067945.4	4.7726			BCL2L13
	BID	ZNF587B	2.31049			BCL2L14	RTCA	-0.872695			BID	KLRC1	4.61923			BCL2L14					BID					BCL2L14					BID					BCL2L14					BID	AC068189.1	3.96408			BCL2L14
	BIN1	ZNF595	0.512854			BCL2L15	RTF2	-0.918376			BIN1	KNTC1	2.15092			BCL2L15					BIN1					BCL2L15					BIN1					BCL2L15					BIN1	AC068189.2	7.73027			BCL2L15
	BIN2	ZNF600	1.17541			BCL2L2	RTL6	-0.967131			BIN2	KRCC1	1.7021			BCL2L2					BIN2					BCL2L2					BIN2					BCL2L2					BIN2	AC068282.1	7.59344			BCL2L2
	BIN3	ZNF611	0.778162			BCL2L2-PABPN1	RTL8A	-1.18742			BIN3	KRT6A	9.11248			BCL2L2-PABPN1					BIN3					BCL2L2-PABPN1					BIN3					BCL2L2-PABPN1					BIN3	AC068389.3	8.16637			BCL2L2-PABPN1
	BIRC3	ZNF621	0.888683			BCL3	RTL8B	-1.36173			BIRC3	KTN1	1.50478			BCL3					BIRC3					BCL3					BIRC3					BCL3					BIRC3	AC068397.1	5.81274			BCL3
	BIRC5	ZNF624	1.02655			BCL6	RTL8C	-2.44752			BIRC5	LMNB1	2.31395			BCL6					BIRC5					BCL6					BIRC5					BCL6					BIRC5	AC068473.2	6.64281			BCL6
	BIRC6	ZNF626	0.734255			BCL6B	S100A1	-3.21109			BIRC6	LPAR6	2.0086			BCL6B					BIRC6					BCL6B					BIRC6					BCL6B					BIRC6	AC068481.1	7.32766			BCL6B
	BIVM	ZNF66	1.55053			BCL7A	S100B	-2.8486			BIVM	LRFN5	2.68683			BCL7A					BIVM					BCL7A					BIVM					BCL7A					BIVM	AC068491.1	6.62695			BCL7A
	BLCAP	ZNF665	1.87757			BCL7B	SAMD4A	-1.06873			BLCAP	LRRC37B	1.42575			BCL7B					BLCAP					BCL7B					BLCAP					BCL7B					BLCAP	AC068491.2	8.87163			BCL7B
	BLID	ZNF670	1.44974			BCL7C	SAP130	-0.807856			BLID	LRRCC1	2.0228			BCL7C					BLID					BCL7C					BLID					BCL7C					BLID	AC068533.3	9.32932			BCL7C
	BLK	ZNF676	0.967879			BCL9	SCAMP3	-1.57816			BLK	LUM	3.04802			BCL9					BLK					BCL9					BLK					BCL9					BLK	AC068580.3	5.85868			BCL9
	BLM	ZNF678	1.48105			BCL9L	SCD	-3.27715			BLM	LURAP1L	1.87411			BCL9L					BLM					BCL9L					BLM					BCL9L					BLM	AC068831.2	5.08133			BCL9L
	BLMH	ZNF681	1.29722			BCLAF1	SCN1A	-2.60636			BLMH	LXN	2.04072			BCLAF1					BLMH					BCLAF1					BLMH					BCLAF1					BLMH	AC068896.1	7.28667			BCLAF1
	BLNK	ZNF720	1.42562			BCLAF3	SCN2B	-2.8322			BLNK	LY96	4.37972			BCLAF3					BLNK					BCLAF3					BLNK					BCLAF3					BLNK	AC068896.2	8.00035			BCLAF3
	BLOC1S1	ZNF726	1.24042			BCO1	SCN5A	-2.34169			BLOC1S1	LYAR	1.86149			BCO1					BLOC1S1					BCO1					BLOC1S1					BCO1					BLOC1S1	AC069029.1	5.96474			BCO1
	BLOC1S2	ZNF727	1.45288			BCO2	SCUBE3	-0.932301			BLOC1S2	LYPLAL1	1.64316			BCO2					BLOC1S2					BCO2					BLOC1S2					BCO2					BLOC1S2	AC069236.1	8.03513			BCO2
	BLOC1S3	ZNF736	1.63108			BCOR	SDHA	-2.04069			BLOC1S3	MAP3K5	1.14948			BCOR					BLOC1S3					BCOR					BLOC1S3					BCOR					BLOC1S3	AC069257.2	8.25753			BCOR
	BLOC1S5	ZNF737	1.54639			BCORL1	SDHC	-1.99637			BLOC1S5	MAP4K5	1.27977			BCORL1					BLOC1S5					BCORL1					BLOC1S5					BCORL1					BLOC1S5	AC069282.1	7.03513			BCORL1
	BLOC1S6	ZNF749	1.33044			BCR	SDHD	-1.90338			BLOC1S6	MBD4	1.22896			BCR					BLOC1S6					BCR					BLOC1S6					BCR					BLOC1S6	AC069431.2	8.06572			BCR
	BLZF1	ZNF765	0.680744			BCS1L	SEC14L5	-4.21412			BLZF1	MED21	1.47292			BCS1L					BLZF1					BCS1L					BLZF1					BCS1L					BLZF1	AC069499.3	6.96473			BCS1L
	BMERB1	ZNF766	1.39307			BDH1	SEC24C	-0.902825			BMERB1	METTL18	1.61399			BDH1					BMERB1					BDH1					BMERB1					BDH1					BMERB1	AC069542.1	6.73028			BDH1
	BMF	ZNF791	1.32048			BDH2	SEC61A2	-0.603304			BMF	METTL5	1.40208			BDH2					BMF					BDH2					BMF					BDH2					BMF	AC069547.1	9.00036			BDH2
	BMI1	ZNF799	2.1286			BDKRB2	SELENOW	-1.38445			BMI1	MINDY3	1.28703			BDKRB2					BMI1					BDKRB2					BMI1					BDKRB2					BMI1	AC069547.2	8.57353			BDKRB2
	BMP10	ZNF813	2.43647			BDNF	SEMA3C	-1.95768			BMP10	MITD1	0.98469			BDNF					BMP10					BDNF					BMP10					BDNF					BMP10	AC069549.2	7.77207			BDNF
	BMP2K	ZNF816	1.17738			BEAN1	SEMA5A	-1.4018			BMP2K	MPHOSPH10	1.28179			BEAN1					BMP2K					BEAN1					BMP2K					BEAN1					BMP2K	AC072022.1	8.37074			BEAN1
	BMP3	ZNF821	4.52806			BECN1	SENP8	-1.43334			BMP3	MS4A14	3.80727			BECN1					BMP3					BECN1					BMP3					BECN1					BMP3	AC072022.2	4.37217			BECN1
	BMP5	ZNF823	1.62717			BEND2	SESN1	-0.875107			BMP5	MS4A8	8.31163			BEND2					BMP5					BEND2					BMP5					BEND2					BMP5	AC073046.3	9.52546			BEND2
	BMP6	ZNF829	3.77909			BEND3	SETD6	-0.883204			BMP6	MSH4	3.09079			BEND3					BMP6					BEND3					BMP6					BEND3					BMP6	AC073111.1	5.73659			BEND3
	BMP7	ZNF841	1.40401			BEND4	SF3A1	-0.73334			BMP7	MTERF3	0.97391			BEND4					BMP7					BEND4					BMP7					BEND4					BMP7	AC073130.2	3.96689			BEND4
	BMP8A	ZNF845	0.89461			BEND5	SFRP1	-3.52683			BMP8A	MUC16	5.32305			BEND5					BMP8A					BEND5					BMP8A					BEND5					BMP8A	AC073140.1	7.96474			BEND5
	BMPER	ZNF85	0.877906			BEND6	SFRP5	-3.06532			BMPER	MUC3A	3.17482			BEND6					BMPER					BEND6					BMPER					BEND6					BMPER	AC073149.1	4.68182			BEND6
	BMPR1A	ZNF860	2.18527			BEND7	SFXN4	-1.5991			BMPR1A	MYB	4.80248			BEND7					BMPR1A					BEND7					BMPR1A					BEND7					BMPR1A	AC073195.1	7.10223			BEND7
	BMPR1B	ZNF891	1.42111			BEST1	SGCA	-2.05711			BMPR1B	NAALAD2	2.2201			BEST1					BMPR1B					BEST1					BMPR1B					BEST1					BMPR1B	AC073254.1	6.82061			BEST1
	BMPR2	ZNHIT6	0.797937			BEST3	SGCD	-2.2808			BMPR2	NAE1	1.23649			BEST3					BMPR2					BEST3					BMPR2					BEST3					BMPR2	AC073320.2	4.58044			BEST3
	BMS1	ZSCAN12	1.79615			BEST4	SGTA	-1.01929			BMS1	NDC80	3.80382			BEST4					BMS1					BEST4					BMS1					BEST4					BMS1	AC073333.1	7.34664			BEST4
	BMT2	AADACL2	1.10274			BET1	SH3RF2	-1.99935			BMT2	NEIL3	5.43053			BET1					BMT2					BET1					BMT2					BET1					BMT2	AC073349.1	6.52515			BET1
	BNC1	AANAT	0.926944			BET1L	SHISA2	-3.72599			BNC1	NGLY1	0.925485			BET1L					BNC1					BET1L					BNC1					BET1L					BNC1	AC073349.2	9.72394			BET1L
	BNC2	ABCA10	0.875045			BEX1	SIAE	-1.88579			BNC2	NLRC4	2.18652			BEX1					BNC2					BEX1					BNC2					BEX1					BNC2	AC073349.4	7.64281			BEX1
	BNIP2	ABCA6	1.17896			BEX2	SIK3	-0.640237			BNIP2	NOC3L	1.55426			BEX2					BNIP2					BEX2					BNIP2					BEX2					BNIP2	AC073358.1	5.46878			BEX2
	BNIP3L	ABCC2	6.9856			BEX4	SIRT3	-1.83387			BNIP3L	NOL8	1.72059			BEX4					BNIP3L					BEX4					BNIP3L					BEX4					BNIP3L	AC073413.1	6.54969			BEX4
	BNIP5	ACER2	2.44534			BGLAP	SIRT4	-1.66425			BNIP5	NSRP1	1.1171			BGLAP					BNIP5					BGLAP					BNIP5					BGLAP					BNIP5	AC073476.5	5.96474			BGLAP
	BNIPL	ADAMTS6	1.55384			BGN	SIRT5	-1.01828			BNIPL	NUCB2	1.68179			BGN					BNIPL					BGN					BNIPL					BGN					BNIPL	AC073517.1	5.15456			BGN
	BOC	ADGB	2.09591			BHLHA15	SKIDA1	-2.22232			BOC	OMA1	1.13045			BHLHA15					BOC					BHLHA15					BOC					BHLHA15					BOC	AC073534.1	5.22778			BHLHA15
	BOD1	ADGRL4	1.68528			BHLHB9	SLC12A7	-1.15761			BOD1	ORC3	1.34052			BHLHB9					BOD1					BHLHB9					BOD1					BHLHB9					BOD1	AC073548.2	7.28665			BHLHB9
	BOD1L1	AFTPH	1.53229			BHLHE22	SLC15A4	-1.04491			BOD1L1	ORC5	1.17716			BHLHE22					BOD1L1					BHLHE22					BOD1L1					BHLHE22					BOD1L1	AC073569.1	9.56168			BHLHE22
	BOD1L2	AK7	0.900776			BHLHE40	SLC16A1	-2.077			BOD1L2	OSTF1	1.53128			BHLHE40					BOD1L2					BHLHE40					BOD1L2					BHLHE40					BOD1L2	AC073575.2	6.54971			BHLHE40
	BOLA1	AKAP14	1.01736			BHLHE41	SLC16A7	-1.89038			BOLA1	PFDN4	2.3553			BHLHE41					BOLA1					BHLHE41					BOLA1					BHLHE41					BOLA1	AC073575.3	7.10337			BHLHE41
	BOLA3	AKAP9	6.72017			BHMT	SLC1A3	-1.88658			BOLA3	PHF11	1.58017			BHMT					BOLA3					BHMT					BOLA3					BHMT					BOLA3	AC073592.1	9.01786			BHMT
	BOLL	ALAS2	3.53448			BHMT2	SLC20A2	-1.19874			BOLL	PIBF1	1.95661			BHMT2					BOLL					BHMT2					BOLL					BHMT2					BOLL	AC073592.3	9.77209			BHMT2
	BOP1	ALMS1	4.87875			BICC1	SLC22A15	-0.95372			BOP1	PLA2G7	5.40415			BICC1					BOP1					BICC1					BOP1					BICC1					BOP1	AC073592.5	8.16637			BICC1
	BORA	ANGPTL5	3.15102			BICD1	SLC22A5	-1.56932			BORA	PNLIP	22.6973			BICD1					BORA					BICD1					BORA					BICD1					BORA	AC073592.6	7.34325			BICD1
	BORCS5	ANKRD20A1	0.937262			BICD2	SLC22A7	-3.23928			BORCS5	PNRC2	1.73854			BICD2					BORCS5					BICD2					BORCS5					BICD2					BORCS5	AC073592.9	7.50079			BICD2
	BORCS6	ANKRD26	1.51393			BICDL1	SLC25A11	-2.56965			BORCS6	POC5	1.53957			BICDL1					BORCS6					BICDL1					BORCS6					BICDL1					BORCS6	AC073593.2	6.34599			BICDL1
	BORCS7	ANO9	1.12904			BICDL2	SLC25A12	-2.15764			BORCS7	POLB	1.47059			BICDL2					BORCS7					BICDL2					BORCS7					BICDL2					BORCS7	AC073611.1	3.08369			BICDL2
	BORCS8	ARGLU1	3.13074			BICRA	SLC25A3	-2.15471			BORCS8	POLR2M	1.77296			BICRA					BORCS8					BICRA					BORCS8					BICRA					BORCS8	AC073651.1	9.9002			BICRA
	BPGM	ARHGAP18	0.912777			BICRAL	SLC25A30	-2.37762			BPGM	PPBP	4.65434			BICRAL					BPGM					BICRAL					BPGM					BICRAL					BPGM	AC073655.3	7.01223			BICRAL
	BPHL	ARL9	2.70192			BID	SLC25A38	-1.09599			BPHL	PPP2R3C	1.36845			BID					BPHL					BID					BPHL					BID					BPHL	AC073657.2	4.96474			BID
	BPIFA2	ARMC4	2.55103			BIN1	SLC25A4	-2.22134			BPIFA2	PRDM1	2.0595			BIN1					BPIFA2					BIN1					BPIFA2					BIN1					BPIFA2	AC073850.1	8.42416			BIN1
	BPIFB4	ARRDC5	2.34109			BIN2	SLC25A40	-1.2241			BPIFB4	PRKY	8.99513			BIN2					BPIFB4					BIN2					BPIFB4					BIN2					BPIFB4	AC073862.3	7.10223			BIN2
	BPNT1	ASAP2	1.37658			BIN3	SLC25A41	-3.47267			BPNT1	PRPF18	1.20496			BIN3					BPNT1					BIN3					BPNT1					BIN3					BPNT1	AC073863.1	7.28665			BIN3
	BPNT2	ASPM	1.28626			BIRC3	SLC25A44	-0.62856			BPNT2	PTPN22	3.34206			BIRC3					BPNT2					BIRC3					BPNT2					BIRC3					BPNT2	AC073912.2	6.34325			BIRC3
	BPTF	ATAD5	7.33632			BIRC5	SLC26A9	-2.26686			BPTF	PTTG1	2.86936			BIRC5					BPTF					BIRC5					BPTF					BIRC5					BPTF	AC073916.1	6.22777			BIRC5
	BPY2	ATP10D	1.05453			BIRC6	SLC27A4	-1.00133			BPY2	R3HDM1	1.07263			BIRC6					BPY2					BIRC6					BPY2					BIRC6					BPY2	AC073957.1	4.25176			BIRC6
	BPY2B	ATR	1.68251			BIVM	SLC29A4	-1.73397			BPY2B	RAD51AP1	2.37926			BIVM					BPY2B					BIVM					BPY2B					BIVM					BPY2B	AC074276.1	6.64281			BIVM
	BPY2C	AXDND1	1.39961			BLCAP	SLC2A11	-1.56421			BPY2C	RANBP9	1.09852			BLCAP					BPY2C					BLCAP					BPY2C					BLCAP					BPY2C	AC076966.1	7.01992			BLCAP
	BRAF	BBOX1	4.62423			BLM	SLC2A12	-2.7328			BRAF	RARS1	1.3755			BLM					BRAF					BLM					BRAF					BLM					BRAF	AC078778.1	4.63758			BLM
	BRAP	BBS7	1.26275			BLMH	SLC2A4	-2.04036			BRAP	RGS22	3.13745			BLMH					BRAP					BLMH					BRAP					BLMH					BRAP	AC078785.2	6.96474			BLMH
	BRCA1	BDP1	4.84292			BLNK	SLC30A10	-2.22466			BRCA1	RPL7	1.91503			BLNK					BRCA1					BLNK					BRCA1					BLNK					BRCA1	AC078785.3	6.22777			BLNK
	BRCA2	BICDL1	2.23421			BLOC1S2	SLC30A2	-3.92999			BRCA2	RPL9	1.73914			BLOC1S2					BRCA2					BLOC1S2					BRCA2					BLOC1S2					BRCA2	AC078843.1	5.96474			BLOC1S2
	BRCC3	BPIFB1	2.93148			BLOC1S3	SLC35A4	-1.45646			BRCC3	RPS4Y1	27.355			BLOC1S3					BRCC3					BLOC1S3					BRCC3					BLOC1S3					BRCC3	AC078860.1	7.6428			BLOC1S3
	BRD1	BTG3	5.48918			BLOC1S5	SLC35B1	-1.53823			BRD1	RSL24D1	2.12402			BLOC1S5					BRD1					BLOC1S5					BRD1					BLOC1S5					BRD1	AC078899.2	7.10222			BLOC1S5
	BRD2	C10orf113	0.918536			BLOC1S6	SLC35F1	-3.49253			BRD2	SAA1	4.81757			BLOC1S6					BRD2					BLOC1S6					BRD2					BLOC1S6					BRD2	AC078925.1	7.11011			BLOC1S6
	BRD3	C11orf80	0.887411			BLZF1	SLC38A1	-1.91454			BRD3	SAMD3	3.32612			BLZF1					BRD3					BLZF1					BRD3					BLZF1					BRD3	AC078925.4	6.69811			BLZF1
	BRD3OS	C11orf88	1.80125			BMERB1	SLC38A7	-1.6818			BRD3OS	SAP30	1.8293			BMERB1					BRD3OS					BMERB1					BRD3OS					BMERB1					BRD3OS	AC078950.1	7.94836			BMERB1
	BRD4	C15orf48	4.30441			BMF	SLC41A1	-2.11878			BRD4	SCEL	5.04965			BMF					BRD4					BMF					BRD4					BMF					BRD4	AC078955.1	7.45013			BMF
	BRD7	C18orf54	2.62501			BMI1	SLC46A2	-1.68682			BRD7	SDAD1	1.21341			BMI1					BRD7					BMI1					BRD7					BMI1					BRD7	AC078962.4	8.53306			BMI1
	BRD9	C1orf194	0.933887			BMP10	SLC47A1	-1.80976			BRD9	SEC24A	1.02931			BMP10					BRD9					BMP10					BRD9					BMP10					BRD9	AC079035.1	5.52518			BMP10
	BRF1	C1QL3	1.0975			BMP2	SLC4A4	-1.60099			BRF1	SEM1	1.36632			BMP2					BRF1					BMP2					BRF1					BMP2					BRF1	AC079035.2	8.36952			BMP2
	BRF2	C20orf85	1.03293			BMP2K	SLC5A1	-2.80552			BRF2	SGO2	2.4533			BMP2K					BRF2					BMP2K					BRF2					BMP2K					BRF2	AC079140.1	8.5497			BMP2K
	BRI3BP	C2orf15	1.36076			BMP3	SLC6A8	-1.90996			BRI3BP	SH3BGRL	1.513			BMP3					BRI3BP					BMP3					BRI3BP					BMP3					BRI3BP	AC079203.2	6.13251			BMP3
	BRICD5	C3orf67	7.57939			BMP5	SLC7A6	-1.08561			BRICD5	SLFN12	1.98798			BMP5					BRICD5					BMP5					BRICD5					BMP5					BRICD5	AC079209.2	8.83263			BMP5
	BRINP2	C5	1.37908			BMP6	SLC7A8	-1.56713			BRINP2	SMC3	1.31208			BMP6					BRINP2					BMP6					BRINP2					BMP6					BRINP2	AC079313.1	5.48337			BMP6
	BRIX1	C6orf118	1.82183			BMP7	SLC8A1	-1.54482			BRIX1	SMIM10	2.45502			BMP7					BRIX1					BMP7					BRIX1					BMP7					BRIX1	AC079336.4	6.45015			BMP7
	BRK1	CABCOCO1	2.6832			BMP8A	SLC9A1	-1.13622			BRK1	SMNDC1	1.61989			BMP8A					BRK1					BMP8A					BRK1					BMP8A					BRK1	AC079594.1	7.54968			BMP8A
	BRMS1	CARD11	1.06402			BMP8B	SLC9A6	-1.30188			BRMS1	SNX25	0.913206			BMP8B					BRMS1					BMP8B					BRMS1					BMP8B					BRMS1	AC079601.3	5.52827			BMP8B
	BROX	CARD6	0.923734			BMPER	SLCO3A1	-0.960481			BROX	SPECC1L-ADORA2A	5.26566			BMPER					BROX					BMPER					BROX					BMPER					BROX	AC079684.1	6.73028			BMPER
	BRPF1	CARMIL2	0.740273			BMPR1A	SLMAP	-1.46191			BRPF1	SSB	1.3877			BMPR1A					BRPF1					BMPR1A					BRPF1					BMPR1A					BRPF1	AC079793.1	4.74244			BMPR1A
	BRPF3	CASC4	5.25919			BMPR1B	SMCO1	-2.5383			BRPF3	STAG2	1.09896			BMPR1B					BRPF3					BMPR1B					BRPF3					BMPR1B					BRPF3	AC079880.3	5.81273			BMPR1B
	BRS3	CASP4	0.613047			BMPR2	SMCO4	-0.944432			BRS3	STAT4	2.98595			BMPR2					BRS3					BMPR2					BRS3					BMPR2					BRS3	AC079907.2	5.64281			BMPR2
	BRSK1	CASP8AP2	0.872685			BMS1	SMDT1	-1.13456			BRSK1	SYCP2	2.23248			BMS1					BRSK1					BMS1					BRSK1					BMS1					BRSK1	AC079921.1	5.20688			BMS1
	BRSK2	CATSPERB	5.97277			BMT2	SMIM4	-2.08775			BRSK2	TAB2	1.52809			BMT2					BRSK2					BMT2					BRSK2					BMT2					BRSK2	AC080037.2	6.98049			BMT2
	BRWD1	CATSPERD	1.70368			BNC1	SMPD1	-1.63336			BRWD1	TAF13	1.72593			BNC1					BRWD1					BNC1					BRWD1					BNC1					BRWD1	AC080112.4	7.94838			BNC1
	BRWD3	CATSPERE	1.89575			BNC2	SMYD1	-3.34118			BRWD3	TAF1D	1.63777			BNC2					BRWD3					BNC2					BRWD3					BNC2					BRWD3	AC080188.1	5.79695			BNC2
	BSCL2	CBLC	1.86668			BNIP2	SNAP91	-3.04552			BSCL2	TAF9	1.58126			BNIP2					BSCL2					BNIP2					BSCL2					BNIP2					BSCL2	AC083805.2	4.52432			BNIP2
	BSDC1	CBWD3	1.82806			BNIP3L	SNAPIN	-1.81435			BSDC1	TANK	1.56626			BNIP3L					BSDC1					BNIP3L					BSDC1					BNIP3L					BSDC1	AC083806.2	9.89073			BNIP3L
	BSG	CCDC114	2.05938			BNIP5	SND1	-0.841507			BSG	TATDN1	1.25234			BNIP5					BSG					BNIP5					BSG					BNIP5					BSG	AC083822.1	6.73027			BNIP5
	BSN	CCDC138	1.18954			BNIPL	SNF8	-0.634775			BSN	TBC1D31	1.67316			BNIPL					BSN					BNIPL					BSN					BNIPL					BSN	AC083875.1	7.10222			BNIPL
	BSND	CCDC146	1.86454			BOC	SNRNP35	-0.844951			BSND	TBK1	1.33097			BOC					BSND					BOC					BSND					BOC					BSND	AC084018.1	6.68553			BOC
	BSPRY	CCDC175	2.06763			BOD1	SNRPD3	-1.06329			BSPRY	TBL1Y	8.21441			BOD1					BSPRY					BOD1					BSPRY					BOD1					BSPRY	AC084024.4	6.29443			BOD1
	BST1	CCDC18	1.07324			BOD1L1	SNU13	-1.61335			BST1	TCEA1	1.59864			BOD1L1					BST1					BOD1L1					BST1					BOD1L1					BST1	AC084083.1	7.3977			BOD1L1
	BST2	CCDC30	1.5115			BOD1L2	SNX12	-0.687121			BST2	TDO2	5.71411			BOD1L2					BST2					BOD1L2					BST2					BOD1L2					BST2	AC084337.1	3.87303			BOD1L2
	BTAF1	CCDC60	1.92145			BOK	SNX27	-0.567157			BTAF1	TDRD3	1.08192			BOK					BTAF1					BOK					BTAF1					BOK					BTAF1	AC084398.2	7.96471			BOK
	BTBD1	CCDC62	3.27846			BOLA1	SOD1	-1.39674			BTBD1	TDRD7	0.96275			BOLA1					BTBD1					BOLA1					BTBD1					BOLA1					BTBD1	AC084724.1	9.57355			BOLA1
	BTBD10	CCDC66	0.750884			BOLA2-SMG1P6	SORBS1	-1.92414			BTBD10	TGDS	1.33			BOLA2-SMG1P6					BTBD10					BOLA2-SMG1P6					BTBD10					BOLA2-SMG1P6					BTBD10	AC084757.1	8.36949			BOLA2-SMG1P6
	BTBD11	CCDC7	1.11938			BOLL	SORBS2	-2.55792			BTBD11	THAP2	2.38038			BOLL					BTBD11					BOLL					BTBD11					BOLL					BTBD11	AC084871.2	4.27028			BOLL
	BTBD18	CCDC74A	1.85281			BOP1	SORL1	-1.87333			BTBD18	THEMIS	4.27245			BOP1					BTBD18					BOP1					BTBD18					BOP1					BTBD18	AC084880.3	5.53011			BOP1
	BTBD19	CCDC84	4.192			BORA	SORT1	-1.60927			BTBD19	THOC1	1.42924			BORA					BTBD19					BORA					BTBD19					BORA					BTBD19	AC087163.2	5.223			BORA
	BTBD2	CCNA1	1.39415			BORCS5	SOSTDC1	-3.64786			BTBD2	TIMM9	1.56725			BORCS5					BTBD2					BORCS5					BTBD2					BORCS5					BTBD2	AC087164.2	7.4194			BORCS5
	BTBD3	CCNA2	2.30929			BORCS6	SOX10	-1.39214			BTBD3	TMLHE	0.764925			BORCS6					BTBD3					BORCS6					BTBD3					BORCS6					BTBD3	AC087257.1	9.38428			BORCS6
	BTBD7	CD160	0.737773			BORCS7	SOX11	-3.3393			BTBD7	TNFSF13B	4.21723			BORCS7					BTBD7					BORCS7					BTBD7					BORCS7					BTBD7	AC087257.2	7.14742			BORCS7
	BTBD9	CDC42BPG	1.44274			BORCS8	SPAG7	-1.41189			BTBD9	TOP2A	3.83077			BORCS8					BTBD9					BORCS8					BTBD9					BORCS8					BTBD9	AC087276.3	8.13252			BORCS8
	BTC	CDC42EP5	1.34972			BPIFA1	SPATA2	-0.889341			BTC	TPX2	3.23944			BPIFA1					BTC					BPIFA1					BTC					BPIFA1					BTC	AC087286.1	8.02782			BPIFA1
	BTD	CDH3	5.8732			BPIFA2	SPCS1	-1.39258			BTD	TRA2A	1.32855			BPIFA2					BTD					BPIFA2					BTD					BPIFA2					BTD	AC087286.2	6.76371			BPIFA2
	BTF3L4	CDHR4	1.16186			BPIFB3	SPHKAP	-2.33753			BTF3L4	TRANK1	1.89629			BPIFB3					BTF3L4					BPIFB3					BTF3L4					BPIFB3					BTF3L4	AC087289.1	2.55927			BPIFB3
	BTG1	CDR2	0.862907			BPNT1	SPRYD3	-1.18529			BTG1	TRIM22	2.41217			BPNT1					BTG1					BPNT1					BTG1					BPNT1					BTG1	AC087359.1	3.94901			BPNT1
	BTG2	CEACAM16	0.920282			BPNT2	SPRYD4	-2.02777			BTG2	TRMT13	1.3465			BPNT2					BTG2					BPNT2					BTG2					BPNT2					BTG2	AC087362.1	4.79298			BPNT2
	BTG4	CELA2A	2.54052			BPTF	SPX	-1.664			BTG4	TTF1	1.4148			BPTF					BTG4					BPTF					BTG4					BPTF					BTG4	AC087385.1	5.96473			BPTF
	BTK	CENPE	1.69435			BRAF	SRA1	-1.03917			BTK	UBE2D1	1.47186			BRAF					BTK					BRAF					BTK					BRAF					BTK	AC087392.1	6.76622			BRAF
	BTLA	CENPF	3.63686			BRAP	SREBF2	-0.939392			BTLA	UHRF1BP1L	1.28901			BRAP					BTLA					BRAP					BTLA					BRAP					BTLA	AC087501.1	6.30861			BRAP
	BTN1A1	CENPI	2.39619			BRAT1	SRF	-1.10206			BTN1A1	USO1	1.37617			BRAT1					BTN1A1					BRAT1					BTN1A1					BRAT1					BTN1A1	AC087501.2	7.48867			BRAT1
	BTN2A1	CEP128	3.93363			BRCA1	SRL	-1.9596			BTN2A1	USP16	1.59532			BRCA1					BTN2A1					BRCA1					BTN2A1					BRCA1					BTN2A1	AC087501.3	6.34325			BRCA1
	BTN2A2	CEP135	5.35569			BRCA2	SRP68	-0.8528			BTN2A2	UTP14A	1.30249			BRCA2					BTN2A2					BRCA2					BTN2A2					BRCA2					BTN2A2	AC087521.2	6.90064			BRCA2
	BTN3A1	CEP162	6.16892			BRCC3	SRPRA	-0.735789			BTN3A1	VAV1	2.70657			BRCC3					BTN3A1					BRCC3					BTN3A1					BRCC3					BTN3A1	AC087620.1	8.2752			BRCC3
	BTN3A2	CEP290	1.56394			BRD1	SRRD	-0.74197			BTN3A2	VBP1	1.69488			BRD1					BTN3A2					BRD1					BTN3A2					BRD1					BTN3A2	AC087623.1	6.29602			BRD1
	BTN3A3	CEP295	1.903			BRD3	SSBP3	-0.966664			BTN3A3	VNN3	4.09393			BRD3					BTN3A3					BRD3					BTN3A3					BRD3					BTN3A3	AC087683.3	7.03511			BRD3
	BTNL8	CEP83	3.97374			BRD3OS	ST3GAL4	-1.1165			BTNL8	WDFY4	3.09754			BRD3OS					BTNL8					BRD3OS					BTNL8					BRD3OS					BTNL8	AC087721.1	4.54583			BRD3OS
	BTNL9	CEP95	1.24807			BRD4	ST8SIA2	-3.24349			BTNL9	WDR75	0.970108			BRD4					BTNL9					BRD4					BTNL9					BRD4					BTNL9	AC087742.1	4.14058			BRD4
	BTRC	CFAP100	1.44286			BRD7	ST8SIA5	-2.07494			BTRC	WDR78	1.5429			BRD7					BTRC					BRD7					BTRC					BRD7					BTRC	AC087749.1	8.42418			BRD7
	BUB1B	CFAP157	2.15593			BRD8	STARD7	-1.30725			BUB1B	WWP1	1.12405			BRD8					BUB1B					BRD8					BUB1B					BRD8					BUB1B	AC087749.2	9.35706			BRD8
	BUB1B-PAK6	CFAP36	1.62091			BRF1	STK35	-0.821049			BUB1B-PAK6	ZCCHC9	1.11944			BRF1					BUB1B-PAK6					BRF1					BUB1B-PAK6					BRF1					BUB1B-PAK6	AC087763.2	7.03512			BRF1
	BUB3	CFAP43	2.49589			BRF2	STOX2	-1.39323			BUB3	ZCRB1	1.64498			BRF2					BUB3					BRF2					BUB3					BRF2					BUB3	AC087884.2	6.10224			BRF2
	BUD13	CFAP45	1.09095			BRI3	STRIP2	-2.61608			BUD13	ZEB1	2.10041			BRI3					BUD13					BRI3					BUD13					BRI3					BUD13	AC089984.2	8.98267			BRI3
	BVES	CFAP46	1.9768			BRI3BP	STT3A	-1.08239			BVES	ZFP69B	2.93198			BRI3BP					BVES					BRI3BP					BVES					BRI3BP					BVES	AC090018.1	6.81275			BRI3BP
	BZW1	CFAP47	1.02946			BRINP2	SUCLA2	-1.81677			BZW1	ZFR	0.755073			BRINP2					BZW1					BRINP2					BZW1					BRINP2					BZW1	AC090114.1	5.96932			BRINP2
	C10orf105	CFAP53	0.874303			BRINP3	SUGCT	-1.68819			C10orf105	ZFY	12.6573			BRINP3					C10orf105					BRINP3					C10orf105					BRINP3					C10orf105	AC090192.1	6.73027			BRINP3
	C10orf143	CFAP54	1.15021			BRIP1	SUOX	-1.87992			C10orf143	ZGRF1	2.54394			BRIP1					C10orf143					BRIP1					C10orf143					BRIP1					C10orf143	AC090192.2	5.81059			BRIP1
	C10orf53	CFAP99	1.40221			BRIX1	SUSD4	-2.2645			C10orf53	ZNF138	1.52398			BRIX1					C10orf53					BRIX1					C10orf53					BRIX1					C10orf53	AC090337.2	8.89073			BRIX1
	C10orf67	CFB	1.62114			BRK1	SVIL	-1.69649			C10orf67	ZNF146	1.67917			BRK1					C10orf67					BRK1					C10orf67					BRK1					C10orf67	AC090519.2	8.52546			BRK1
	C10orf88	CFDP1	1.44531			BRME1	SVOP	-3.3336			C10orf88	ZNF22	1.92438			BRME1					C10orf88					BRME1					C10orf88					BRME1					C10orf88	AC090541.1	4.9481			BRME1
	C10orf90	CHMP4A	0.977035			BRMS1	SYNJ2BP	-0.855632			C10orf90	ZNF227	1.13783			BRMS1					C10orf90					BRMS1					C10orf90					BRMS1					C10orf90	AC090543.2	8.79256			BRMS1
	C10orf99	CHSY3	1.85466			BRMS1L	SYNM	-1.76491			C10orf99	ZNF267	2.07329			BRMS1L					C10orf99					BRMS1L					C10orf99					BRMS1L					C10orf99	AC090607.1	6.0645			BRMS1L
	C11orf1	CNN3	1.16557			BROX	SYNPO2	-1.14891			C11orf1	ZNF354A	1.85603			BROX					C11orf1					BROX					C11orf1					BROX					C11orf1	AC090616.4	6.10223			BROX
	C11orf16	CNTRL	1.26689			BRPF1	SYNPO2L	-3.6974			C11orf16	ZNF568	1.04921			BRPF1					C11orf16					BRPF1					C11orf16					BRPF1					C11orf16	AC090617.2	5.65859			BRPF1
	C11orf21	COL22A1	0.873848			BRPF3	SYPL2	-2.29394			C11orf21	ZNF638	1.56404			BRPF3					C11orf21					BRPF3					C11orf21					BRPF3					C11orf21	AC090617.4	4.08152			BRPF3
	C11orf49	COL24A1	2.06673			BRS3	SYT13	-3.0821			C11orf49	ZNF800	1.27298			BRS3					C11orf49					BRS3					C11orf49					BRS3					C11orf49	AC090617.9	4.65556			BRS3
	C11orf52	CP	0.98932			BRSK1	SYT2	-2.27944			C11orf52	ZNF83	1.4078			BRSK1					C11orf52					BRSK1					C11orf52					BRSK1					C11orf52	AC090627.1	8.02781			BRSK1
	C11orf54	CPHXL	1.94811			BRSK2	SYT7	-1.80437			C11orf54	ZNF880	1.34766			BRSK2					C11orf54					BRSK2					C11orf54					BRSK2					C11orf54	AC090695.2	8.34326			BRSK2
	C11orf58	CRLF3	1.11634			BRWD1	TACR2	-2.0159			C11orf58	ZNF92	2.51293			BRWD1					C11orf58					BRWD1					C11orf58					BRWD1					C11orf58	AC090699.2	6.81272			BRWD1
	C11orf68	CROCC2	1.19563			BRWD3	TADA2B	-1.01364			C11orf68	ZRSR2	0.985529			BRWD3					C11orf68					BRWD3					C11orf68					BRWD3					C11orf68	AC090772.1	8.77999			BRWD3
	C11orf71	CRYBG2	1.56736			BSCL2	TANGO2	-1.30191			C11orf71	ZUP1	1.45634			BSCL2					C11orf71					BSCL2					C11orf71					BSCL2					C11orf71	AC090772.2	7.34325			BSCL2
	C11orf86	CRYBG3	1.80521			BSDC1	TARS2	-1.27639			C11orf86					BSDC1					C11orf86					BSDC1					C11orf86					BSDC1					C11orf86	AC090826.3	7.9316			BSDC1
	C11orf87	CTAGE6	2.84902			BSG	TATDN3	-1.23091			C11orf87					BSG					C11orf87					BSG					C11orf87					BSG					C11orf87	AC090877.2	5.49535			BSG
	C11orf91	CWC22	2.03445			BSN	TAX1BP3	-2.51868			C11orf91					BSN					C11orf91					BSN					C11orf91					BSN					C11orf91	AC090907.1	4.4609			BSN
	C12orf4	CWF19L2	1.92533			BSND	TBC1D25	-1.15581			C12orf4					BSND					C12orf4					BSND					C12orf4					BSND					C12orf4	AC090907.3	4.38841			BSND
	C12orf43	CXCL10	1.48414			BSPRY	TBC1D4	-1.47424			C12orf43					BSPRY					C12orf43					BSPRY					C12orf43					BSPRY					C12orf43	AC090950.1	3.8699			BSPRY
	C12orf50	CXCL11	5.03598			BST1	TBC1D7	-1.25358			C12orf50					BST1					C12orf50					BST1					C12orf50					BST1					C12orf50	AC090950.2	4.90539			BST1
	C12orf54	CYSLTR1	1.8313			BST2	TBC1D7	-1.25358			C12orf54					BST2					C12orf54					BST2					C12orf54					BST2					C12orf54	AC090953.1	4.66238			BST2
	C12orf56	DDX10	6.18385			BTAF1	TBCB	-0.995275			C12orf56					BTAF1					C12orf56					BTAF1					C12orf56					BTAF1					C12orf56	AC090971.3	3.89213			BTAF1
	C12orf60	DDX43	0.893832			BTBD1	TBX5	-2.52176			C12orf60					BTBD1					C12orf60					BTBD1					C12orf60					BTBD1					C12orf60	AC090971.5	8.64279			BTBD1
	C12orf73	DDX55	1.43528			BTBD10	TCEA3	-1.06858			C12orf73					BTBD10					C12orf73					BTBD10					C12orf73					BTBD10					C12orf73	AC091046.1	7.01994			BTBD10
	C12orf75	DEFB131B	2.45106			BTBD11	TEAD1	-1.4713			C12orf75					BTBD11					C12orf75					BTBD11					C12orf75					BTBD11					C12orf75	AC091046.2	7.96474			BTBD11
	C12orf76	DEPDC1B	1.41352			BTBD19	TECR	-1.1773			C12orf76					BTBD19					C12orf76					BTBD19					C12orf76					BTBD19					C12orf76	AC091053.2	6.45017			BTBD19
	C13orf42	DIAPH3	1.45614			BTBD2	TECRL	-2.41344			C13orf42					BTBD2					C13orf42					BTBD2					C13orf42					BTBD2					C13orf42	AC091117.3	7.11013			BTBD2
	C13orf46	DLGAP5	2.61544			BTBD3	TENM2	-2.46729			C13orf46					BTBD3					C13orf46					BTBD3					C13orf46					BTBD3					C13orf46	AC091132.2	2.82576			BTBD3
	C14orf119	DNAAF1	1.05568			BTBD7	TEX2	-1.0302			C14orf119					BTBD7					C14orf119					BTBD7					C14orf119					BTBD7					C14orf119	AC091132.3	3.40535			BTBD7
	C14orf132	DNAH10	1.34041			BTBD9	TEX264	-1.17457			C14orf132					BTBD9					C14orf132					BTBD9					C14orf132					BTBD9					C14orf132	AC091152.1	7.22774			BTBD9
	C14orf180	DNAH11	2.02519			BTC	TFDP2	-0.889185			C14orf180					BTC					C14orf180					BTC					C14orf180					BTC					C14orf180	AC091167.4	5.96474			BTC
	C14orf28	DNAH2	1.8538			BTD	THAP10	-1.30037			C14orf28					BTD					C14orf28					BTD					C14orf28					BTD					C14orf28	AC091185.2	7.03512			BTD
	C14orf39	DNAH3	1.40215			BTF3	THAP11	-1.26852			C14orf39					BTF3					C14orf39					BTF3					C14orf39					BTF3					C14orf39	AC091390.1	5.04837			BTF3
	C14orf93	DNAH5	2.25386			BTF3L4	THRB	-1.22492			C14orf93					BTF3L4					C14orf93					BTF3L4					C14orf93					BTF3L4					C14orf93	AC091390.4	9.9282			BTF3L4
	C15orf39	DNAH6	2.24348			BTG1	THRSP	-4.32634			C15orf39					BTG1					C15orf39					BTG1					C15orf39					BTG1					C15orf39	AC091393.1	6.07362			BTG1
	C15orf40	DNAH7	1.49882			BTG2	THSD4	-2.21338			C15orf40					BTG2					C15orf40					BTG2					C15orf40					BTG2					C15orf40	AC091588.1	6.73027			BTG2
	C15orf61	DNAH9	2.3268			BTK	TIMM13	-1.61379			C15orf61					BTK					C15orf61					BTK					C15orf61					BTK					C15orf61	AC091607.2	4.55147			BTK
	C15orf62	DNAJB13	1.05284			BTLA	TIMM17A	-1.65895			C15orf62					BTLA					C15orf62					BTLA					C15orf62					BTLA					C15orf62	AC091729.1	6.66628			BTLA
	C16orf54	DNAJC1	1.53588			BTN1A1	TIMM21	-1.81014			C16orf54					BTN1A1					C16orf54					BTN1A1					C16orf54					BTN1A1					C16orf54	AC091769.1	6.89073			BTN1A1
	C16orf72	DNAJC2	1.57199			BTN2A1	TIMM22	-1.38324			C16orf72					BTN2A1					C16orf72					BTN2A1					C16orf72					BTN2A1					C16orf72	AC091849.1	5.45017			BTN2A1
	C16orf82	DNMT1	1.09124			BTN2A2	TIMM50	-1.16064			C16orf82					BTN2A2					C16orf82					BTN2A2					C16orf82					BTN2A2					C16orf82	AC091906.1	6.18909			BTN2A2
	C16orf86	DOCK10	1.2327			BTN3A1	TIMM8B	-1.52546			C16orf86					BTN3A1					C16orf86					BTN3A1					C16orf86					BTN3A1					C16orf86	AC091959.1	7.77209			BTN3A1
	C16orf87	DRC1	0.79283			BTN3A2	TIMMDC1	-1.33584			C16orf87					BTN3A2					C16orf87					BTN3A2					C16orf87					BTN3A2					C16orf87	AC091959.2	8.06909			BTN3A2
	C16orf89	DYNC2H1	1.39143			BTNL3	TLN2	-1.44418			C16orf89					BTNL3					C16orf89					BTNL3					C16orf89					BTNL3					C16orf89	AC092042.4	3.93971			BTNL3
	C16orf91	ECT2	3.11193			BTNL8	TM9SF4	-0.853022			C16orf91					BTNL8					C16orf91					BTNL8					C16orf91					BTNL8					C16orf91	AC092053.4	3.60218			BTNL8
	C16orf95	EID3	0.966903			BTNL9	TMBIM6	-0.628969			C16orf95					BTNL9					C16orf95					BTNL9					C16orf95					BTNL9					C16orf95	AC092067.1	9.31523			BTNL9
	C17orf100	EML6	3.05258			BTRC	TMED4	-0.572514			C17orf100					BTRC					C17orf100					BTRC					C17orf100					BTRC					C17orf100	AC092068.1	7.92371			BTRC
	C17orf107	EPB41L3	2.56518			BUB1B	TMEM120A	-1.70939			C17orf107					BUB1B					C17orf107					BUB1B					C17orf107					BUB1B					C17orf107	AC092115.2	4.12304			BUB1B
	C17orf113	EPB42	1.09343			BUB1B-PAK6	TMEM143	-1.96452			C17orf113					BUB1B-PAK6					C17orf113					BUB1B-PAK6					C17orf113					BUB1B-PAK6					C17orf113	AC092120.2	10.0091			BUB1B-PAK6
	C17orf50	EPCAM	1.81356			BUB3	TMEM144	-1.07915			C17orf50					BUB3					C17orf50					BUB3					C17orf50					BUB3					C17orf50	AC092120.3	10.9737			BUB3
	C17orf58	EPPK1	1.24552			BUD13	TMEM14B	-0.950812			C17orf58					BUD13					C17orf58					BUD13					C17orf58					BUD13					C17orf58	AC092123.1	3.26599			BUD13
	C17orf67	ESCO1	2.15729			BUD23	TMEM164	-1.47197			C17orf67					BUD23					C17orf67					BUD23					C17orf67					BUD23					C17orf67	AC092127.2	7.94839			BUD23
	C17orf75	ESF1	0.836602			BVES	TMEM177	-1.5939			C17orf75					BVES					C17orf75					BVES					C17orf75					BVES					C17orf75	AC092135.2	7.92372			BVES
	C17orf78	ESPL1	0.86644			BZW1	TMEM182	-2.50697			C17orf78					BZW1					C17orf78					BZW1					C17orf78					BZW1					C17orf78	AC092139.2	10.1585			BZW1
	C17orf80	EVA1C	1.25686			C10orf105	TMEM185A	-1.35642			C17orf80					C10orf105					C17orf80					C10orf105					C17orf80					C10orf105					C17orf80	AC092140.1	6.96475			C10orf105
	C17orf97	EVPL	1.16861			C10orf143	TMEM186	-1.49713			C17orf97					C10orf143					C17orf97					C10orf143					C17orf97					C10orf143					C17orf97	AC092171.1	6.21064			C10orf143
	C18orf25	EXO1	1.34745			C10orf53	TMEM242	-1.00667			C18orf25					C10orf53					C18orf25					C10orf53					C18orf25					C10orf53					C18orf25	AC092301.1	7.82892			C10orf53
	C18orf32	FAAH2	2.64963			C10orf62	TMEM245	-1.13133			C18orf32					C10orf62					C18orf32					C10orf62					C18orf32					C10orf62					C18orf32	AC092338.1	8.62008			C10orf62
	C18orf63	FAM102B	1.78782			C10orf67	TMEM258	-1.84817			C18orf63					C10orf67					C18orf63					C10orf67					C18orf63					C10orf67					C18orf63	AC092338.2	5.21079			C10orf67
	C19orf12	FAM122B	1.32956			C10orf88	TMEM38A	-1.88376			C19orf12					C10orf88					C19orf12					C10orf88					C19orf12					C10orf88					C19orf12	AC092364.2	9.50078			C10orf88
	C19orf25	FAM171B	1.79043			C10orf95	TMEM65	-1.14591			C19orf25					C10orf95					C19orf25					C10orf95					C19orf25					C10orf95					C19orf25	AC092365.1	5.22778			C10orf95
	C19orf33	FAM184A	2.06145			C10orf99	TMEM69	-1.20029			C19orf33					C10orf99					C19orf33					C10orf99					C19orf33					C10orf99					C19orf33	AC092384.1	5.01961			C10orf99
	C19orf38	FAM186A	1.98824			C11orf1	TMLHE	-0.855445			C19orf38					C11orf1					C19orf38					C11orf1					C19orf38					C11orf1					C19orf38	AC092384.2	9.15524			C11orf1
	C19orf44	FAM217A	1.77733			C11orf16	TMX2	-0.906795			C19orf44					C11orf16					C19orf44					C11orf16					C19orf44					C11orf16					C19orf44	AC092436.3	9.67623			C11orf16
	C19orf47	FAM228B	1.69473			C11orf21	TMX4	-1.31772			C19orf47					C11orf21					C19orf47					C11orf21					C19orf47					C11orf21					C19orf47	AC092567.3	6.89074			C11orf21
	C19orf54	FAM91A1	0.801103			C11orf24	TNIK	-1.34247			C19orf54					C11orf24					C19orf54					C11orf24					C19orf54					C11orf24					C19orf54	AC092574.2	4.5165			C11orf24
	C19orf67	FANCI	1.60566			C11orf49	TNNI3K	-2.81981			C19orf67					C11orf49					C19orf67					C11orf49					C19orf67					C11orf49					C19orf67	AC092580.1	6.58928			C11orf49
	C1D	FANK1	0.866407			C11orf52	TNS1	-1.07996			C1D					C11orf52					C1D					C11orf52					C1D					C11orf52					C1D	AC092580.3	6.81272			C11orf52
	C1GALT1	FAP	1.717			C11orf53	TOM1L2	-1.6957			C1GALT1					C11orf53					C1GALT1					C11orf53					C1GALT1					C11orf53					C1GALT1	AC092611.1	3.41991			C11orf53
	C1orf100	FBXO5	1.76623			C11orf54	TOMM22	-1.33023			C1orf100					C11orf54					C1orf100					C11orf54					C1orf100					C11orf54					C1orf100	AC092617.1	6.65068			C11orf54
	C1orf105	FCHO2	0.914952			C11orf58	TOMM40	-1.09346			C1orf105					C11orf58					C1orf105					C11orf58					C1orf105					C11orf58					C1orf105	AC092640.1	5.1416			C11orf58
	C1orf109	FGG	1.22341			C11orf65	TOMM40L	-1.54191			C1orf109					C11orf65					C1orf109					C11orf65					C1orf109					C11orf65					C1orf109	AC092641.1	4.7718			C11orf65
	C1orf112	FJX1	1.72604			C11orf68	TOX4	-1.01358			C1orf112					C11orf68					C1orf112					C11orf68					C1orf112					C11orf68					C1orf112	AC092652.1	4.59119			C11orf68
	C1orf115	FKBP1B	1.30447			C11orf71	TP53INP2	-1.88813			C1orf115					C11orf71					C1orf115					C11orf71					C1orf115					C11orf71					C1orf115	AC092666.1	11.1716			C11orf71
	C1orf116	FLT3LG	1.51287			C11orf86	TPCN1	-1.35979			C1orf116					C11orf86					C1orf116					C11orf86					C1orf116					C11orf86					C1orf116	AC092681.2	10.2127			C11orf86
	C1orf158	FMNL2	0.5978			C11orf87	TPI1	-2.00702			C1orf158					C11orf87					C1orf158					C11orf87					C1orf158					C11orf87					C1orf158	AC092718.4	2.83465			C11orf87
	C1orf159	FMO3	1.0595			C11orf96	TPM1	-1.91835			C1orf159					C11orf96					C1orf159					C11orf96					C1orf159					C11orf96					C1orf159	AC092718.8	5.05047			C11orf96
	C1orf162	FNBP4	2.41231			C12orf29	TPM2	-1.45824			C1orf162					C12orf29					C1orf162					C12orf29					C1orf162					C12orf29					C1orf162	AC092755.2	2.72476			C12orf29
	C1orf174	FOLR1	1.60385			C12orf4	TPP1	-1.07979			C1orf174					C12orf4					C1orf174					C12orf4					C1orf174					C12orf4					C1orf174	AC092757.1	6.73027			C12orf4
	C1orf189	FOXA1	3.37224			C12orf43	TRAK1	-1.35108			C1orf189					C12orf43					C1orf189					C12orf43					C1orf189					C12orf43					C1orf189	AC092798.1	5.95275			C12orf43
	C1orf198	FOXJ1	2.24104			C12orf50	TRAK2	-0.979725			C1orf198					C12orf50					C1orf198					C12orf50					C1orf198					C12orf50					C1orf198	AC092800.1	7.68721			C12orf50
	C1orf21	FSIP1	3.78259			C12orf54	TRAPPC1	-1.56575			C1orf21					C12orf54					C1orf21					C12orf54					C1orf21					C12orf54					C1orf21	AC092801.1	9.74084			C12orf54
	C1orf210	GBP1	0.949616			C12orf56	TRAPPC2L	-0.834216			C1orf210					C12orf56					C1orf210					C12orf56					C1orf210					C12orf56					C1orf210	AC092802.3	5.96475			C12orf56
	C1orf216	GBP3	1.65742			C12orf57	TRIM32	-0.759464			C1orf216					C12orf57					C1orf216					C12orf57					C1orf216					C12orf57					C1orf216	AC092809.2	7.16637			C12orf57
	C1orf226	GBP7	6.97184			C12orf76	TRIM45	-2.0214			C1orf226					C12orf76					C1orf226					C12orf76					C1orf226					C12orf76					C1orf226	AC092821.1	6.58928			C12orf76
	C1orf43	GIMAP2	5.56496			C13orf42	TRIM55	-2.05919			C1orf43					C13orf42					C1orf43					C13orf42					C1orf43					C13orf42					C1orf43	AC092839.1	6.36265			C13orf42
	C1orf50	GIMAP5	1.96584			C13orf46	TRIM63	-2.13458			C1orf50					C13orf46					C1orf50					C13orf46					C1orf50					C13orf46					C1orf50	AC092839.2	6.42962			C13orf46
	C1orf52	GKN2	0.929939			C14orf119	TRIR	-1.09488			C1orf52					C14orf119					C1orf52					C14orf119					C1orf52					C14orf119					C1orf52	AC092881.1	8.68279			C14orf119
	C1orf56	GNA14	2.05752			C14orf132	TRNP1	-1.49031			C1orf56					C14orf132					C1orf56					C14orf132					C1orf56					C14orf132					C1orf56	AC092910.1	8.89074			C14orf132
	C1orf74	GULP1	3.00938			C14orf180	TRPV1	-1.05373			C1orf74					C14orf180					C1orf74					C14orf180					C1orf74					C14orf180					C1orf74	AC092910.2	7.96473			C14orf180
	C1orf87	HACE1	1.9802			C14orf28	TRUB2	-1.21891			C1orf87					C14orf28					C1orf87					C14orf28					C1orf87					C14orf28					C1orf87	AC092964.1	10.0004			C14orf28
	C1orf94	HAUS1	1.45913			C14orf93	TSC1	-0.744426			C1orf94					C14orf93					C1orf94					C14orf93					C1orf94					C14orf93					C1orf94	AC093012.2	9.63149			C14orf93
	C1QA	HAVCR1	1.02223			C15orf39	TSLP	-2.21106			C1QA					C15orf39					C1QA					C15orf39					C1QA					C15orf39					C1QA	AC093019.1	7.597			C15orf39
	C1QC	HEATR3	0.994209			C15orf40	TSPAN12	-1.50758			C1QC					C15orf40					C1QC					C15orf40					C1QC					C15orf40					C1QC	AC093019.2	5.90966			C15orf40
	C1QL2	HELB	1.59656			C15orf61	TSPAN9	-1.851			C1QL2					C15orf61					C1QL2					C15orf61					C1QL2					C15orf61					C1QL2	AC093110.1	7.12005			C15orf61
	C1QL4	HELLS	1.14604			C15orf62	TSPYL1	-1.24254			C1QL4					C15orf62					C1QL4					C15orf62					C1QL4					C15orf62					C1QL4	AC093162.3	7.7189			C15orf62
	C1QTNF1	HEMGN	1.01393			C16orf46	TSPYL4	-1.76522			C1QTNF1					C16orf46					C1QTNF1					C16orf46					C1QTNF1					C16orf46					C1QTNF1	AC093166.3	7.16634			C16orf46
	C1QTNF2	HEPACAM2	1.6828			C16orf54	TSPYL5	-1.29622			C1QTNF2					C16orf54					C1QTNF2					C16orf54					C1QTNF2					C16orf54					C1QTNF2	AC093225.1	8.28666			C16orf54
	C1QTNF3	HERC5	2.62522			C16orf72	TSTD2	-0.876254			C1QTNF3					C16orf72					C1QTNF3					C16orf72					C1QTNF3					C16orf72					C1QTNF3	AC093249.4	8.31522			C16orf72
	C1QTNF5	HIVEP1	3.15809			C16orf78	TTC38	-0.869663			C1QTNF5					C16orf78					C1QTNF5					C16orf78					C1QTNF5					C16orf78					C1QTNF5	AC093330.3	8.94838			C16orf78
	C1QTNF6	HLA-DOB	4.52552			C16orf82	TTC39A	-1.64268			C1QTNF6					C16orf82					C1QTNF6					C16orf82					C1QTNF6					C16orf82					C1QTNF6	AC093414.1	6.22777			C16orf82
	C1QTNF7	HLA-G	1.34941			C16orf87	TTC7B	-0.711879			C1QTNF7					C16orf87					C1QTNF7					C16orf87					C1QTNF7					C16orf87					C1QTNF7	AC093422.1	6.89074			C16orf87
	C1QTNF8	HMGN5	0.872171			C16orf90	TTYH2	-1.55995			C1QTNF8					C16orf90					C1QTNF8					C16orf90					C1QTNF8					C16orf90					C1QTNF8	AC093423.1	8.06907			C16orf90
	C1QTNF9	HSD17B13	5.45575			C16orf91	TUBA4A	-2.67608			C1QTNF9					C16orf91					C1QTNF9					C16orf91					C1QTNF9					C16orf91					C1QTNF9	AC093484.4	5.46522			C16orf91
	C1RL	ID2	1.38497			C16orf92	TUBGCP2	-0.898144			C1RL					C16orf92					C1RL					C16orf92					C1RL					C16orf92					C1RL	AC093495.1	2.58471			C16orf92
	C2	IFI16	7.2105			C17orf100	TUFM	-1.89888			C2					C17orf100					C2					C17orf100					C2					C17orf100					C2	AC093520.2	7.92372			C17orf100
	C20orf173	IFI44	1.72875			C17orf107	TXLNB	-1.77038			C20orf173					C17orf107					C20orf173					C17orf107					C20orf173					C17orf107					C20orf173	AC093525.9	4.55156			C17orf107
	C20orf203	IFI6	1.4117			C17orf113	TXN2	-1.7692			C20orf203					C17orf113					C20orf203					C17orf113					C20orf203					C17orf113					C20orf203	AC093567.1	2.10055			C17orf113
	C20orf27	IFIH1	1.81071			C17orf49	TXNL4A	-0.974329			C20orf27					C17orf49					C20orf27					C17orf49					C20orf27					C17orf49					C20orf27	AC093620.1	6.53606			C17orf49
	C20orf96	IFT88	1.4105			C17orf50	TXNRD2	-1.3403			C20orf96					C17orf50					C20orf96					C17orf50					C20orf96					C17orf50					C20orf96	AC093675.2	8.73027			C17orf50
	C21orf58	IL7	1.10368			C17orf58	TYRP1	-2.97604			C21orf58					C17orf58					C21orf58					C17orf58					C21orf58					C17orf58					C21orf58	AC093690.1	7.5936			C17orf58
	C21orf62	IQUB	2.58253			C17orf67	UBA1	-1.04192			C21orf62					C17orf67					C21orf62					C17orf67					C21orf62					C17orf67					C21orf62	AC093724.1	8.92822			C17orf67
	C21orf91	ITGB3BP	6.30494			C17orf75	UBAC1	-1.36345			C21orf91					C17orf75					C21orf91					C17orf75					C21orf91					C17orf75					C21orf91	AC093732.1	7.67848			C17orf75
	C22orf23	KATNBL1	5.27754			C17orf78	UBAP1	-0.661364			C22orf23					C17orf78					C22orf23					C17orf78					C22orf23					C17orf78					C22orf23	AC093732.2	7.10225			C17orf78
	C22orf39	KCNG2	1.12893			C18orf21	UBAP2L	-0.646			C22orf39					C18orf21					C22orf39					C18orf21					C22orf39					C18orf21					C22orf39	AC093766.1	7.8127			C18orf21
	C22orf42	KEL	1.15336			C18orf25	UBE2D4	-1.13465			C22orf42					C18orf25					C22orf42					C18orf25					C22orf42					C18orf25					C22orf42	AC093818.1	7.9282			C18orf25
	C2CD2	KIAA0355	1.61691			C18orf32	UBE2H	-1.15112			C2CD2					C18orf32					C2CD2					C18orf32					C2CD2					C18orf32					C2CD2	AC093826.2	8.1974			C18orf32
	C2CD2L	KIAA1211L	1.56738			C18orf54	UBE2QL1	-2.57047			C2CD2L					C18orf54					C2CD2L					C18orf54					C2CD2L					C18orf54					C2CD2L	AC093864.1	7.34325			C18orf54
	C2CD4C	KIAA2012	1.86114			C18orf63	UBE2R2	-0.953656			C2CD4C					C18orf63					C2CD4C					C18orf63					C2CD4C					C18orf63					C2CD4C	AC094019.2	7.52516			C18orf63
	C2CD5	KIAA2026	1.40302			C19orf12	UBE2U	-4.95249			C2CD5					C19orf12					C2CD5					C19orf12					C2CD5					C19orf12					C2CD5	AC096533.1	7.8471			C19orf12
	C2CD6	KIF18A	2.57302			C19orf25	UBE3B	-0.8428			C2CD6					C19orf25					C2CD6					C19orf25					C2CD6					C19orf25					C2CD6	AC096552.1	6.89074			C19orf25
	C2orf49	KIF20B	2.09066			C19orf33	UBE4B	-0.92814			C2orf49					C19orf33					C2orf49					C19orf33					C2orf49					C19orf33					C2orf49	AC096708.1	6.81272			C19orf33
	C2orf50	KIF4A	3.22913			C19orf38	UBFD1	-0.842126			C2orf50					C19orf38					C2orf50					C19orf38					C2orf50					C19orf38					C2orf50	AC096708.2	8.19738			C19orf38
	C2orf68	KNTC1	2.88511			C19orf44	UBL5	-1.97718			C2orf68					C19orf44					C2orf68					C19orf44					C2orf68					C19orf44					C2orf68	AC096720.1	5.8668			C19orf44
	C2orf69	KPNA7	0.795329			C19orf53	UBQLN2	-1.04427			C2orf69					C19orf53					C2orf69					C19orf53					C2orf69					C19orf53					C2orf69	AC096741.1	7.3977			C19orf53
	C2orf72	KRT15	2.32162			C19orf54	UBR7	-1.06807			C2orf72					C19orf54					C2orf72					C19orf54					C2orf72					C19orf54					C2orf72	AC096861.1	6.45016			C19orf54
	C2orf73	KRT18	1.06293			C19orf84	UNC45B	-1.94311			C2orf73					C19orf84					C2orf73					C19orf84					C2orf73					C19orf84					C2orf73	AC096921.1	8.50972			C19orf84
	C2orf88	KRT6A	4.19993			C19orf85	UNG	-1.35474			C2orf88					C19orf85					C2orf88					C19orf85					C2orf88					C19orf85					C2orf88	AC097063.1	9.08574			C19orf85
	C3	KRT7	1.99074			C1D	UQCC1	-1.337			C3					C1D					C3					C1D					C3					C1D					C3	AC097359.2	2.42683			C1D
	C3AR1	LAMA1	1.45377			C1GALT1	UQCR10	-2.20836			C3AR1					C1GALT1					C3AR1					C1GALT1					C3AR1					C1GALT1					C3AR1	AC097382.2	4.41259			C1GALT1
	C3orf14	LMNTD1	1.11959			C1GALT1C1	UQCR11	-1.98817			C3orf14					C1GALT1C1					C3orf14					C1GALT1C1					C3orf14					C1GALT1C1					C3orf14	AC097448.1	11.0394			C1GALT1C1
	C3orf18	LMNTD2	1.67196			C1GALT1C1L	UQCRC2	-1.9856			C3orf18					C1GALT1C1L					C3orf18					C1GALT1C1L					C3orf18					C1GALT1C1L					C3orf18	AC097468.4	7.03511			C1GALT1C1L
	C3orf22	LPAR6	2.27938			C1orf100	UQCRFS1	-2.35988			C3orf22					C1orf100					C3orf22					C1orf100					C3orf22					C1orf100					C3orf22	AC097634.2	6.5497			C1orf100
	C3orf56	LRRC37A3	1.37621			C1orf105	UQCRQ	-2.64574			C3orf56					C1orf105					C3orf56					C1orf105					C3orf56					C1orf105					C3orf56	AC097658.2	5.62472			C1orf105
	C3orf62	LRRC37B	0.964808			C1orf109	URGCP	-1.00067			C3orf62					C1orf109					C3orf62					C1orf109					C3orf62					C1orf109					C3orf62	AC097658.4	9.84249			C1orf109
	C3orf70	LRRC56	1.08234			C1orf112	URM1	-0.745277			C3orf70					C1orf112					C3orf70					C1orf112					C3orf70					C1orf112					C3orf70	AC098679.6	7.8206			C1orf112
	C3orf80	LRRC6	2.95693			C1orf115	UROS	-1.03926			C3orf80					C1orf115					C3orf80					C1orf115					C3orf80					C1orf115					C3orf80	AC098851.1	5.55479			C1orf115
	C3orf84	LRRC71	1.75121			C1orf116	USF2	-1.05781			C3orf84					C1orf116					C3orf84					C1orf116					C3orf84					C1orf116					C3orf84	AC098869.2	6.10224			C1orf116
	C3orf85	LRRCC1	1.39055			C1orf122	USP11	-1.03472			C3orf85					C1orf122					C3orf85					C1orf122					C3orf85					C1orf122					C3orf85	AC098935.1	6.70958			C1orf122
	C4orf19	LRRIQ1	0.771173			C1orf127	USP13	-2.12656			C4orf19					C1orf127					C4orf19					C1orf127					C4orf19					C1orf127					C4orf19	AC098935.2	6.60368			C1orf127
	C4orf3	LTV1	1.06967			C1orf141	USP19	-1.21022			C4orf3					C1orf141					C4orf3					C1orf141					C4orf3					C1orf141					C4orf3	AC099313.1	6.64279			C1orf141
	C4orf33	LXN	2.03456			C1orf158	USP2	-2.65521			C4orf33					C1orf158					C4orf33					C1orf158					C4orf33					C1orf158					C4orf33	AC099336.3	7.23565			C1orf158
	C4orf36	LY96	1.06031			C1orf159	USP22	-0.710015			C4orf36					C1orf159					C4orf36					C1orf159					C4orf36					C1orf159					C4orf36	AC099340.1	7.89073			C1orf159
	C4orf45	MAATS1	1.48538			C1orf162	USP28	-1.79477			C4orf45					C1orf162					C4orf45					C1orf162					C4orf45					C1orf162					C4orf45	AC099535.2	7.7721			C1orf162
	C4orf46	MAP3K21	1.90633			C1orf174	USP30	-1.20609			C4orf46					C1orf174					C4orf46					C1orf174					C4orf46					C1orf174					C4orf46	AC099677.1	9.00036			C1orf174
	C4orf50	MAP4K5	2.06426			C1orf185	USP31	-1.12196			C4orf50					C1orf185					C4orf50					C1orf185					C4orf50					C1orf185					C4orf50	AC099684.1	5.64281			C1orf185
	C4orf51	MCM6	2.83039			C1orf189	USP46	-1.01309			C4orf51					C1orf189					C4orf51					C1orf189					C4orf51					C1orf189					C4orf51	AC099778.2	7.22775			C1orf189
	C4orf54	MISP	4.14535			C1orf198	USP5	-1.25335			C4orf54					C1orf198					C4orf54					C1orf198					C4orf54					C1orf198					C4orf54	AC099795.1	6.52516			C1orf198
	C5AR1	MITD1	1.4763			C1orf21	VAPB	-0.708891			C5AR1					C1orf21					C5AR1					C1orf21					C5AR1					C1orf21					C5AR1	AC099811.4	8.68721			C1orf21
	C5AR2	MMP10	1.63834			C1orf210	VAT1L	-2.42034			C5AR2					C1orf210					C5AR2					C1orf210					C5AR2					C1orf210					C5AR2	AC099811.6	9.63148			C1orf210
	C5orf22	MND1	2.44081			C1orf216	VCL	-1.8422			C5orf22					C1orf216					C5orf22					C1orf216					C5orf22					C1orf216					C5orf22	AC099850.4	7.39768			C1orf216
	C5orf24	MNS1	2.08657			C1orf226	VDAC1	-1.76728			C5orf24					C1orf226					C5orf24					C1orf226					C5orf24					C1orf226					C5orf24	AC100763.1	8.6872			C1orf226
	C5orf47	MOV10L1	3.58624			C1orf35	VDAC3	-1.76954			C5orf47					C1orf35					C5orf47					C1orf35					C5orf47					C1orf35					C5orf47	AC100778.4	5.45017			C1orf35
	C5orf49	MPP6	1.63825			C1orf43	VIPR2	-2.14056			C5orf49					C1orf43					C5orf49					C1orf43					C5orf49					C1orf43					C5orf49	AC100788.2	3.35328			C1orf43
	C5orf51	MROH9	5.62062			C1orf50	VKORC1	-1.42475			C5orf51					C1orf50					C5orf51					C1orf50					C5orf51					C1orf50					C5orf51	AC100793.1	5.96474			C1orf50
	C5orf63	MS4A8	1.63019			C1orf52	VLDLR	-2.23401			C5orf63					C1orf52					C5orf63					C1orf52					C5orf63					C1orf52					C5orf63	AC100800.1	5.1891			C1orf52
	C6	MSH4	1.1694			C1orf56	VPS11	-0.78627			C6					C1orf56					C6					C1orf56					C6					C1orf56					C6	AC100821.1	9.76012			C1orf56
	C6orf120	MTHFD1L	1.35035			C1orf74	VPS25	-1.16256			C6orf120					C1orf74					C6orf120					C1orf74					C6orf120					C1orf74					C6orf120	AC100827.5	6.64281			C1orf74
	C6orf132	MUC16	3.66572			C1orf87	VPS26B	-0.763047			C6orf132					C1orf87					C6orf132					C1orf87					C6orf132					C1orf87					C6orf132	AC100840.1	6.22778			C1orf87
	C6orf141	MUC3A	0.905185			C1QB	VPS9D1	-1.03916			C6orf141					C1QB					C6orf141					C1QB					C6orf141					C1QB					C6orf141	AC100850.1	5.96473			C1QB
	C6orf15	MUC5AC	1.7163			C1QC	VSNL1	-2.55542			C6orf15					C1QC					C6orf15					C1QC					C6orf15					C1QC					C6orf15	AC102945.1	9.63559			C1QC
	C6orf47	MYH1	1.0657			C1QL1	VSX1	-4.03171			C6orf47					C1QL1					C6orf47					C1QL1					C6orf47					C1QL1					C6orf47	AC103591.4	7.94837			C1QL1
	C6orf62	MYH13	1.75006			C1QL2	VWA5B1	-3.84059			C6orf62					C1QL2					C6orf62					C1QL2					C6orf62					C1QL2					C6orf62	AC103705.1	8.18722			C1QL2
	C6orf89	MYH2	1.07714			C1QL3	VWA8	-1.20715			C6orf89					C1QL3					C6orf89					C1QL3					C6orf89					C1QL3					C6orf89	AC103706.2	7.50078			C1QL3
	C7	MYH3	1.30694			C1QL4	VWC2	-1.82424			C7					C1QL4					C7					C1QL4					C7					C1QL4					C7	AC103725.1	6.96473			C1QL4
	C7orf25	MYH4	0.992098			C1QTNF1	VXN	-3.37606			C7orf25					C1QTNF1					C7orf25					C1QTNF1					C7orf25					C1QTNF1					C7orf25	AC103739.1	8.60761			C1QTNF1
	C7orf50	MYH8	1.1721			C1QTNF2	WBP2	-1.42957			C7orf50					C1QTNF2					C7orf50					C1QTNF2					C7orf50					C1QTNF2					C7orf50	AC103739.2	6.27979			C1QTNF2
	C7orf57	NAPSA	0.966705			C1QTNF3	WDR1	-0.914044			C7orf57					C1QTNF3					C7orf57					C1QTNF3					C7orf57					C1QTNF3					C7orf57	AC103739.3	6.04258			C1QTNF3
	C8orf33	NDC80	2.06319			C1QTNF6	WDR13	-1.10053			C8orf33					C1QTNF6					C8orf33					C1QTNF6					C8orf33					C1QTNF6					C8orf33	AC103810.5	4.92008			C1QTNF6
	C8orf34	NEK11	1.49022			C1QTNF7	WDR31	-1.32364			C8orf34					C1QTNF7					C8orf34					C1QTNF7					C8orf34					C1QTNF7					C8orf34	AC103853.1	8.59699			C1QTNF7
	C8orf44-SGK3	NEK3	0.725592			C1QTNF8	WDR37	-1.02546			C8orf44-SGK3					C1QTNF8					C8orf44-SGK3					C1QTNF8					C8orf44-SGK3					C1QTNF8					C8orf44-SGK3	AC103858.1	3.49084			C1QTNF8
	C8orf48	NLRP14	1.24047			C1QTNF9	WDR77	-1.06276			C8orf48					C1QTNF9					C8orf48					C1QTNF9					C8orf48					C1QTNF9					C8orf48	AC103876.1	5.53601			C1QTNF9
	C8orf58	NOC3L	1.36161			C1R	WDR82	-0.710964			C8orf58					C1R					C8orf58					C1R					C8orf58					C1R					C8orf58	AC104031.1	3.95975			C1R
	C8orf82	NOL8	0.697746			C1RL	WIPF3	-1.15839			C8orf82					C1RL					C8orf82					C1RL					C8orf82					C1RL					C8orf82	AC104115.2	7.85226			C1RL
	C8orf89	NPIPB12	5.49458			C2	WSB2	-0.800006			C8orf89					C2					C8orf89					C2					C8orf89					C2					C8orf89	AC104126.1	7.94838			C2
	C9	NPIPB4	1.13977			C20orf173	XIRP2	-2.93408			C9					C20orf173					C9					C20orf173					C9					C20orf173					C9	AC104129.1	9.62009			C20orf173
	C9orf116	NPIPB5	0.767807			C20orf203	XK	-1.73635			C9orf116					C20orf203					C9orf116					C20orf203					C9orf116					C20orf203					C9orf116	AC104134.1	6.13252			C20orf203
	C9orf131	NSRP1	1.09141			C20orf27	XKR4	-1.88589			C9orf131					C20orf27					C9orf131					C20orf27					C9orf131					C20orf27					C9orf131	AC104170.1	8.79255			C20orf27
	C9orf152	NSUN6	1.54239			C20orf85	XPNPEP3	-0.774432			C9orf152					C20orf85					C9orf152					C20orf85					C9orf152					C20orf85					C9orf152	AC104260.3	4.59327			C20orf85
	C9orf40	NTS	1.26121			C20orf96	XPO4	-1.2276			C9orf40					C20orf96					C9orf40					C20orf96					C9orf40					C20orf96					C9orf40	AC104332.1	8.50079			C20orf96
	C9orf43	NUP210L	2.20936			C21orf58	XRCC6	-1.05677			C9orf43					C21orf58					C9orf43					C21orf58					C9orf43					C21orf58					C9orf43	AC104335.2	5.82837			C21orf58
	C9orf50	NVL	3.71133			C21orf62	YARS2	-0.660128			C9orf50					C21orf62					C9orf50					C21orf62					C9orf50					C21orf62					C9orf50	AC104365.2	7.5472			C21orf62
	C9orf57	OFD1	1.79298			C21orf91	YIF1B	-1.57911			C9orf57					C21orf91					C9orf57					C21orf91					C9orf57					C21orf91					C9orf57	AC104446.2	5.13442			C21orf91
	C9orf64	OR1K1	0.826137			C22orf15	ZADH2	-0.821034			C9orf64					C22orf15					C9orf64					C22orf15					C9orf64					C22orf15					C9orf64	AC104532.2	2.96465			C22orf15
	C9orf72	OR2I1P	0.956665			C22orf23	ZBTB38	-0.824205			C9orf72					C22orf23					C9orf72					C22orf23					C9orf72					C22orf23					C9orf72	AC104534.1	9.13467			C22orf23
	C9orf78	OR52N1	2.81026			C22orf39	ZBTB43	-1.25716			C9orf78					C22orf39					C9orf78					C22orf39					C9orf78					C22orf39					C9orf78	AC104564.1	8.13466			C22orf39
	C9orf85	OSMR	1.40197			C22orf42	ZBTB45	-1.46367			C9orf85					C22orf42					C9orf85					C22orf42					C9orf85					C22orf42					C9orf85	AC104581.4	3.40924			C22orf42
	CA1	OVGP1	0.984119			C2CD2	ZC2HC1C	-0.845903			CA1					C2CD2					CA1					C2CD2					CA1					C2CD2					CA1	AC104623.1	7.16637			C2CD2
	CA10	PABPC1L	1.08035			C2CD2L	ZC3H11B	-2.7391			CA10					C2CD2L					CA10					C2CD2L					CA10					C2CD2L					CA10	AC104651.1	7.77207			C2CD2L
	CA12	PABPC4L	1.80139			C2CD3	ZC3HC1	-0.737247			CA12					C2CD3					CA12					C2CD3					CA12					C2CD3					CA12	AC104651.2	7.64279			C2CD3
	CA13	PALB2	0.888953			C2CD4A	ZDHHC5	-0.600525			CA13					C2CD4A					CA13					C2CD4A					CA13					C2CD4A					CA13	AC104656.1	9.21267			C2CD4A
	CA2	PARP12	3.06058			C2CD4B	ZDHHC7	-1.02887			CA2					C2CD4B					CA2					C2CD4B					CA2					C2CD4B					CA2	AC104692.1	7.45016			C2CD4B
	CA3	PHF11	2.29016			C2CD4C	ZFAND3	-0.849669			CA3					C2CD4C					CA3					C2CD4C					CA3					C2CD4C					CA3	AC104692.2	5.96474			C2CD4C
	CA4	PIBF1	0.832813			C2CD6	ZFP3	-1.46257			CA4					C2CD6					CA4					C2CD6					CA4					C2CD6					CA4	AC104695.2	4.23194			C2CD6
	CA5B	PKD1L3	2.05405			C2orf15	ZHX2	-1.01996			CA5B					C2orf15					CA5B					C2orf15					CA5B					C2orf15					CA5B	AC104763.2	7.6872			C2orf15
	CA6	PLA1A	1.23037			C2orf16	ZKSCAN2	-1.1884			CA6					C2orf16					CA6					C2orf16					CA6					C2orf16					CA6	AC104781.1	6.06573			C2orf16
	CA7	PLSCR1	2.03868			C2orf42	ZMAT4	-4.08543			CA7					C2orf42					CA7					C2orf42					CA7					C2orf42					CA7	AC104791.1	6.31366			C2orf42
	CA8	PLSCR2	3.70722			C2orf49	ZNF106	-1.8584			CA8					C2orf49					CA8					C2orf49					CA8					C2orf49					CA8	AC104819.1	8.06907			C2orf49
	CAB39	POC5	2.39701			C2orf50	ZNF16	-0.718908			CAB39					C2orf50					CAB39					C2orf50					CAB39					C2orf50					CAB39	AC104841.1	10.5497			C2orf50
	CAB39L	POLG2	1.001			C2orf66	ZNF275	-0.826957			CAB39L					C2orf66					CAB39L					C2orf66					CAB39L					C2orf66					CAB39L	AC104849.1	6.45017			C2orf66
	CABIN1	POMZP3	6.65885			C2orf68	ZNF382	-1.17644			CABIN1					C2orf68					CABIN1					C2orf68					CABIN1					C2orf68					CABIN1	AC104978.1	6.54969			C2orf68
	CABLES1	PP2D1	2.11033			C2orf69	ZNF536	-1.93928			CABLES1					C2orf69					CABLES1					C2orf69					CABLES1					C2orf69					CABLES1	AC104982.2	8.79256			C2orf69
	CABLES2	PPP1R21	1.47592			C2orf72	ZNF622	-1.42516			CABLES2					C2orf72					CABLES2					C2orf72					CABLES2					C2orf72					CABLES2	AC104984.3	6.34325			C2orf72
	CABP4	PRSS12	2.75412			C2orf73	ZNF664	-0.768918			CABP4					C2orf73					CABP4					C2orf73					CABP4					C2orf73					CABP4	AC104984.4	9.1506			C2orf73
	CABP5	PRSS8	0.728353			C2orf74	ZNF672	-0.966058			CABP5					C2orf74					CABP5					C2orf74					CABP5					C2orf74					CABP5	AC104984.6	7.44285			C2orf74
	CABP7	PTTG1	1.1886			C2orf76	ZNF691	-0.616112			CABP7					C2orf76					CABP7					C2orf76					CABP7					C2orf76					CABP7	AC105114.2	6.96473			C2orf76
	CABYR	PUM3	1.72742			C2orf80	ZNF772	-0.932782			CABYR					C2orf80					CABYR					C2orf80					CABYR					C2orf80					CABYR	AC105129.3	8.03513			C2orf80
	CACHD1	RAB25	0.676091			C2orf81	ZNRD2	-1.36024			CACHD1					C2orf81					CACHD1					C2orf81					CACHD1					C2orf81					CACHD1	AC105137.1	7.28668			C2orf81
	CACNA1B	RAD51AP1	0.937716			C2orf88	ZSWIM1	-0.781747			CACNA1B					C2orf88					CACNA1B					C2orf88					CACNA1B					C2orf88					CACNA1B	AC105206.2	4.96475			C2orf88
	CACNA1C	RAMACL	0.983706			C3AR1	ZSWIM3	-1.15431			CACNA1C					C3AR1					CACNA1C					C3AR1					CACNA1C					C3AR1					CACNA1C	AC105265.2	5.38766			C3AR1
	CACNA1D	RAPGEF4	1.06876			C3orf14	ZYG11B	-1.35222			CACNA1D					C3orf14					CACNA1D					C3orf14					CACNA1D					C3orf14					CACNA1D	AC105339.3	8.7721			C3orf14
	CACNA1E	RBM44	6.75576			C3orf18	AAAS	-1.25878			CACNA1E					C3orf18					CACNA1E					C3orf18					CACNA1E					C3orf18					CACNA1E	AC105345.2	7.10225			C3orf18
	CACNA1H	RBM6	1.31179			C3orf22	AAMP	-1.03599			CACNA1H					C3orf22					CACNA1H					C3orf22					CACNA1H					C3orf22					CACNA1H	AC105429.2	6.34324			C3orf22
	CACNA1S	RBP5	0.952195			C3orf33	ABCC8	-3.26506			CACNA1S					C3orf33					CACNA1S					C3orf33					CACNA1S					C3orf33					CACNA1S	AC105910.1	7.45016			C3orf33
	CACNA2D1	RCN1	1.64639			C3orf52	ABCF3	-1.35537			CACNA2D1					C3orf52					CACNA2D1					C3orf52					CACNA2D1					C3orf52					CACNA2D1	AC106037.3	9.92821			C3orf52
	CACNA2D2	REC8	1.31188			C3orf56	ABHD14A	-1.21538			CACNA2D2					C3orf56					CACNA2D2					C3orf56					CACNA2D2					C3orf56					CACNA2D2	AC106047.1	8.50868			C3orf56
	CACNB1	RELB	1.28509			C3orf62	ACAA1	-1.2922			CACNB1					C3orf62					CACNB1					C3orf62					CACNB1					C3orf62					CACNB1	AC106743.1	8.66518			C3orf62
	CACNB2	RGS22	1.04726			C3orf70	ACAT1	-2.18522			CACNB2					C3orf70					CACNB2					C3orf70					CACNB2					C3orf70					CACNB2	AC106800.4	5.6507			C3orf70
	CACNB3	RIBC2	1.53993			C3orf80	ACBD6	-0.417785			CACNB3					C3orf80					CACNB3					C3orf80					CACNB3					C3orf80					CACNB3	AC106801.1	9.16108			C3orf80
	CACNB4	RNF133	1.28444			C3orf85	ACO2	-1.91957			CACNB4					C3orf85					CACNB4					C3orf85					CACNB4					C3orf85					CACNB4	AC106818.2	7.10225			C3orf85
	CACNG1	RNF148	1.79654			C4A	ACOT2	-2.16514			CACNG1					C4A					CACNG1					C4A					CACNG1					C4A					CACNG1	AC106820.6	7.34323			C4A
	CACNG2	RPL36A	1.00477			C4B	ACOX2	-1.78601			CACNG2					C4B					CACNG2					C4B					CACNG2					C4B					CACNG2	AC106845.1	7.53775			C4B
	CACNG3	RRBP1	1.64744			C4orf19	ACTA1	-3.66243			CACNG3					C4orf19					CACNG3					C4orf19					CACNG3					C4orf19					CACNG3	AC106873.1	7.89075			C4orf19
	CACNG4	RSPH1	1.25219			C4orf3	ACTC1	-3.51329			CACNG4					C4orf3					CACNG4					C4orf3					CACNG4					C4orf3					CACNG4	AC107021.1	7.22777			C4orf3
	CACNG5	RSPH10B2	0.779217			C4orf33	ACTN2	-2.38823			CACNG5					C4orf33					CACNG5					C4orf33					CACNG5					C4orf33					CACNG5	AC107068.2	8.1891			C4orf33
	CACNG7	RSPH14	1.01868			C4orf45	ADAMTS13	-1.76154			CACNG7					C4orf45					CACNG7					C4orf45					CACNG7					C4orf45					CACNG7	AC107081.2	8.92821			C4orf45
	CACNG8	SARNP	1.50495			C4orf46	ALAS1	-2.35384			CACNG8					C4orf46					CACNG8					C4orf46					CACNG8					C4orf46					CACNG8	AC107081.5	6.95473			C4orf46
	CACTIN	SASS6	0.676082			C4orf50	ALDOA	-1.49763			CACTIN					C4orf50					CACTIN					C4orf50					CACTIN					C4orf50					CACTIN	AC107398.2	8.06906			C4orf50
	CACUL1	SCEL	1.73637			C4orf51	ALPK2	-1.93439			CACUL1					C4orf51					CACUL1					C4orf51					CACUL1					C4orf51					CACUL1	AC107464.2	7.5893			C4orf51
	CACYBP	SDAD1	1.18346			C4orf54	ALYREF	-1.08904			CACYBP					C4orf54					CACYBP					C4orf54					CACYBP					C4orf54					CACYBP	AC107871.1	3.04565			C4orf54
	CADM1	SEC24D	2.16997			C5AR1	ANKRD2	-3.05818			CADM1					C5AR1					CADM1					C5AR1					CADM1					C5AR1					CADM1	AC107884.2	8.0881			C5AR1
	CADM2	SERPINB3	1.7336			C5AR2	AP2S1	-1.52602			CADM2					C5AR2					CADM2					C5AR2					CADM2					C5AR2					CADM2	AC107956.2	6.89073			C5AR2
	CADM3	SERPINI2	1.45576			C5orf22	APMAP	-0.999049			CADM3					C5orf22					CADM3					C5orf22					CADM3					C5orf22					CADM3	AC107982.2	7.31366			C5orf22
	CADM4	SFSWAP	1.44972			C5orf24	APOA1	-3.04511			CADM4					C5orf24					CADM4					C5orf24					CADM4					C5orf24					CADM4	AC108058.1	2.94657			C5orf24
	CADPS2	SGO2	1.59659			C5orf47	ASB10	-2.98786			CADPS2					C5orf47					CADPS2					C5orf47					CADPS2					C5orf47					CADPS2	AC108059.2	8.54969			C5orf47
	CALB2	SH2D3A	0.955463			C5orf49	ASB12	-2.50404			CALB2					C5orf49					CALB2					C5orf49					CALB2					C5orf49					CALB2	AC108059.3	7.68717			C5orf49
	CALCA	SH3BGRL	0.45772			C5orf51	ATP5MC1	-2.46511			CALCA					C5orf51					CALCA					C5orf51					CALCA					C5orf51					CALCA	AC108063.1	8.6428			C5orf51
	CALCB	SLC1A1	0.966803			C5orf63	ATP5MC2	-1.58058			CALCB					C5orf63					CALCB					C5orf63					CALCB					C5orf63					CALCB	AC108102.1	8.7721			C5orf63
	CALCOCO1	SLC23A3	1.11483			C6	ATP5MPL	-2.38231			CALCOCO1					C6					CALCOCO1					C6					CALCOCO1					C6					CALCOCO1	AC108134.4	4.8106			C6
	CALCOCO2	SLC39A8	1.42118			C6orf118	ATP5PF	-1.68168			CALCOCO2					C6orf118					CALCOCO2					C6orf118					CALCOCO2					C6orf118					CALCOCO2	AC108159.1	6.16007			C6orf118
	CALCR	SLC9C1	1.20527			C6orf120	ATP5PO	-2.31956			CALCR					C6orf120					CALCR					C6orf120					CALCR					C6orf120					CALCR	AC108449.1	8.13467			C6orf120
	CALCRL	SLFN12	1.15134			C6orf132	AURKAIP1	-1.64896			CALCRL					C6orf132					CALCRL					C6orf132					CALCRL					C6orf132					CALCRL	AC108451.1	5.07362			C6orf132
	CALD1	SLPI	0.891663			C6orf136	AVPI1	-0.984067			CALD1					C6orf136					CALD1					C6orf136					CALD1					C6orf136					CALD1	AC108463.2	4.74202			C6orf136
	CALHM1	SMC3	0.99265			C6orf141	B3GALT2	-1.77512			CALHM1					C6orf141					CALHM1					C6orf141					CALHM1					C6orf141					CALHM1	AC108471.1	9.9557			C6orf141
	CALHM2	SNCAIP	1.25049			C6orf47	B3GNT8	-1.59504			CALHM2					C6orf47					CALHM2					C6orf47					CALHM2					C6orf47					CALHM2	AC108471.2	8.94659			C6orf47
	CALHM4	SNRPA1	0.864698			C6orf89	BABAM2	-1.22845			CALHM4					C6orf89					CALHM4					C6orf89					CALHM4					C6orf89					CALHM4	AC108471.4	3.2156			C6orf89
	CALHM5	SNTG2	1.46243			C7	BAD	-1.30764			CALHM5					C7					CALHM5					C7					CALHM5					C7					CALHM5	AC108475.1	7.68718			C7
	CALM1	SNX25	1.3921			C7orf26	BAG6	-1.30626			CALM1					C7orf26					CALM1					C7orf26					CALM1					C7orf26					CALM1	AC108676.1	5.38528			C7orf26
	CALM3	SPAG1	1.14456			C7orf31	BAK1	-0.9968			CALM3					C7orf31					CALM3					C7orf31					CALM3					C7orf31					CALM3	AC108676.2	7.77209			C7orf31
	CALML4	SPAG17	0.938937			C7orf33	BAMBI	-2.16507			CALML4					C7orf33					CALML4					C7orf33					CALML4					C7orf33					CALML4	AC108693.2	5.33133			C7orf33
	CALN1	SPAG5	2.05284			C7orf50	BLOC1S1	-1.34162			CALN1					C7orf50					CALN1					C7orf50					CALN1					C7orf50					CALN1	AC109322.2	6.6428			C7orf50
	CALR	SPARCL1	1.54824			C7orf57	BOLA3	-1.52687			CALR					C7orf57					CALR					C7orf57					CALR					C7orf57					CALR	AC109460.1	3.39809			C7orf57
	CALU	SPECC1L-ADORA2A	0.789055			C7orf61	BZW2	-1.94503			CALU					C7orf61					CALU					C7orf61					CALU					C7orf61					CALU	AC109460.2	12.2776			C7orf61
	CALY	STAB2	0.778144			C8orf33	C10orf71	-2.63836			CALY					C8orf33					CALY					C8orf33					CALY					C8orf33					CALY	AC109587.1	1.91023			C8orf33
	CAMK1	STEAP1	0.648705			C8orf34	C10orf82	-2.77765			CAMK1					C8orf34					CAMK1					C8orf34					CAMK1					C8orf34					CAMK1	AC109597.1	6.96474			C8orf34
	CAMK1D	STK31	1.15356			C8orf44-SGK3	C11orf45	-2.10757			CAMK1D					C8orf44-SGK3					CAMK1D					C8orf44-SGK3					CAMK1D					C8orf44-SGK3					CAMK1D	AC109597.2	2.74			C8orf44-SGK3
	CAMK1G	STX19	0.977368			C8orf48	C12orf10	-1.14041			CAMK1G					C8orf48					CAMK1G					C8orf48					CAMK1G					C8orf48					CAMK1G	AC110491.2	6.73659			C8orf48
	CAMK2A	SYCP2	1.57154			C8orf58	C15orf41	-2.3998			CAMK2A					C8orf58					CAMK2A					C8orf58					CAMK2A					C8orf58					CAMK2A	AC110603.1	7.73027			C8orf58
	CAMK2B	SYCP2L	0.758044			C8orf88	C16orf70	-0.711813			CAMK2B					C8orf88					CAMK2B					C8orf88					CAMK2B					C8orf88					CAMK2B	AC110760.2	4.00044			C8orf88
	CAMK2D	SYNE1	1.22367			C9	C19orf47	-1.35997			CAMK2D					C9					CAMK2D					C9					CAMK2D					C9					CAMK2D	AC110792.2	6.64282			C9
	CAMK2G	SYTL1	1.23511			C9orf153	C19orf81	-4.95878			CAMK2G					C9orf153					CAMK2G					C9orf153					CAMK2G					C9orf153					CAMK2G	AC110801.1	6.64281			C9orf153
	CAMK2N1	TAF1D	0.963103			C9orf64	C1QBP	-1.29776			CAMK2N1					C9orf64					CAMK2N1					C9orf64					CAMK2N1					C9orf64					CAMK2N1	AC110813.1	7.77187			C9orf64
	CAMK2N2	TBK1	3.60534			C9orf72	C20orf194	-0.713662			CAMK2N2					C9orf72					CAMK2N2					C9orf72					CAMK2N2					C9orf72					CAMK2N2	AC110921.1	6.22778			C9orf72
	CAMK4	TCTEX1D1	1.1834			C9orf78	C5orf46	-4.72132			CAMK4					C9orf78					CAMK4					C9orf78					CAMK4					C9orf78					CAMK4	AC110994.2	7.96473			C9orf78
	CAMKK1	TEKT3	0.894381			C9orf85	CA9	-2.14625			CAMKK1					C9orf85					CAMKK1					C9orf85					CAMKK1					C9orf85					CAMKK1	AC111170.2	5.38531			C9orf85
	CAMKK2	TEX9	0.868761			CA1	CARM1	-0.99664			CAMKK2					CA1					CAMKK2					CA1					CAMKK2					CA1					CAMKK2	AC111182.2	7.06574			CA1
	CAMKV	TGS1	1.84804			CA10	CARS2	-0.610681			CAMKV					CA10					CAMKV					CA10					CAMKV					CA10					CAMKV	AC112673.1	7.03513			CA10
	CAMSAP1	THOC1	0.55566			CA12	CCDC22	-0.943375			CAMSAP1					CA12					CAMSAP1					CA12					CAMSAP1					CA12					CAMSAP1	AC112694.1	8.03513			CA12
	CAMSAP2	THUMPD2	1.10772			CA13	CCDC51	-1.24714			CAMSAP2					CA13					CAMSAP2					CA13					CAMSAP2					CA13					CAMSAP2	AC112719.2	6.76618			CA13
	CAMTA1	TIGD4	1.04874			CA14	CCDC63	-2.64555			CAMTA1					CA14					CAMTA1					CA14					CAMTA1					CA14					CAMTA1	AC112907.2	6.31029			CA14
	CAND1	TINCR	0.687383			CA3	CDK18	-1.78846			CAND1					CA3					CAND1					CA3					CAND1					CA3					CAND1	AC112907.3	4.36479			CA3
	CANT1	TJP3	1.26253			CA5A	CDK5	-1.58242			CANT1					CA5A					CANT1					CA5A					CANT1					CA5A					CANT1	AC113143.1	7.64281			CA5A
	CANX	TMSB10	0.683121			CA5B	CFAP20	-1.77901			CANX					CA5B					CANX					CA5B					CANX					CA5B					CANX	AC113155.1	5.38766			CA5B
	CAP1	TNNT3	0.844686			CA6	CHMP2A	-1.03972			CAP1					CA6					CAP1					CA6					CAP1					CA6					CAP1	AC113189.3	7.68045			CA6
	CAP2	TOP2A	1.02234			CA7	CIART	-1.90673			CAP2					CA7					CAP2					CA7					CAP2					CA7					CAP2	AC113191.1	9.19502			CA7
	CAPN1	TPTE2	0.896439			CA8	CKM	-2.11125			CAPN1					CA8					CAPN1					CA8					CAPN1					CA8					CAPN1	AC113208.2	5.45017			CA8
	CAPN11	TPX2	1.79957			CAAP1	CKMT2	-2.70444			CAPN11					CAAP1					CAPN11					CAAP1					CAPN11					CAAP1					CAPN11	AC113208.4	7.03512			CAAP1
	CAPN12	TRIM22	1.26112			CAB39	CLP1	-1.07707			CAPN12					CAB39					CAPN12					CAB39					CAPN12					CAB39					CAPN12	AC113349.1	8.37073			CAB39
	CAPN13	TRIM34	0.892817			CAB39L	CMC4	-2.68067			CAPN13					CAB39L					CAPN13					CAB39L					CAPN13					CAB39L					CAPN13	AC113410.2	8.52547			CAB39L
	CAPN14	TRIM59	1.45377			CABCOCO1	CNPPD1	-1.30759			CAPN14					CABCOCO1					CAPN14					CABCOCO1					CAPN14					CABCOCO1					CAPN14	AC113410.6	5.2126			CABCOCO1
	CAPN2	TSNAXIP1	1.44327			CABLES1	COMMD1	-1.36628			CAPN2					CABLES1					CAPN2					CABLES1					CAPN2					CABLES1					CAPN2	AC113615.2	7.97263			CABLES1
	CAPN3	TSPAN19	1.06373			CABLES2	COMMD3	-1.1878			CAPN3					CABLES2					CAPN3					CABLES2					CAPN3					CABLES2					CAPN3	AC114402.1	8.5008			CABLES2
	CAPN5	TTC25	0.943124			CABP1	COPE	-1.07867			CAPN5					CABP1					CAPN5					CABP1					CAPN5					CABP1					CAPN5	AC114402.2	8.73028			CABP1
	CAPN6	TTC29	2.08306			CABP2	COPG1	-1.04338			CAPN6					CABP2					CAPN6					CABP2					CAPN6					CABP2					CAPN6	AC114489.1	8.73027			CABP2
	CAPN7	UGGT2	1.63114			CABP4	COPS5	-0.984019			CAPN7					CABP4					CAPN7					CABP4					CAPN7					CABP4					CAPN7	AC114730.2	7.45016			CABP4
	CAPN8	ULK4	1.23378			CABP5	COQ2	-1.33344			CAPN8					CABP5					CAPN8					CABP5					CAPN8					CABP5					CAPN8	AC114730.3	6.45016			CABP5
	CAPRIN1	USP42	1.11571			CABP7	COQ3	-2.33241			CAPRIN1					CABP7					CAPRIN1					CABP7					CAPRIN1					CABP7					CAPRIN1	AC114737.2	5.96474			CABP7
	CAPRIN2	UTP18	1.34691			CABYR	COX5A	-2.17694			CAPRIN2					CABYR					CAPRIN2					CABYR					CAPRIN2					CABYR					CAPRIN2	AC114748.1	4.15541			CABYR
	CAPS	WDR19	1.60204			CACFD1	COX5B	-2.49153			CAPS					CACFD1					CAPS					CACFD1					CAPS					CACFD1					CAPS	AC114760.2	10.6048			CACFD1
	CAPZA1	WDR38	1.85466			CACNA1B	COX6A1	-1.43503			CAPZA1					CACNA1B					CAPZA1					CACNA1B					CAPZA1					CACNA1B					CAPZA1	AC114763.2	7.03512			CACNA1B
	CAPZA2	WDR60	1.2037			CACNA1C	COX6B1	-2.11582			CAPZA2					CACNA1C					CAPZA2					CACNA1C					CAPZA2					CACNA1C					CAPZA2	AC114772.1	6.96473			CACNA1C
	CAPZB	WDR66	1.63836			CACNA1D	COX6C	-1.90924			CAPZB					CACNA1D					CAPZB					CACNA1D					CAPZB					CACNA1D					CAPZB	AC114878.2	7.64281			CACNA1D
	CARD10	WDR78	0.835036			CACNA1E	COX7A2	-2.72891			CARD10					CACNA1E					CARD10					CACNA1E					CARD10					CACNA1E					CARD10	AC114939.1	9.01786			CACNA1E
	CARD14	WFDC13	2.06127			CACNA1F	COX7C	-1.87731			CARD14					CACNA1F					CARD14					CACNA1F					CARD14					CACNA1F					CARD14	AC114967.1	8.85221			CACNA1F
	CARD8	WFDC2	1.36349			CACNA1I	COX8A	-3.17151			CARD8					CACNA1I					CARD8					CACNA1I					CARD8					CACNA1I					CARD8	AC114982.1	6.45016			CACNA1I
	CARD9	WNT3A	0.677063			CACNA1S	CPLANE2	-1.65851			CARD9					CACNA1S					CARD9					CACNA1S					CARD9					CACNA1S					CARD9	AC114982.2	5.45017			CACNA1S
	CARF	YEATS2	1.21695			CACNA2D1	CRAT	-1.31401			CARF					CACNA2D1					CARF					CACNA2D1					CARF					CACNA2D1					CARF	AC115102.1	9.28666			CACNA2D1
	CARHSP1	ZEB1	1.15748			CACNA2D2	CRYM	-2.43085			CARHSP1					CACNA2D2					CARHSP1					CACNA2D2					CARHSP1					CACNA2D2					CARHSP1	AC115485.1	9.75132			CACNA2D2
	CARMIL3	ZFP69	1.68949			CACNA2D4	CSRP3	-3.52545			CARMIL3					CACNA2D4					CARMIL3					CACNA2D4					CARMIL3					CACNA2D4					CARMIL3	AC115621.1	8.73028			CACNA2D4
	CARNS1	ZFP69B	2.03432			CACNB1	CSTF2T	-0.721681			CARNS1					CACNB1					CARNS1					CACNB1					CARNS1					CACNB1					CARNS1	AC115989.1	7.28666			CACNB1
	CARS1	ZGRF1	1.11971			CACNB2	CTNNBL1	-0.722051			CARS1					CACNB2					CARS1					CACNB2					CARS1					CACNB2					CARS1	AC116158.2	3.29994			CACNB2
	CARTPT	ZMYM1	0.792222			CACNB3	CUTA	-1.42386			CARTPT					CACNB3					CARTPT					CACNB3					CARTPT					CACNB3					CARTPT	AC116348.3	8.616			CACNB3
	CASC3	ZMYND10	1.5641			CACNB4	CUTC	-1.1728			CASC3					CACNB4					CASC3					CACNB4					CASC3					CACNB4					CASC3	AC116348.5	5.96329			CACNB4
	CASK	ZNF133	1.07174			CACNG1	DAD1	-1.35987			CASK					CACNG1					CASK					CACNG1					CASK					CACNG1					CASK	AC116366.2	4.792			CACNG1
	CASKIN1	ZNF267	1.25668			CACNG2	DCTN1	-1.28723			CASKIN1					CACNG2					CASKIN1					CACNG2					CASKIN1					CACNG2					CASKIN1	AC116407.3	9.71963			CACNG2
	CASKIN2	ZNF311	0.751314			CACNG4	DDB1	-1.02984			CASKIN2					CACNG4					CASKIN2					CACNG4					CASKIN2					CACNG4					CASKIN2	AC116552.1	3.38305			CACNG4
	CASP1	ZNF552	0.9884			CACNG5	DDX1	-1.25062			CASP1					CACNG5					CASP1					CACNG5					CASP1					CACNG5					CASP1	AC116903.2	9.35706			CACNG5
	CASP10	ZNF567	2.01167			CACNG7	DDX28	-1.70358			CASP10					CACNG7					CASP10					CACNG7					CASP10					CACNG7					CASP10	AC116914.2	8.75385			CACNG7
[truncated: 12,436 more rows]
